# Supplementary material for: Slow-Cycling Cells in Glioblastoma: A Specific Population in the Cellular Mosaic of Cancer Stem Cells
Source: Cancers (Basel). 2022 Feb 23;14(5):1126. doi: 10.3390/cancers14051126 (PMC8909138; doi:10.3390/cancers14051126)
Supplement: Supplementary file 1 [file cancers-14-01126-s001.zip]

Archive with 5 entries (5 files):
- cancers-1591855-Supplementary Figures.pdf
- cancers-1591855-Supplementary Table S1.xlsx
- cancers-1591855-Supplementary Table S2.xlsx
- cancers-1591855-Supplementary Table S3.xlsx
- cancers-1591855-Supplementary Table S4.xlsx
