# Supplementary material for: Slow-Cycling Cells in Glioblastoma: A Specific Population in the Cellular Mosaic of Cancer Stem Cells
Source: Cancers (Basel). 2022 Feb 23;14(5):1126. doi: 10.3390/cancers14051126 (PMC8909138; doi:10.3390/cancers14051126)
Supplement: Supplementary file 1 [file cancers-14-01126-s001.zip › cancers-1591855-Supplementary Table S1.xlsx]

## Sheet: Sheet1
Gene	Top2%_MMR (Cell Number=22)	Top5%_MMR (Cell Number=55)
CD133	5.45	72.6667
CD44	2.49743	3.80405
ITGB8	1.96289	2.86721
PTPRZ1	2.03061	2.80169
SOX2	1.99326	2.98653
		Identified as outliers by boxplot_methods
