# Supplementary material for: Slow-Cycling Cells in Glioblastoma: A Specific Population in the Cellular Mosaic of Cancer Stem Cells
Source: Cancers (Basel). 2022 Feb 23;14(5):1126. doi: 10.3390/cancers14051126 (PMC8909138; doi:10.3390/cancers14051126)
Supplement: Supplementary file 1 [file cancers-14-01126-s001.zip › cancers-1591855-Supplementary Table S4.xlsx]

## Sheet: SCC-FCC
SCC vs FCC
	logFC	AveExpr	t	P.Value	adj.P.Val	B	LogFC
CHI3L1	9.89547	4.39377	7.88582	5.36382e-13	8.08211e-11	18.0501	Sig Up
CRYAB	7.81446	5.36333	7.09175	4.5063e-11	2.5684e-09	13.7994	Sig Up
SLC2A1	7.44073	3.41092	6.48506	1.14368e-09	3.71102e-08	10.9743	Sig Up
RND3	7.1881	2.83982	7.34363	1.13015e-11	8.61345e-10	15.1547	Sig Up
ADM	6.96671	2.61334	6.25591	3.7297e-09	9.68172e-08	9.97628	Sig Up
FN1	6.86242	3.53496	5.69614	6.04758e-08	9.83595e-07	7.47755	Sig Up
SPP1	6.75833	4.19975	5.66488	7.03363e-08	1.11357e-06	7.27951	Sig Up
VEGFA	6.71576	3.32429	6.91318	1.18482e-10	5.60714e-09	13.0237	Sig Up
C8orf4	6.67881	3.26068	6.11337	7.68929e-09	1.72897e-07	9.2711	Sig Up
SOD2	6.6465	4.78851	6.06081	1.00164e-08	2.18115e-07	8.90995	Sig Up
SERPINE1	6.61643	2.34787	7.01602	6.79998e-11	3.60895e-09	13.818	Sig Up
CA9	6.4471	1.47607	7.99507	2.87174e-13	4.80538e-11	18.9363	Sig Up
S100A11	6.29364	2.84667	6.26	3.65265e-09	9.52867e-08	9.97532	Sig Up
CD44	6.22971	5.628	5.71094	5.62915e-08	9.28208e-07	7.40214	Sig Up
LOX	6.22578	1.72332	5.29614	4.02024e-07	4.97651e-06	5.9574	Sig Up
FLNA	6.07695	4.5259	5.071	1.12358e-06	1.23877e-05	4.86896	Sig Up
CYR61	6.03708	5.22223	5.10316	9.7188e-07	1.09266e-05	4.98437	Sig Up
ICAM1	5.99454	2.08196	6.44647	1.39779e-09	4.39881e-08	11.1184	Sig Up
NDRG1	5.72365	1.42464	7.19978	2.49674e-11	1.59657e-09	14.8961	Sig Up
CA12	5.70447	3.42509	4.18866	4.70933e-05	0.000329861	1.73407	Sig Up
MT1X	5.61748	5.03825	5.25757	4.80387e-07	5.84173e-06	5.61107	Sig Up
SERPING1	5.60696	3.52801	5.25193	4.93021e-07	5.9677e-06	5.72265	Sig Up
GEM	5.59128	3.02368	4.4146	1.89577e-05	0.000149618	2.55289	Sig Up
ITGA5	5.50574	1.84016	6.9613	9.14193e-11	4.57777e-09	13.7011	Sig Up
S100A10	5.44655	5.57723	4.99932	1.54914e-06	1.64301e-05	4.57509	Sig Up
FAM20C	5.43813	2.89064	4.81166	3.54026e-06	3.38014e-05	3.9708	Sig Up
TAGLN	5.40278	1.69763	5.7991	3.66438e-08	6.52668e-07	8.26782	Sig Up
AKAP12	5.40019	2.64127	4.85451	2.93686e-06	2.86027e-05	4.12098	Sig Up
RRAS	5.39571	1.60185	7.44354	6.49026e-12	5.52473e-10	16.1294	Sig Up
PTPRN	5.36433	1.28819	6.53118	8.99076e-10	3.07728e-08	11.649	Sig Up
RGS2	5.3642	3.29042	4.15645	5.3469e-05	0.000366593	1.61899	Sig Up
C1R	5.3142	3.70888	4.38576	2.13317e-05	0.000166031	2.40103	Sig Up
ABL2	5.29954	2.20008	5.22326	5.62454e-07	6.76343e-06	5.70841	Sig Up
THBS1	5.26156	2.04829	5.34608	3.18843e-07	4.03447e-06	6.20527	Sig Up
LGALS3	5.21936	4.01643	4.53707	1.14177e-05	9.50317e-05	2.92563	Sig Up
EGLN3	5.19602	1.87637	5.30993	3.77138e-07	4.68617e-06	6.08918	Sig Up
CAV1	5.16931	2.68515	4.61274	8.30743e-06	7.16461e-05	3.20259	Sig Up
NDUFA4L2	5.16831	1.03261	7.59472	2.78681e-12	2.83024e-10	16.8616	Sig Up
CALD1	5.16622	5.24661	4.69262	5.91529e-06	5.30031e-05	3.45474	Sig Up
IGFBP5	5.12818	3.19517	4.90663	2.3363e-06	2.35407e-05	4.41517	Sig Up
CXCL2	5.11864	1.53121	5.82028	3.30324e-08	5.95629e-07	8.37453	Sig Up
LOC645676	5.11327	0.688058	6.56438	7.55642e-10	2.67e-08	12.0547	Sig Up
TGFBI	5.1053	1.0876	8.01972	2.49299e-13	4.80538e-11	19.103	Sig Up
PTGS2	5.05799	1.12306	6.18418	5.37393e-09	1.29498e-07	10.0387	Sig Up
ENO2	5.02926	5.76675	4.12042	6.15803e-05	0.000414829	1.46503	Sig Up
ELL2	5.01715	2.59737	6.44882	1.38087e-09	4.37241e-08	11.1175	Sig Up
OSMR	4.97285	2.56918	5.27014	4.53338e-07	5.53334e-06	5.86822	Sig Up
IFITM3	4.96148	4.83546	4.56796	1.0032e-05	8.46268e-05	2.99761	Sig Up
VAT1	4.96049	2.78058	4.72936	5.05336e-06	4.62924e-05	3.71674	Sig Up
NUPR1	4.94041	2.42621	5.08644	1.04807e-06	1.1683e-05	5.13018	Sig Up
FAM102A	4.89002	2.24953	5.6046	9.39885e-08	1.4211e-06	7.35185	Sig Up
ERO1L	4.81565	1.55471	4.99021	1.61335e-06	1.70285e-05	4.78296	Sig Up
BTG1	4.81439	4.29737	4.23357	3.94075e-05	0.000282446	1.86018	Sig Up
NRN1	4.78351	2.2397	4.37244	2.25222e-05	0.000173469	2.42955	Sig Up
EPAS1	4.77098	2.56964	4.40282	1.98947e-05	0.000156448	2.52379	Sig Up
NAMPT	4.73411	5.84499	4.48928	1.39314e-05	0.000113504	2.71513	Sig Up
GFPT2	4.68465	2.06555	4.40724	1.95383e-05	0.000153923	2.5634	Sig Up
SLC2A3	4.68313	4.88756	3.69026	0.000310335	0.00172897	0.122151	Sig Up
TNC	4.66661	6.2009	3.74864	0.000251071	0.00143474	0.290156	Sig Up
SQSTM1	4.66241	6.6638	4.03425	8.60154e-05	0.000555456	1.18469	Sig Up
TP53RK	4.64981	1.14116	7.28802	1.53667e-11	1.10682e-09	15.8317	Sig Up
MET	4.64056	1.38665	5.45574	1.90732e-07	2.60993e-06	6.64903	Sig Up
CXCL14	4.62207	3.31107	4.5043	1.30892e-05	0.000107241	2.8776	Sig Up
C3	4.6214	2.58468	3.85492	0.000169651	0.00101923	0.684023	Sig Up
EFNA1	4.6119	2.02416	4.72315	5.18999e-06	4.73785e-05	3.79874	Sig Up
C1S	4.57865	2.51334	4.59048	9.12546e-06	7.74778e-05	3.2284	Sig Up
GJA1	4.5716	3.18369	5.28639	4.20569e-07	5.17189e-06	6.05803	Sig Up
KDM4C	4.51466	1.01401	7.50293	4.66017e-12	4.25831e-10	16.9431	Sig Up
NRP2	4.49717	2.0564	4.80197	3.69262e-06	3.51536e-05	4.07924	Sig Up
SERTAD3	4.49115	1.76496	5.27746	4.38272e-07	5.37447e-06	5.98655	Sig Up
IL32	4.46548	1.06476	7.10982	4.08361e-11	2.38982e-09	14.5364	Sig Up
ACTN1	4.46413	3.97925	3.98255	0.000104857	0.000660215	1.02999	Sig Up
PLP2	4.4555	3.58834	4.44193	1.69437e-05	0.000135106	2.56149	Sig Up
TMEM158	4.45063	2.31527	4.78899	3.90644e-06	3.69744e-05	3.9829	Sig Up
FTL	4.441	9.70478	4.82122	3.39613e-06	3.25438e-05	3.94295	Sig Up
C6orf141	4.43997	1.15765	5.91318	2.09039e-08	4.03577e-07	8.82997	Sig Up
NPC2	4.40879	3.03803	3.86738	0.000161946	0.000977414	0.689947	Sig Up
LAMA5	4.40484	3.01456	3.59363	0.000438393	0.00233614	-0.153533	Sig Up
HSPA1A	4.38133	2.67137	4.20093	4.48619e-05	0.00031601	1.82488	Sig Up
AHNAK	4.37798	2.17081	5.46962	1.78648e-07	2.4782e-06	6.85037	Sig Up
PDK1	4.3556	1.83657	4.64129	7.36121e-06	6.43321e-05	3.46136	Sig Up
FBXO32	4.34525	2.20888	4.99679	1.56672e-06	1.65897e-05	4.8566	Sig Up
S100A6	4.32237	6.27714	4.40379	1.98159e-05	0.000155922	2.41648	Sig Up
GLIPR1	4.23218	1.92471	4.24738	3.7295e-05	0.000268922	1.9881	Sig Up
HLA-A	4.22767	6.07297	3.62956	0.000385842	0.0020875	-0.0677118	Sig Up
P4HA1	4.22328	2.56696	3.62982	0.000385491	0.00208674	-0.041036	Sig Up
IGFBP3	4.21428	1.20316	4.60608	8.54432e-06	7.32554e-05	3.3543	Sig Up
HILPDA	4.21001	2.63266	3.44545	0.000734913	0.00365894	-0.583177	Sig Up
MYC	4.20774	2.75961	3.6359	0.00037721	0.00204586	-0.0148992	Sig Up
BHLHE40	4.19052	2.36683	3.80649	0.000203029	0.00119137	0.518303	Sig Up
BCL10	4.18175	1.48573	5.13356	8.46877e-07	9.73835e-06	5.44699	Sig Up
FAM114A1	4.17363	1.91866	4.3591	2.37793e-05	0.000181657	2.40798	Sig Up
C1orf109	4.16041	1.29288	5.49654	1.5729e-07	2.23635e-06	7.07697	Sig Up
NT5E	4.15237	2.37452	3.58037	0.000459432	0.00243538	-0.185353	Sig Up
FAM162A	4.13775	4.29679	3.94343	0.000121666	0.00075539	0.931787	Sig Up
MGST1	4.1374	4.69099	3.59069	0.000442973	0.00235384	-0.180782	Sig Up
HOOK2	4.12964	1.37174	4.05993	7.79013e-05	0.000509077	1.37923	Sig Up
RUNX1	4.12902	1.52085	5.17278	7.0853e-07	8.35262e-06	5.6102	Sig Up
CHPF	4.11573	3.74806	3.49947	0.000609884	0.00312426	-0.436125	Sig Up
TREM1	4.11361	0.647256	6.48406	1.14963e-09	3.72111e-08	11.4947	Sig Up
FOSL1	4.11008	1.01295	6.53478	8.82284e-10	3.03493e-08	11.6852	Sig Up
HSPA1B	4.09826	2.50788	3.98507	0.000103856	0.000655171	1.08121	Sig Up
IGFBP7	4.07691	4.70095	2.78676	0.00599429	0.0218276	-2.31399	Not Sig
TIMP1	4.07553	6.25298	3.71113	0.000287775	0.00161838	0.175138	Sig Up
CDKN2B	4.06161	2.11135	4.90041	2.40107e-06	2.41008e-05	4.46237	Sig Up
NFASC	4.0599	2.03043	4.77919	4.07589e-06	3.82742e-05	4.0155	Sig Up
CCL2	4.00871	2.23162	4.05723	7.87187e-05	0.000513139	1.36355	Sig Up
ARHGEF17	3.99052	1.82046	3.79063	0.00021525	0.00125465	0.469474	Sig Up
PPARD	3.99015	1.39024	5.6395	7.94872e-08	1.23313e-06	7.7224	Sig Up
ZNF395	3.98942	1.87963	3.03557	0.00281979	0.0115298	-1.71491	Not Sig
BICD2	3.97615	0.998046	5.66842	6.91459e-08	1.09738e-06	7.76301	Sig Up
PTRF	3.96626	2.53755	3.99861	9.86199e-05	0.000625149	1.13797	Sig Up
CBFA2T3	3.94067	0.517423	8.89626	1.47912e-15	1.24054e-12	24.8096	Sig Up
GOLGA8A	3.93911	2.11315	3.59748	0.000432443	0.00231006	-0.130016	Sig Up
WDR44	3.93625	0.971047	6.49687	1.07544e-09	3.5511e-08	11.8033	Sig Up
TNFAIP2	3.92044	1.02386	4.80892	3.58277e-06	3.41575e-05	4.17425	Sig Up
KIAA0415	3.89898	2.2344	3.8643	0.00016382	0.000986909	0.695651	Sig Up
SPICE1	3.89778	1.18357	4.17563	4.95795e-05	0.000344977	1.74085	Sig Up
SH3BP2	3.89583	1.63965	4.89141	2.49813e-06	2.48279e-05	4.50737	Sig Up
ZFC3H1	3.89433	1.69428	4.62903	7.75392e-06	6.73599e-05	3.45149	Sig Up
PDPN	3.87168	4.24946	3.25452	0.00139652	0.00630617	-1.12638	Not Sig
FAM129B	3.86285	0.676696	7.01305	6.91002e-11	3.65256e-09	14.1229	Sig Up
VIM	3.85046	9.14548	3.56474	0.000485447	0.00255571	-0.249609	Sig Up
PLOD3	3.84217	3.66245	3.44667	0.000731856	0.00365065	-0.590174	Sig Up
FSTL3	3.83974	0.645071	6.47059	1.23314e-09	3.95239e-08	11.6712	Sig Up
PLEKHM1P	3.8213	0.451379	6.18725	5.29077e-09	1.27964e-07	10.2844	Sig Up
ALDOA	3.81704	9.95666	4.39773	2.03134e-05	0.000159454	2.41933	Sig Up
C10orf10	3.81562	1.54437	4.11352	6.3261e-05	0.000424406	1.56809	Sig Up
IDS	3.80457	3.87172	3.46694	0.000682535	0.00344947	-0.531126	Sig Up
LIMK2	3.79622	0.764192	4.06588	7.61288e-05	0.000499236	1.38013	Sig Up
GYS1	3.7939	2.07015	3.52647	0.000555151	0.00286402	-0.338772	Sig Up
TNFAIP3	3.77843	1.43458	3.8138	0.000197616	0.00116377	0.555664	Sig Up
PADI2	3.76921	0.83406	5.80032	3.64254e-08	6.49661e-07	8.36692	Sig Up
PCDHGC5	3.76369	0.818467	5.06962	1.1306e-06	1.2443e-05	5.20385	Sig Up
ABCC3	3.75381	1.13237	5.05421	1.21173e-06	1.32153e-05	5.15487	Sig Up
FAM50A	3.74195	2.96181	3.38796	0.000894182	0.00432118	-0.750109	Sig Up
NRP1	3.73697	2.49174	2.7161	0.00736135	0.0260529	-2.48228	Not Sig
FOSL2	3.72648	1.39678	4.98097	1.68109e-06	1.76158e-05	4.8413	Sig Up
IQGAP1	3.71317	2.88718	3.4446	0.000737071	0.00366411	-0.584951	Sig Up
FMN2	3.70663	1.6767	4.97414	1.73295e-06	1.81014e-05	4.84334	Sig Up
SAT1	3.692	6.2476	3.13259	0.00207461	0.0088379	-1.45377	Not Sig
MCOLN1	3.6839	0.939975	6.98097	8.22028e-11	4.25927e-09	14.2568	Sig Up
GLRX	3.67936	2.02659	3.77233	0.000230222	0.00132717	0.424419	Sig Up
LOC100129387	3.6783	1.38298	4.56041	1.03549e-05	8.7126e-05	3.20259	Sig Up
TFE3	3.66254	2.88976	3.53886	0.000531627	0.00276113	-0.305458	Sig Up
FER1L4	3.6557	0.201858	10.7271	2.13542e-20	1.39966e-16	35.5866	Sig Up
SERTAD2	3.65208	1.41534	3.80545	0.000203808	0.00119486	0.52577	Sig Up
APBB3	3.64938	1.0901	4.32652	2.71374e-05	0.000204968	2.32605	Sig Up
SPOCD1	3.64221	2.02367	3.6858	0.000315363	0.00175173	0.150392	Sig Up
GPRC5A	3.63658	0.612842	6.19257	5.14979e-09	1.25587e-07	10.168	Sig Up
LOC100216545	3.63621	1.89535	5.0018	1.5321e-06	1.62889e-05	4.91248	Sig Up
MGLL	3.6272	2.1771	3.70736	0.000291734	0.00163713	0.216365	Sig Up
BNIP3	3.61141	4.48519	2.93498	0.00384705	0.0150181	-1.95709	Not Sig
CAPNS1	3.61073	2.98462	3.54228	0.000525286	0.00273036	-0.30777	Sig Up
ANXA1	3.61028	5.9009	2.93813	0.00381024	0.0149011	-1.9479	Not Sig
PIM1	3.60087	2.6201	3.19951	0.00167183	0.00735436	-1.2721	Not Sig
TPM2	3.59214	1.76813	3.55863	0.000495995	0.00260429	-0.247326	Sig Up
SLC9A3R1	3.58915	0.735177	3.8689	0.000161026	0.000973209	0.728421	Sig Up
WWTR1	3.58823	3.97459	3.01383	0.00301757	0.0122089	-1.75866	Not Sig
PTX3	3.57702	1.53312	3.64587	0.000364013	0.00198496	0.0207362	Sig Up
SLC38A5	3.57533	0.829278	5.82144	3.28455e-08	5.93074e-07	8.44477	Sig Up
CITED2	3.56794	1.56241	4.67081	6.49261e-06	5.75079e-05	3.5571	Sig Up
MAN2C1	3.55945	1.61004	3.7537	0.000246472	0.00141277	0.363463	Sig Up
CALCOCO2	3.55577	2.02951	3.64605	0.000363779	0.00198451	0.0198096	Sig Up
A2M	3.54359	1.2154	4.11665	6.24943e-05	0.000419907	1.57901	Sig Up
ATP1A1	3.53589	4.54428	2.97784	0.00337328	0.0134449	-1.8492	Not Sig
TMSB10	3.51981	6.86505	3.93076	0.000127638	0.000787392	0.856478	Sig Up
MT2A	3.51788	8.04082	3.5496	0.000511976	0.00267284	-0.295961	Sig Up
PRR24	3.51254	2.97716	3.60009	0.000428471	0.00229071	-0.137164	Sig Up
BLVRB	3.50313	3.62951	2.95602	0.00360731	0.0142349	-1.90388	Not Sig
PHLDA1	3.50124	4.29085	2.93006	0.00390505	0.0152126	-1.96875	Not Sig
NOL3	3.50069	1.94023	3.10652	0.00225452	0.0094817	-1.54592	Not Sig
SHC1	3.50066	3.77154	3.11492	0.00219501	0.00926711	-1.49834	Not Sig
SPOCK2	3.49193	1.33812	4.36438	2.32739e-05	0.000178316	2.46278	Sig Up
SYNPO	3.48816	1.10984	5.1422	8.14324e-07	9.46363e-06	5.53536	Sig Up
C2orf63	3.48343	0.929202	4.69642	5.82007e-06	5.21856e-05	3.69109	Sig Up
ARAP2	3.47986	2.37378	3.20738	0.0016296	0.00719276	-1.29947	Not Sig
PTPN12	3.47503	2.80958	3.28266	0.00127262	0.00582273	-1.04466	Not Sig
PLEKHM2	3.47451	1.90795	3.44809	0.000728292	0.00363705	-0.571129	Sig Up
FADS3	3.47178	1.67666	3.74122	0.000257956	0.00147065	0.264807	Sig Up
AHNAK2	3.46745	0.474274	7.20699	2.39995e-11	1.5498e-09	15.1979	Sig Up
EIF1AD	3.46217	1.23386	5.60546	9.36027e-08	1.4169e-06	7.56587	Sig Up
TPP1	3.46145	4.98451	2.78319	0.00605738	0.0220084	-2.32118	Not Sig
C9orf25	3.45518	2.18391	3.72003	0.000278632	0.00157304	0.251172	Sig Up
FLNC	3.45514	2.03	3.2086	0.00162312	0.00717381	-1.25688	Not Sig
DACT1	3.43844	0.456971	6.31054	2.81959e-09	7.74884e-08	10.8811	Sig Up
CD276	3.43518	2.1371	3.62234	0.000395903	0.0021352	-0.0483085	Sig Up
GRB10	3.43499	1.65655	3.2077	0.00162789	0.00718762	-1.25096	Not Sig
MT1E	3.4333	3.8805	3.42053	0.000800382	0.00393558	-0.664146	Sig Up
PNRC1	3.43141	4.6163	2.89774	0.00430734	0.0165102	-2.04723	Not Sig
RNF19B	3.42646	0.652721	4.07547	7.33517e-05	0.000481747	1.37899	Sig Up
GSN	3.4251	2.96392	2.78504	0.00602456	0.0219195	-2.33547	Not Sig
EPB41L4A	3.40613	1.02511	3.71136	0.000287529	0.00161769	0.215713	Sig Up
EPHA2	3.40357	0.351525	8.40288	2.71064e-14	8.88344e-12	21.9901	Sig Up
VARS	3.40258	1.23403	4.75292	4.5658e-06	4.24189e-05	3.94411	Sig Up
UACA	3.39702	1.05485	4.22431	4.08858e-05	0.000291606	1.85939	Sig Up
KLHL21	3.38876	1.43645	3.82436	0.000190044	0.00112626	0.593258	Sig Up
C12orf76	3.38511	1.09017	5.39609	2.52434e-07	3.31912e-06	6.59736	Sig Up
TRAF6	3.37495	1.18673	4.69242	5.92036e-06	5.30123e-05	3.71345	Sig Up
FAHD1	3.37101	1.86452	2.98165	0.00333393	0.0133367	-1.87257	Not Sig
SPEG	3.36499	1.79513	4.26073	3.53581e-05	0.00025665	2.08626	Sig Up
CEBPB	3.36373	1.93134	3.49676	0.000615633	0.00314633	-0.429549	Sig Up
ID1	3.35878	1.60163	3.8789	0.000155118	0.000943594	0.76506	Sig Up
CD274	3.34262	0.993485	5.06998	1.12877e-06	1.24345e-05	5.21425	Sig Up
CTGF	3.341	1.88421	2.577	0.0109053	0.0362102	-2.86493	Not Sig
HIST2H2BF	3.33353	0.584648	4.74739	4.67604e-06	4.32897e-05	3.91588	Sig Up
MYADM	3.32809	2.89148	3.31616	0.00113846	0.00531107	-0.952625	Not Sig
ITPR3	3.31825	0.423624	5.67278	6.77062e-08	1.07732e-06	7.86658	Sig Up
ARHGAP29	3.31689	1.28498	4.89863	2.42e-06	2.4219e-05	4.52743	Sig Up
PLTP	3.31586	2.9393	3.27831	0.00129109	0.00589686	-1.05602	Not Sig
IL1R1	3.31548	0.36677	9.46376	4.91368e-17	1.07356e-13	28.0415	Sig Up
SGK223	3.31458	0.432094	7.62261	2.38243e-12	2.53912e-10	17.6783	Sig Up
AHR	3.30487	1.797	3.39037	0.000886885	0.00429327	-0.75337	Sig Up
BZW2	3.30348	2.22671	3.32652	0.00109973	0.00515239	-0.939792	Not Sig
TESK1	3.30288	1.25056	4.22392	4.09496e-05	0.000291902	1.94938	Sig Up
TRIT1	3.29786	0.810768	5.34645	3.18281e-07	4.03447e-06	6.41723	Sig Up
CLCN6	3.29365	1.36023	3.30845	0.00116812	0.00541472	-1.05418	Not Sig
PVR	3.27686	1.14759	5.00778	1.49172e-06	1.59243e-05	4.96283	Sig Up
NEAT1	3.27547	2.18973	2.97955	0.00335558	0.0133947	-1.85638	Not Sig
HLA-C	3.26175	5.71054	3.15286	0.00194399	0.00835533	-1.40098	Not Sig
FBXL6	3.25965	0.661996	6.91909	1.14773e-10	5.47113e-09	13.9413	Sig Up
FRMD6-AS1	3.2579	0.299114	8.63935	6.77023e-15	3.85874e-12	23.3596	Sig Up
PCSK7	3.25545	1.82538	3.82536	0.000189341	0.00112311	0.593178	Sig Up
C1orf63	3.2512	2.96006	2.83528	0.00519395	0.019354	-2.20908	Not Sig
DAPK3	3.25101	0.858623	5.34092	3.26585e-07	4.11654e-06	6.37742	Sig Up
ANO10	3.24667	0.868905	6.49479	1.08717e-09	3.56294e-08	11.7919	Sig Up
SRXN1	3.2447	1.54519	3.66088	0.000344951	0.0018968	0.0722312	Sig Up
PRDX5	3.24023	5.38238	2.9763	0.00338929	0.0134964	-1.85301	Not Sig
PFKP	3.23997	2.40911	2.90422	0.00422383	0.0162328	-2.03391	Not Sig
CASP4	3.2355	0.827696	6.05361	1.0385e-08	2.23542e-07	9.6396	Sig Up
PICALM	3.22934	1.97297	3.87138	0.00015954	0.000965119	0.72657	Sig Up
CDKN2A	3.22859	4.38009	2.91485	0.00408991	0.0158108	-2.00502	Not Sig
EPOR	3.2278	0.280339	6.50718	1.01913e-09	3.40809e-08	11.8395	Sig Up
IL8	3.22234	0.453545	7.80603	8.44727e-13	1.1416e-10	18.5726	Sig Up
SLC25A37	3.21242	1.97204	3.87487	0.000157473	0.000955258	0.758067	Sig Up
ZDHHC9	3.20753	3.07079	2.5539	0.0116238	0.038228	-2.85655	Not Sig
ARHGEF1	3.201	1.25095	3.83112	0.00018534	0.00110137	0.583909	Sig Up
HEATR5A	3.19808	1.71939	3.50264	0.000603204	0.00309488	-0.416738	Sig Up
NUDT9	3.19219	1.29787	5.80317	3.5921e-08	6.43289e-07	8.45762	Sig Up
TOLLIP	3.19169	2.69614	2.94746	0.00370307	0.0145483	-1.93652	Not Sig
HK2	3.19052	1.3118	3.91564	0.000135127	0.000831052	0.8892	Sig Up
CD68	3.18711	1.51309	3.10671	0.00225312	0.0094817	-1.53664	Not Sig
MIR210HG	3.18323	0.662775	5.55778	1.17568e-07	1.72202e-06	7.35383	Sig Up
RGS4	3.18245	0.578876	7.16228	3.06625e-11	1.89601e-09	15.1227	Sig Up
SUGP1	3.16772	1.00619	5.38544	2.65338e-07	3.46791e-06	6.56725	Sig Up
RRAD	3.16637	0.536933	5.84934	2.8641e-08	5.29556e-07	8.63794	Sig Up
NFKBIA	3.15995	5.50137	2.50605	0.0132482	0.0424415	-2.94338	Not Sig
DPYD	3.15931	2.49326	3.12333	0.00213691	0.00904514	-1.47569	Not Sig
SLIT2	3.15782	0.599119	7.70746	1.47657e-12	1.79226e-10	18.1291	Sig Up
LOC648987	3.15713	1.33538	4.26995	3.40762e-05	0.000249278	2.1009	Sig Up
CNN2	3.15652	0.767425	5.60144	9.54212e-08	1.43779e-06	7.4854	Sig Up
CSMD2	3.14802	1.87512	2.58327	0.0107175	0.0356499	-2.84969	Not Sig
FHL2	3.14474	0.608122	6.82203	1.93175e-10	8.41307e-09	13.3614	Sig Up
PLOD2	3.14191	3.37979	2.70092	0.00768969	0.0269963	-2.5157	Not Sig
SIRT7	3.13871	0.956206	3.28269	0.0012725	0.00582273	-1.12548	Not Sig
TNKS1BP1	3.13819	1.522	3.40823	0.000834667	0.00407975	-0.701313	Sig Up
LOC100379224	3.13669	0.529255	8.20739	8.44836e-14	2.1298e-11	20.8919	Sig Up
ANGEL2	3.1325	1.49084	3.48405	0.000643369	0.00327108	-0.491748	Sig Up
EPN1	3.13214	1.15558	5.02381	1.3886e-06	1.4884e-05	5.04913	Sig Up
PORCN	3.13032	0.675435	5.01	1.47705e-06	1.57933e-05	4.94799	Sig Up
TTLL3	3.12426	1.22345	3.78832	0.000217089	0.00126368	0.454464	Sig Up
GPC1	3.12311	1.94702	3.18519	0.00175137	0.00763763	-1.32305	Not Sig
PMEPA1	3.1124	2.19048	2.79867	0.00578805	0.0212536	-2.30362	Not Sig
TUT1	3.11182	1.03093	3.76448	0.000236938	0.00136348	0.348121	Sig Up
OR7E12P	3.10235	0.250012	8.09308	1.63493e-13	3.45682e-11	20.275	Sig Up
MVP	3.09552	1.6368	4.00652	9.5677e-05	0.00060885	1.19838	Sig Up
MKNK2	3.09266	1.88655	3.37176	0.00094457	0.00452241	-0.79601	Sig Up
LRP1	3.08815	5.77159	2.52917	0.0124395	0.0403039	-2.89376	Not Sig
SPTBN4	3.0874	0.431501	6.2048	4.83941e-09	1.19698e-07	10.3507	Sig Up
SCD	3.08677	3.41012	2.53225	0.0123352	0.0400524	-2.89657	Not Sig
ACD	3.08658	1.5351	3.15182	0.00195048	0.00837775	-1.44198	Not Sig
PLA2G4C	3.08041	0.590828	7.66214	1.90699e-12	2.10073e-10	17.884	Sig Up
ALDH3B1	3.07952	0.408729	7.58354	2.96735e-12	2.92474e-10	17.4583	Sig Up
SNAP23	3.07868	2.63319	2.88568	0.00446689	0.0170315	-2.09598	Not Sig
MT1F	3.07743	1.2809	5.99334	1.40376e-08	2.86189e-07	9.35484	Sig Up
ITPKB	3.07676	2.07765	4.11247	6.35201e-05	0.000425897	1.49592	Sig Up
ARSJ	3.07344	1.4933	3.40384	0.00084721	0.00413326	-0.705693	Sig Up
F13A1	3.07242	0.629561	5.21721	5.78275e-07	6.92293e-06	5.86233	Sig Up
UTP3	3.06837	0.460674	5.50014	1.5463e-07	2.20331e-06	7.03655	Sig Up
C1orf55	3.06684	0.917254	3.73258	0.000266201	0.00151262	0.257605	Sig Up
ADAMTS1	3.06045	0.845477	4.01047	9.4242e-05	0.000601177	1.21259	Sig Up
AEBP1	3.06042	2.61793	2.76114	0.00646067	0.0232737	-2.40791	Not Sig
CD151	3.05866	3.37687	3.25452	0.00139653	0.00630617	-1.1276	Not Sig
PLXNB3	3.05793	1.6268	3.39909	0.000861018	0.00418816	-0.775085	Sig Up
MYO18A	3.05414	0.883678	4.97235	1.74676e-06	1.82166e-05	4.79573	Sig Up
CRABP2	3.04931	0.326148	8.47373	1.7912e-14	6.70883e-12	22.3809	Sig Up
FLJ43663	3.04186	2.407	3.36674	0.000960729	0.00457971	-0.819644	Sig Up
MAP2K3	3.04113	2.21935	2.97516	0.00340126	0.0135317	-1.93393	Not Sig
GALNTL2	3.0402	0.909509	6.04208	1.1003e-08	2.33018e-07	9.57312	Sig Up
ANGPTL4	3.03433	0.778554	4.12423	6.06683e-05	0.000409737	1.6018	Sig Up
SEC14L2	3.02969	1.43164	3.37077	0.000947736	0.00453426	-0.840753	Sig Up
SFXN3	3.02965	1.25942	4.37417	2.23642e-05	0.000172657	2.50247	Sig Up
KIAA0930	3.02798	0.573828	5.3616	2.96588e-07	3.80801e-06	6.41819	Sig Up
C9orf114	3.0268	1.28173	4.05648	7.8948e-05	0.000513868	1.33563	Sig Up
MTHFR	3.02581	0.511497	6.19001	5.21728e-09	1.2642e-07	10.2619	Sig Up
ACTR10	3.02525	2.72934	2.92047	0.00402075	0.0155895	-2.00627	Not Sig
NPAS2	3.02254	0.872559	4.54247	1.11629e-05	9.31471e-05	3.13435	Sig Up
CAMK2N1	3.02232	3.19966	2.73386	0.00699341	0.0249054	-2.437	Not Sig
HLA-B	3.02056	5.76825	2.81942	0.00544409	0.0201647	-2.23586	Not Sig
FAM127A	3.01716	6.28852	3.44717	0.000730588	0.00364571	-0.598219	Sig Up
LOC645212	3.017	1.31631	3.64475	0.00036547	0.00199125	-0.0447702	Sig Up
ZYX	3.01068	4.48916	2.83356	0.00522055	0.0194311	-2.20163	Not Sig
GBP1	3.00769	2.63222	2.67794	0.00821189	0.0285619	-2.58901	Not Sig
ABL1	3.00636	1.57854	2.96939	0.0034622	0.0137325	-1.89509	Not Sig
DHRS1	3.00535	0.751518	4.08577	7.04799e-05	0.000466391	1.34066	Sig Up
CD59	3.00516	4.48223	2.54742	0.011833	0.0387795	-2.85563	Not Sig
SDF4	2.9962	3.44736	2.85395	0.00491282	0.0184639	-2.15862	Not Sig
ARHGAP24	2.99289	0.153084	8.08673	1.69584e-13	3.52869e-11	20.2401	Sig Up
PYROXD1	2.99155	0.596156	6.59185	6.54207e-10	2.36906e-08	12.2786	Sig Up
FLOT1	2.99118	4.11492	2.41443	0.016933	0.051997	-3.13871	Not Sig
BHLHE41	2.99113	1.51065	3.21137	0.00160855	0.00712142	-1.28678	Not Sig
LOC100131564	2.99039	1.8241	3.12867	0.00210081	0.00892111	-1.51364	Not Sig
MGAT5	2.9897	0.468837	4.59266	9.04193e-06	7.68184e-05	3.29457	Sig Up
BIN1	2.98707	1.01836	4.07778	7.27e-05	0.000478907	1.37297	Sig Up
SLC39A14	2.98495	2.91605	2.25457	0.0255714	0.0727282	-3.46391	Not Sig
UCHL3	2.9752	1.40603	3.80767	0.000202142	0.00118722	0.525158	Sig Up
SYTL2	2.97511	1.83492	3.02682	0.00289789	0.0118049	-1.7527	Not Sig
DHFRL1	2.9745	0.8298	6.15712	6.16424e-09	1.44556e-07	10.105	Sig Up
PGK1	2.97435	7.18893	2.38523	0.0182847	0.0552801	-3.19724	Not Sig
DNAJB1	2.97428	7.18957	2.44251	0.0157175	0.0488942	-3.08033	Not Sig
TMEM189	2.97313	1.2809	4.98384	1.65975e-06	1.74433e-05	4.88091	Sig Up
FGF11	2.97236	1.13401	5.00975	1.4787e-06	1.57981e-05	4.99199	Sig Up
CTSD	2.97179	4.56692	2.46105	0.0149578	0.0469769	-3.04052	Not Sig
FLJ46906	2.96961	1.18237	4.03785	8.483e-05	0.000548612	1.28389	Sig Up
ULBP2	2.96332	0.473015	6.17228	5.70849e-09	1.36059e-07	10.2111	Sig Up
LMNA	2.9612	5.22836	2.43299	0.0161202	0.0499221	-3.09774	Not Sig
STEAP3	2.96065	1.91147	3.01546	0.00300229	0.012151	-1.76909	Not Sig
SERPINB8	2.94575	0.900446	5.00471	1.51234e-06	1.6105e-05	4.96941	Sig Up
DPP7	2.94359	3.23494	2.39844	0.0176617	0.053781	-3.17704	Not Sig
KLF6	2.94339	4.36003	2.18019	0.0307627	0.0847379	-3.59926	Not Sig
DAK	2.94243	1.06909	4.3764	2.2162e-05	0.000171197	2.36132	Sig Up
GRINA	2.93567	3.24593	3.41921	0.000803995	0.00395036	-0.658298	Sig Up
BST2	2.93442	2.99763	2.55535	0.0115774	0.0381134	-2.8585	Not Sig
CNST	2.93143	0.642929	4.93645	2.04815e-06	2.09596e-05	4.66279	Sig Up
FAM114A2	2.93083	1.25328	3.15975	0.00190137	0.00818826	-1.45099	Not Sig
FAM210A	2.9307	1.4189	3.20824	0.00162505	0.00717751	-1.27797	Not Sig
EID3	2.92318	0.547829	4.7499	4.62566e-06	4.28535e-05	3.88218	Sig Up
TGFBR1	2.92217	1.04724	4.50137	1.32495e-05	0.000108284	2.95436	Sig Up
SLC2A11	2.92031	0.779452	5.65319	7.44149e-08	1.16548e-06	7.77832	Sig Up
IGFBP6	2.91897	0.944966	5.13919	8.25504e-07	9.56811e-06	5.51599	Sig Up
AKD1	2.91654	0.51589	5.07668	1.09523e-06	1.21364e-05	5.25282	Sig Up
PRICKLE1	2.9143	0.951006	3.8037	0.000205125	0.00120098	0.497473	Sig Up
METTL12	2.91379	0.401619	7.66446	1.88218e-12	2.09098e-10	17.9083	Sig Up
STOM	2.91258	2.09784	2.16205	0.0321588	0.0879003	-3.68164	Not Sig
FRMD6	2.91118	0.859524	5.53929	1.28396e-07	1.86317e-06	7.26723	Sig Up
OGFRL1	2.90505	1.74372	3.68031	0.00032167	0.00178148	0.105034	Sig Up
MYH9	2.90425	2.08407	2.92404	0.00397726	0.015435	-1.98564	Not Sig
MAP3K12	2.90157	0.322296	5.8912	2.33026e-08	4.42075e-07	8.84249	Sig Up
HERC6	2.89852	0.573746	4.32118	2.77292e-05	0.00020843	2.23743	Sig Up
YTHDF3	2.8948	2.63999	3.58915	0.000445392	0.00236498	-0.165479	Sig Up
ARRDC3	2.8928	3.09697	2.50722	0.0132061	0.0423274	-2.94708	Not Sig
GDF15	2.89193	0.422371	5.52895	1.3487e-07	1.94714e-06	7.19897	Sig Up
FAM89B	2.89108	2.31749	2.76372	0.00641237	0.0231315	-2.40224	Not Sig
PKD1	2.88803	3.09172	2.61076	0.00992715	0.0334366	-2.72319	Not Sig
PDP1	2.88716	1.53687	3.10116	0.00229325	0.00961374	-1.57729	Not Sig
SDHAP2	2.88551	1.99446	2.71236	0.00744114	0.0262785	-2.56995	Not Sig
GEMIN5	2.88229	0.780817	5.46266	1.84612e-07	2.53411e-06	6.91368	Sig Up
PDLIM7	2.88076	1.89876	2.79224	0.00589851	0.0215867	-2.32858	Not Sig
CYB561	2.88045	0.784707	6.33368	2.50357e-09	7.07312e-08	10.9792	Sig Up
SMAD1	2.87984	2.77279	2.79481	0.00585427	0.0214607	-2.35656	Not Sig
HLA-J	2.87972	0.410665	7.2369	2.03629e-11	1.3903e-09	15.607	Sig Up
PLEKHM1	2.87441	0.792096	4.95616	1.87693e-06	1.94657e-05	4.74751	Sig Up
CSF1	2.87169	2.98774	2.66144	0.00860639	0.029776	-2.62585	Not Sig
CD2AP	2.86999	0.858111	5.83336	3.09795e-08	5.65614e-07	8.60543	Sig Up
IL6ST	2.86429	3.89833	2.48438	0.0140484	0.0445156	-2.99577	Not Sig
MAP3K6	2.86039	1.338	3.08973	0.00237793	0.00992118	-1.60995	Not Sig
USP53	2.85567	0.673069	5.47538	1.73852e-07	2.43226e-06	6.98471	Sig Up
CAPN2	2.85224	5.05565	2.40575	0.0173251	0.053027	-3.15372	Not Sig
PKN1	2.85214	2.06693	3.13077	0.00208673	0.00888146	-1.45745	Not Sig
YOD1	2.84906	0.619235	4.82648	3.31913e-06	3.18292e-05	4.23312	Sig Up
LAMB1	2.84844	1.26957	3.34635	0.00102899	0.00486089	-0.868107	Sig Up
ANGPTL2	2.84453	0.760037	5.41646	2.29448e-07	3.04745e-06	6.68624	Sig Up
CLCF1	2.8422	0.998069	4.3354	2.61795e-05	0.000198259	2.35293	Sig Up
OAF	2.83688	0.602165	4.98775	1.6311e-06	1.71673e-05	4.87164	Sig Up
AIM1	2.83039	0.410125	6.59043	6.59118e-10	2.38027e-08	12.2496	Sig Up
LIMK1	2.82965	1.022	3.4839	0.000643706	0.00327108	-0.504794	Sig Up
ZNF335	2.82754	1.5425	3.31262	0.00115197	0.00536266	-1.00953	Not Sig
SLC25A12	2.82639	1.3803	3.02427	0.00292104	0.0118698	-1.82718	Not Sig
SERPINA3	2.8257	3.47194	2.16457	0.0319615	0.0874523	-3.64084	Not Sig
CTTN	2.82026	3.57319	2.95572	0.00361067	0.0142438	-1.90573	Not Sig
SLC19A2	2.81752	1.76167	2.55137	0.0117051	0.0384086	-2.90754	Not Sig
PYGL	2.81623	3.28994	2.32523	0.0213655	0.0626998	-3.32388	Not Sig
TMEM45A	2.81506	1.12599	3.07	0.00253092	0.010486	-1.64163	Not Sig
VAMP1	2.81119	0.327237	6.66566	4.43448e-10	1.69003e-08	12.6255	Sig Up
GOLGA3	2.81104	1.47868	5.08065	1.07579e-06	1.19513e-05	5.25637	Sig Up
EHBP1	2.80959	1.99488	2.63496	0.0092751	0.0316716	-2.75921	Not Sig
SLC16A4	2.80787	0.175376	8.33712	3.9774e-14	1.13347e-11	21.6443	Sig Up
LTBP3	2.8076	4.12573	2.36637	0.0192078	0.0576718	-3.23454	Not Sig
PPIP5K1	2.80742	0.41663	5.65888	7.24024e-08	1.13668e-06	7.76373	Sig Up
QPCTL	2.80603	0.295517	8.64036	6.72983e-15	3.85874e-12	23.3611	Sig Up
IER5L	2.80356	0.694766	5.47462	1.74471e-07	2.43832e-06	6.98403	Sig Up
CHD3	2.80204	1.19593	3.38381	0.00090684	0.0043689	-0.86113	Sig Up
MYLIP	2.80176	0.426579	5.75761	4.48702e-08	7.71921e-07	8.25313	Sig Up
WDR83	2.80053	0.996153	3.3685	0.000955018	0.0045558	-0.865037	Sig Up
RHBDD1	2.79911	0.94358	3.50909	0.000589827	0.00302861	-0.594785	Sig Up
OXSR1	2.79393	2.01399	2.88291	0.00450425	0.0171347	-2.10941	Not Sig
COL27A1	2.79238	0.447949	7.95795	3.55231e-13	5.74904e-11	19.4655	Sig Up
IRF1	2.79071	2.18621	2.45711	0.0151164	0.047405	-3.10219	Not Sig
LOC647979	2.78839	3.09367	2.79348	0.00587706	0.0215322	-2.31539	Not Sig
TSC1	2.78818	1.26077	4.60322	8.64815e-06	7.39521e-05	3.31805	Sig Up
LAT	2.78366	0.317529	5.93436	1.88222e-08	3.69371e-07	9.05176	Sig Up
ETS1	2.78	0.627128	5.5747	1.08446e-07	1.61182e-06	7.42086	Sig Up
PRKAB2	2.77985	1.42978	2.86523	0.00474986	0.0179234	-2.1748	Not Sig
CHAC1	2.77981	0.826202	3.18334	0.00176187	0.00767885	-1.39009	Not Sig
MICAL1	2.77389	0.391158	6.1142	7.65694e-09	1.72751e-07	9.91695	Sig Up
PUS1	2.77071	0.694288	4.74167	4.79263e-06	4.42441e-05	3.85526	Sig Up
ACTN2	2.76929	1.69863	2.79111	0.00591829	0.0216349	-2.37712	Not Sig
C1RL	2.76881	1.01916	4.73522	4.92757e-06	4.52984e-05	3.86938	Sig Up
STYXL1	2.76516	2.32873	2.74196	0.00683125	0.0244008	-2.47856	Not Sig
LOC641298	2.76258	1.01115	5.72001	5.38701e-08	8.95036e-07	8.07704	Sig Up
PLXNA3	2.76169	1.74501	3.20504	0.00164205	0.00723794	-1.28189	Not Sig
KIF13A	2.7601	0.402549	6.71609	3.39573e-10	1.34893e-08	12.8761	Sig Up
IGF2R	2.75694	1.04744	3.99435	0.000100237	0.000634787	1.12465	Sig Up
GAS5	2.75588	3.54864	2.50065	0.0134438	0.0429318	-2.96234	Not Sig
PDE4DIP	2.75325	3.48301	2.22182	0.0277542	0.0778078	-3.53629	Not Sig
STC1	2.75124	0.311672	8.59078	9.01122e-15	4.37511e-12	22.8695	Sig Up
HSPA6	2.7502	0.369965	5.58548	1.03001e-07	1.5449e-06	7.42287	Sig Up
TUBB3	2.75005	3.01282	2.53692	0.0121787	0.0396549	-2.90578	Not Sig
IGFBP2	2.74837	6.44185	2.35418	0.0198261	0.0590582	-3.26188	Not Sig
KIAA2018	2.74616	1.06929	3.73078	0.000267954	0.00152061	0.162229	Sig Up
REXO1	2.74597	0.424117	7.17059	2.9299e-11	1.82053e-09	15.2567	Sig Up
SNHG7	2.74515	1.76901	3.29824	0.00120849	0.00557232	-1.0428	Not Sig
MORN1	2.74493	0.354492	7.73438	1.26805e-12	1.59836e-10	18.2904	Sig Up
EGLN1	2.74466	2.72287	2.5659	0.0112455	0.0371795	-2.84794	Not Sig
LOC642361	2.74416	0.534695	6.26771	3.51146e-09	9.25094e-08	10.6757	Sig Up
KIFC3	2.74327	1.15143	3.82122	0.000192266	0.00113635	0.570317	Sig Up
FBXL20	2.74311	1.19624	3.33761	0.00105963	0.00499128	-0.980035	Sig Up
RAB35	2.74282	0.638058	6.95113	9.65735e-11	4.75291e-09	14.1035	Sig Up
NFKBIL1	2.74279	1.10639	2.65773	0.00869743	0.0300355	-2.74566	Not Sig
TRIP10	2.73978	0.969404	4.70835	5.53025e-06	4.9894e-05	3.77532	Sig Up
FAM160A2	2.73932	1.40705	3.17483	0.00181107	0.00784317	-1.43004	Not Sig
SNORD80	2.73479	0.396825	7.34713	1.1085e-11	8.55551e-10	16.1902	Sig Up
NEU1	2.73444	1.98718	2.31524	0.0219207	0.0640571	-3.38771	Not Sig
FGFR1	2.73326	2.41976	2.42338	0.0165367	0.0510069	-3.14367	Not Sig
STX4	2.73092	1.24809	3.33026	0.00108606	0.00509926	-0.920265	Not Sig
BCL6	2.73009	6.05698	2.20891	0.0286581	0.0799318	-3.54395	Not Sig
ID3	2.72886	4.06332	2.26849	0.0246893	0.0706972	-3.43624	Not Sig
LOC100506713	2.72684	0.86819	5.31862	3.62246e-07	4.51396e-06	6.26404	Sig Up
EFEMP1	2.72636	2.42963	2.54341	0.0119638	0.0390812	-2.91871	Not Sig
SPSB1	2.72539	0.654125	5.93455	1.88047e-08	3.69371e-07	9.06941	Sig Up
TSPAN9	2.72491	0.398888	7.13694	3.52188e-11	2.11781e-09	15.0761	Sig Up
EHD1	2.72468	1.21946	3.74874	0.000250974	0.00143474	0.324503	Sig Up
PIGM	2.72273	1.75883	2.63208	0.00935073	0.0318303	-2.87778	Not Sig
CUL7	2.72169	0.642009	5.79386	3.75945e-08	6.65571e-07	8.3644	Sig Up
APLN	2.72133	0.774597	4.26538	3.47056e-05	0.000252919	2.02846	Sig Up
ITGA3	2.72084	1.32998	3.27634	0.00129953	0.00592728	-1.10024	Not Sig
HIST1H2BG	2.72049	0.137454	7.36502	1.00389e-11	8.07156e-10	16.2827	Sig Up
RYK	2.71846	0.739177	6.26755	3.51435e-09	9.25094e-08	10.6251	Sig Up
HERC4	2.71486	0.403521	6.36306	2.15209e-09	6.26927e-08	11.1147	Sig Up
SIPA1L3	2.71439	0.805705	5.60864	9.2188e-08	1.40034e-06	7.57334	Sig Up
CGNL1	2.71342	0.143962	7.49436	4.88877e-12	4.38951e-10	16.9858	Sig Up
HEXA	2.71292	2.66297	2.3562	0.0197228	0.0588676	-3.2843	Not Sig
ATG2B	2.7076	0.684234	4.67793	6.29837e-06	5.59386e-05	3.53959	Sig Up
FBLIM1	2.70742	0.892567	4.1591	5.29161e-05	0.000364135	1.72665	Sig Up
MSTO2P	2.70723	0.815506	4.05077	8.07083e-05	0.000524544	1.23299	Sig Up
GABBR1	2.70561	2.00785	2.8328	0.00523238	0.0194696	-2.31116	Not Sig
DCAF4	2.70533	0.468656	6.72826	3.1833e-10	1.28006e-08	12.9679	Sig Up
VKORC1	2.70339	3.96272	2.21241	0.0284109	0.0793436	-3.53969	Not Sig
CXCL3	2.70201	0.660084	6.1951	5.08405e-09	1.24758e-07	10.3166	Sig Up
ZNF542	2.70004	1.30162	3.23256	0.00150095	0.00670846	-1.2811	Not Sig
YWHAG	2.69777	2.90045	2.72951	0.00708192	0.0252	-2.45807	Not Sig
ABLIM3	2.69742	0.712343	4.82021	3.41103e-06	3.26626e-05	4.16155	Sig Up
2022-03-02	2.69445	1.27686	4.29148	3.12553e-05	0.000230571	2.16982	Sig Up
PLIN2	2.69236	1.26462	2.87267	0.00464512	0.0175788	-2.17527	Not Sig
MFHAS1	2.69145	0.633712	5.89586	2.27734e-08	4.34551e-07	8.86009	Sig Up
KIAA1324	2.68999	0.283617	6.95533	9.44098e-11	4.68795e-09	14.1036	Sig Up
FAN1	2.68907	1.0806	2.6172	0.00974983	0.0329154	-2.86131	Not Sig
C1orf51	2.68838	0.771452	5.38008	2.72072e-07	3.5418e-06	6.56557	Sig Up
CPEB1	2.68711	0.215253	7.31938	1.29234e-11	9.62571e-10	16.0472	Sig Up
MSRB2	2.68601	1.30182	3.14013	0.0020251	0.00865852	-1.46441	Not Sig
SDC4	2.68385	1.45107	2.88267	0.00450762	0.0171425	-2.15542	Not Sig
RRP12	2.68357	1.07021	4.07367	7.38653e-05	0.000484878	1.37936	Sig Up
FAM110C	2.68158	0.429839	5.96272	1.63498e-08	3.2722e-07	9.20516	Sig Up
RNF103	2.68133	1.32497	3.30829	0.00116875	0.00541574	-1.115	Not Sig
WDR13	2.68064	2.58694	2.37839	0.018615	0.0561362	-3.2471	Not Sig
ZCWPW1	2.68048	0.824063	5.11269	9.30881e-07	1.05198e-05	5.3748	Sig Up
ZDHHC5	2.67976	0.475128	5.76626	4.30176e-08	7.4691e-07	8.28994	Sig Up
RPF2	2.67673	2.01764	2.74868	0.00669929	0.0240211	-2.4436	Not Sig
CP	2.67538	0.318832	5.33778	3.31386e-07	4.16504e-06	6.35629	Sig Up
IQCK	2.67525	1.84994	3.85156	0.000171783	0.00103015	0.605836	Sig Up
SLC6A8	2.67368	1.95653	3.36087	0.000979913	0.0046576	-0.862594	Sig Up
ATP2B4	2.67276	3.15752	2.63065	0.00938841	0.0319205	-2.72292	Not Sig
ZBTB47	2.66999	0.67207	6.80518	2.11374e-10	8.96734e-09	13.3484	Sig Up
TXN	2.6697	6.10982	2.87703	0.00458464	0.0173901	-2.09719	Not Sig
BRCC3	2.6693	0.615655	5.53989	1.28027e-07	1.86066e-06	7.26558	Sig Up
SNX9	2.6688	1.11207	3.70118	0.000298326	0.00167126	0.121568	Sig Up
FNIP1	2.66406	1.92582	3.14518	0.00199254	0.00853878	-1.43494	Not Sig
DKFZP434I0714	2.66399	0.351502	7.61712	2.45714e-12	2.59539e-10	17.5792	Sig Up
AKAP11	2.66385	1.35101	2.7072	0.00755218	0.026599	-2.61798	Not Sig
ASL	2.66366	2.33193	2.60472	0.0100961	0.0338576	-2.75015	Not Sig
PLBD2	2.66337	1.47984	3.17871	0.00178848	0.00776846	-1.37956	Not Sig
TRAPPC12	2.66062	1.1892	4.86308	2.8287e-06	2.77141e-05	4.37496	Sig Up
EMP3	2.65422	4.4936	2.54393	0.0119468	0.0390356	-2.86181	Not Sig
RBM15	2.65354	0.855702	4.63813	7.46065e-06	6.51143e-05	3.46705	Sig Up
SMAGP	2.65313	0.396608	5.54608	1.24311e-07	1.80865e-06	7.2606	Sig Up
RNMT	2.65254	2.51574	2.56047	0.0114154	0.0376559	-2.84718	Not Sig
CSTB	2.6522	4.51945	2.538	0.0121426	0.0395766	-2.87495	Not Sig
POM121	2.64783	4.24429	2.65202	0.0088392	0.0304129	-2.62448	Not Sig
CAST	2.64751	3.35471	2.33002	0.0211038	0.0621405	-3.32342	Not Sig
SLC25A43	2.64669	0.658034	4.72061	5.24683e-06	4.78308e-05	3.71444	Sig Up
FAM65A	2.64632	2.46802	2.27365	0.0243695	0.0699496	-3.43663	Not Sig
GBE1	2.64632	2.08847	2.23985	0.0265329	0.0750097	-3.51027	Not Sig
CYLD	2.64631	1.39019	3.6132	0.000408982	0.00219727	-0.144243	Sig Up
EFNB2	2.64497	1.33908	3.38765	0.000895115	0.00432353	-0.770447	Sig Up
LOC100271836	2.63912	1.24235	3.41888	0.000804906	0.00395336	-0.690766	Sig Up
UTP14A	2.63766	0.845773	5.69294	6.14217e-08	9.94046e-07	7.89643	Sig Up
ACOX1	2.63658	1.50707	3.39015	0.00088756	0.00429495	-0.861286	Sig Up
MICA	2.63478	0.873432	4.6368	7.50274e-06	6.53946e-05	3.46053	Sig Up
FAM115C	2.63376	0.740781	6.11436	7.65111e-09	1.72751e-07	9.93232	Sig Up
PLEC	2.63014	2.55493	2.45598	0.0151623	0.0475087	-3.0968	Not Sig
SIDT2	2.63001	0.622595	4.01951	9.10281e-05	0.000583514	1.12816	Sig Up
EDNRA	2.6295	0.531239	5.76133	4.40652e-08	7.63079e-07	8.27826	Sig Up
MAN1B1	2.62523	1.22936	2.69067	0.00791865	0.0276773	-2.64178	Not Sig
ZNF441	2.62516	0.617925	4.41829	1.86726e-05	0.000147635	2.5345	Sig Up
FTSJD2	2.62204	1.08489	3.85013	0.000172701	0.00103518	0.620651	Sig Up
CHD1L	2.6213	2.52052	2.38969	0.0180724	0.0548026	-3.22095	Not Sig
BNIP3L	2.62124	4.63016	2.09869	0.0374768	0.099209	-3.75077	Not Sig
LTBP2	2.62105	0.260046	7.45522	6.08146e-12	5.27959e-10	16.7618	Sig Up
CD83	2.61932	1.03301	3.20717	0.00163068	0.00719509	-1.39699	Not Sig
SP100	2.61876	1.5738	2.54259	0.0119907	0.0391594	-2.94337	Not Sig
RELA	2.61775	2.57998	2.45875	0.0150503	0.0472108	-3.06858	Not Sig
METTL22	2.61756	1.36802	3.10058	0.00229749	0.00962847	-1.6037	Not Sig
ADCY8	2.61433	1.57831	2.54139	0.0120303	0.0392595	-2.94722	Not Sig
CLK2	2.61121	1.42254	2.72683	0.00713704	0.0253755	-2.54256	Not Sig
SEMA4A	2.61082	0.217436	6.63641	5.17473e-10	1.93553e-08	12.4664	Sig Up
TRAF1	2.60737	0.460475	5.37249	2.8189e-07	3.65147e-06	6.51094	Sig Up
POLR3D	2.60728	1.13274	4.29888	3.0339e-05	0.000225461	2.15053	Sig Up
ABCC1	2.6037	0.844602	4.81352	3.51188e-06	3.35548e-05	4.12933	Sig Up
ZNF692	2.60223	1.08256	3.10613	0.00225732	0.00949045	-1.5876	Not Sig
ODZ4	2.60152	1.2589	3.46575	0.000685349	0.00345947	-0.64906	Sig Up
MLLT10	2.59892	1.27133	2.67312	0.00832534	0.0289258	-2.71921	Not Sig
VASN	2.59867	0.548177	5.65127	7.51062e-08	1.1749e-06	7.77588	Sig Up
MYBPH	2.59831	0.396855	5.40889	2.37741e-07	3.13535e-06	6.66549	Sig Up
DDX21	2.59701	1.65162	3.30125	0.00119647	0.00552857	-1.05968	Not Sig
DYNLT3	2.59655	2.57082	2.29477	0.0230975	0.0670493	-3.40559	Not Sig
PIP5K1C	2.59589	1.21129	2.91783	0.00405307	0.0157055	-2.13205	Not Sig
BIRC3	2.59481	0.874395	4.29808	3.04367e-05	0.000225931	2.16522	Sig Up
ANKRD37	2.59444	0.994556	3.17562	0.00180648	0.00782848	-1.38752	Not Sig
FEM1B	2.58945	1.04524	4.17488	4.97278e-05	0.000345734	1.70016	Sig Up
MRS2	2.58669	1.25978	2.98007	0.00335013	0.0133852	-2.03206	Not Sig
DNAJB4	2.58638	1.78761	2.80686	0.00564999	0.0207992	-2.33699	Not Sig
ULK1	2.58413	0.438372	6.48717	1.13116e-09	3.67949e-08	11.7234	Sig Up
LOC254128	2.58353	0.456144	4.24497	3.7656e-05	0.000271375	1.93565	Sig Up
MRC2	2.58267	2.7261	2.32249	0.0215167	0.063059	-3.35245	Not Sig
TARSL2	2.57905	1.05203	3.95243	0.000117583	0.00073295	0.967854	Sig Up
CACNB2	2.57849	0.716754	5.75618	4.51841e-08	7.76302e-07	8.24741	Sig Up
LOXL2	2.57743	1.10472	3.23129	0.00150723	0.00673194	-1.20873	Not Sig
ALG12	2.57575	0.654881	5.97864	1.51049e-08	3.0557e-07	9.2565	Sig Up
NEDD4L	2.5754	1.71032	2.60063	0.0102122	0.034177	-2.82795	Not Sig
LTF	2.57476	1.11547	3.03767	0.00280138	0.0114581	-1.83022	Not Sig
RASSF3	2.57367	0.173855	8.95284	1.05614e-15	1.15374e-12	25.1611	Sig Up
ZNF436	2.57229	1.11711	4.62444	7.90611e-06	6.85458e-05	3.38335	Sig Up
SULF1	2.56552	1.03494	3.04424	0.00274436	0.0112495	-1.8577	Not Sig
EGR2	2.56533	1.43665	3.26794	0.00133612	0.00606901	-1.19676	Not Sig
PDK3	2.56377	1.66358	2.8761	0.00459745	0.0174336	-2.16603	Not Sig
ISYNA1	2.56325	0.893655	3.27755	0.00129434	0.00590584	-1.16562	Not Sig
SH3BGRL3	2.5627	6.70523	2.4784	0.0142766	0.0451371	-3.003	Not Sig
C5orf62	2.56194	2.53281	2.09054	0.0382123	0.100679	-3.79148	Not Sig
RC3H2	2.55991	0.962112	2.72003	0.00727841	0.0258151	-2.65413	Not Sig
ITGB1	2.55716	3.30476	2.28476	0.0236932	0.0683977	-3.39941	Not Sig
PRRG1	2.55693	0.536711	5.50276	1.52723e-07	2.1785e-06	7.02959	Sig Up
KLC2	2.55613	0.971222	4.18268	4.82204e-05	0.000336056	1.67969	Sig Up
ZNF281	2.55472	1.27366	2.78009	0.00611273	0.0221787	-2.45063	Not Sig
C17orf57	2.55466	0.355406	6.41788	1.6212e-09	4.9888e-08	11.3863	Sig Up
TNFRSF10B	2.55327	1.5782	2.21718	0.0280766	0.0785439	-3.58911	Not Sig
LRRFIP1	2.55177	3.35685	2.44768	0.015502	0.0483963	-3.08828	Not Sig
NCDN	2.55043	1.79686	3.27916	0.00128743	0.00588326	-1.07805	Not Sig
NXPH4	2.54637	0.377759	7.08962	4.55876e-11	2.57589e-09	14.8123	Sig Up
FKBP2	2.54338	3.75006	2.53169	0.0123543	0.0400871	-2.89628	Not Sig
MFSD10	2.53995	2.37438	2.53745	0.0121608	0.0396162	-2.92965	Not Sig
MIR614	2.53801	0.407881	6.05457	1.03352e-08	2.22835e-07	9.6501	Sig Up
ZNF398	2.53593	1.27935	3.04134	0.00276935	0.0113442	-1.7691	Not Sig
BEST1	2.53568	0.489553	5.51162	1.46435e-07	2.09795e-06	7.10695	Sig Up
ATG14	2.53519	1.12294	3.29235	0.00123238	0.00566654	-1.0916	Not Sig
COL18A1	2.53511	0.246777	6.44025	1.44365e-09	4.52748e-08	11.519	Sig Up
RREB1	2.53419	0.550037	5.56188	1.15292e-07	1.69435e-06	7.36869	Sig Up
AKT2	2.53298	2.0381	2.87064	0.00467346	0.0176758	-2.17111	Not Sig
PLAUR	2.53132	1.2151	2.96366	0.00352367	0.013951	-1.98026	Not Sig
SNORD76	2.53011	0.199913	9.37492	8.40356e-17	1.37703e-13	27.5714	Sig Up
FADD	2.53	1.40517	4.13167	5.89299e-05	0.000399437	1.56677	Sig Up
GPER	2.52837	0.177551	6.92935	1.08606e-10	5.23427e-09	13.9801	Sig Up
CYFIP2	2.5281	1.61269	2.34685	0.0202066	0.0600246	-3.39215	Not Sig
BET1L	2.52728	1.692	2.28114	0.0239114	0.0689366	-3.54219	Not Sig
ARRDC4	2.52459	1.92818	3.33137	0.00108202	0.00508393	-0.987507	Not Sig
LOC644961	2.52372	0.792185	5.50412	1.5174e-07	2.1692e-06	7.06974	Sig Up
SREBF1	2.522	1.58704	2.60796	0.0100053	0.0336132	-2.81327	Not Sig
MYSM1	2.51963	1.77026	2.58165	0.0107657	0.0357828	-2.86022	Not Sig
RAB11FIP5	2.51769	0.467412	6.96008	9.20236e-11	4.58683e-09	14.1487	Sig Up
FAM46B	2.51644	0.345449	7.91435	4.55797e-13	7.11314e-11	19.28	Sig Up
GOLGA2	2.51583	1.50787	2.46067	0.0149728	0.0470014	-3.14172	Not Sig
PCYT1A	2.51477	0.594857	5.90539	2.17251e-08	4.16365e-07	8.89822	Sig Up
COL12A1	2.51349	0.381882	6.77128	2.53243e-10	1.05056e-08	13.1654	Sig Up
TET2	2.51282	1.4968	2.64955	0.00890118	0.030594	-2.7773	Not Sig
SLC39A9	2.51181	2.31337	2.34105	0.0205119	0.060729	-3.33857	Not Sig
EIF4B	2.51168	3.77251	2.28443	0.023713	0.0684398	-3.40929	Not Sig
NFKBIZ	2.51128	2.62642	2.0529	0.0417753	0.108057	-3.84227	Not Sig
MYL9	2.5105	0.548962	6.71049	3.49807e-10	1.38121e-08	12.8542	Sig Up
SLC39A13	2.51003	1.76337	2.53013	0.0124068	0.0402127	-2.99573	Not Sig
LINC00115	2.50948	0.46439	5.02475	1.38281e-06	1.4834e-05	5.03599	Sig Up
PABPC4	2.509	2.3021	2.28858	0.023464	0.0679155	-3.41343	Not Sig
CCDC84	2.50869	1.22393	4.08373	7.10395e-05	0.000469703	1.39855	Sig Up
RAB3D	2.50848	0.599867	6.25312	3.78322e-09	9.78189e-08	10.5465	Sig Up
ADCK3	2.5076	1.19922	4.25275	3.65049e-05	0.000264096	2.0145	Sig Up
LOC653513	2.50477	0.53061	6.41335	1.65972e-09	5.07161e-08	11.3798	Sig Up
LOC441242	2.50371	0.634526	5.35653	3.03684e-07	3.88389e-06	6.44713	Sig Up
RNF24	2.50286	3.01082	2.04228	0.0428306	0.110113	-3.8697	Not Sig
CC2D1B	2.50003	0.408272	5.52626	1.366e-07	1.96779e-06	7.15918	Sig Up
UBE2E1	2.49952	0.750586	5.43471	2.10593e-07	2.83727e-06	6.76455	Sig Up
LAMP2	2.4949	4.64375	2.08979	0.0382813	0.100765	-3.76823	Not Sig
LOC728730	2.49204	0.716825	5.94979	1.74347e-08	3.46817e-07	9.14687	Sig Up
PPP1R18	2.49078	1.52366	3.0637	0.00258167	0.0106577	-1.6755	Not Sig
PCDH9	2.48981	3.63012	2.16481	0.0319432	0.0874204	-3.67163	Not Sig
SS18L1	2.48668	0.538193	5.63825	7.99639e-08	1.23906e-06	7.63683	Sig Up
AGFG1	2.48607	2.50603	2.41644	0.0168435	0.0517584	-3.18187	Not Sig
WWC1	2.48597	0.751172	4.22752	4.03672e-05	0.000288535	1.88072	Sig Up
PITPNM1	2.48521	0.746642	4.16666	5.13646e-05	0.000355323	1.64932	Sig Up
MICU1	2.48397	1.43203	3.59238	0.000440329	0.00234329	-0.294724	Sig Up
COL5A1	2.48361	0.270268	7.88595	5.36001e-13	8.08211e-11	19.1024	Sig Up
BCL9L	2.48158	0.695228	5.71612	5.48973e-08	9.10948e-07	7.99902	Sig Up
HOXA4	2.48101	0.980164	3.46879	0.000678196	0.00343261	-0.546326	Sig Up
C16orf7	2.4809	0.661211	4.66823	6.56444e-06	5.80264e-05	3.46407	Sig Up
PGM2L1	2.48084	2.26085	2.44891	0.0154512	0.0482744	-3.13022	Not Sig
C11orf68	2.48081	1.41662	2.80819	0.00562792	0.0207354	-2.47737	Not Sig
G6PD	2.47746	0.529043	5.76033	4.42798e-08	7.65262e-07	8.25524	Sig Up
SNORD58C	2.47533	0.132226	9.58855	2.30746e-17	6.0497e-14	28.8842	Sig Up
VPS18	2.47259	0.75588	5.79371	3.76221e-08	6.65571e-07	8.42127	Sig Up
SPHK1	2.47258	1.11403	4.12515	6.04524e-05	0.00040849	1.57792	Sig Up
SLC25A5-AS1	2.472	0.290944	5.93991	1.83117e-08	3.62063e-07	9.02239	Sig Up
DNAAF2	2.47147	1.02793	5.58279	1.04332e-07	1.56308e-06	7.37635	Sig Up
POLD4	2.46791	2.28489	2.44849	0.0154684	0.0483145	-3.11164	Not Sig
FAM176A	2.46366	0.415686	7.58571	2.93131e-12	2.91111e-10	17.4758	Sig Up
QSOX1	2.46346	1.02379	3.69261	0.000307713	0.00171652	0.142551	Sig Up
GNAI1	2.46338	0.519358	4.4521	1.62478e-05	0.000129953	2.67541	Sig Up
MYO1E	2.46303	1.70567	2.41892	0.0167333	0.0515165	-3.17493	Not Sig
NUAK1	2.46194	0.338592	5.91029	2.12053e-08	4.07595e-07	8.92607	Sig Up
HDAC6	2.46054	1.72872	2.46936	0.0146281	0.046063	-3.12081	Not Sig
TEAD3	2.45879	0.456272	5.67988	6.54236e-08	1.04718e-06	7.87148	Sig Up
RNF217	2.45552	0.210925	7.73606	1.25607e-12	1.59836e-10	18.2996	Sig Up
GLS	2.45525	1.27286	3.06975	0.00253293	0.010491	-1.71177	Not Sig
MFGE8	2.4544	1.37728	2.2827	0.0238175	0.068711	-3.48643	Not Sig
ITPKC	2.45316	1.27235	3.84277	0.000177493	0.00105906	0.556816	Sig Up
SLC7A5P2	2.45287	0.975886	3.77882	0.000224802	0.00130202	0.381933	Sig Up
TNIP1	2.45282	1.24223	3.87391	0.000158041	0.000957375	0.740587	Sig Up
TNFRSF12A	2.45234	4.67613	2.10694	0.0367439	0.0975843	-3.73337	Not Sig
CACNA2D1	2.45037	0.903956	3.52788	0.000552421	0.0028533	-0.362388	Sig Up
OPA3	2.44686	0.904096	3.69692	0.000302955	0.00169358	0.0797551	Sig Up
FLII	2.44637	1.87241	2.12977	0.0347805	0.0935449	-3.74088	Not Sig
COL4A1	2.44629	1.14165	2.56958	0.0111316	0.0368497	-2.95861	Not Sig
NELF	2.44583	2.28712	2.40593	0.0173171	0.053027	-3.22708	Not Sig
NAV2	2.44496	2.72652	2.09464	0.037841	0.0998708	-3.78279	Not Sig
LRRC37A3	2.44398	0.73265	3.69025	0.000310341	0.00172897	0.0769052	Sig Up
PPP1R15A	2.44144	4.89786	2.01948	0.0451723	0.115005	-3.88971	Not Sig
C16orf58	2.44137	1.51422	2.96129	0.00354949	0.0140278	-1.99757	Not Sig
SIK1	2.44123	0.619181	5.13163	8.54339e-07	9.80694e-06	5.46012	Sig Up
FCGRT	2.44011	3.43877	2.13701	0.0341773	0.0922443	-3.68837	Not Sig
IFITM2	2.4395	1.56923	2.88137	0.00452522	0.0171995	-2.21882	Not Sig
GGT5	2.43876	0.258855	7.52592	4.09812e-12	3.87587e-10	17.1515	Sig Up
PPFIBP1	2.43859	1.43434	2.88302	0.00450279	0.0171341	-2.12966	Not Sig
BAALC	2.43724	5.02107	1.96886	0.0507647	0.126348	-3.97793	Not Sig
ADAMTSL4	2.43599	0.228089	6.87554	1.45041e-10	6.57905e-09	13.7187	Sig Up
MMP19	2.43518	0.310102	5.02691	1.36946e-06	1.47271e-05	4.8935	Sig Up
ACHE	2.43391	1.42197	2.9987	0.00316271	0.0127295	-1.94087	Not Sig
VPS52	2.43362	2.26486	2.11491	0.0360484	0.0962637	-3.77344	Not Sig
GBP2	2.43184	1.95576	2.34528	0.020289	0.0602058	-3.33623	Not Sig
C1GALT1C1	2.4317	1.19445	3.68718	0.000313797	0.00174526	0.0338145	Sig Up
PIK3CB	2.42975	0.713183	4.5339	1.157e-05	9.60551e-05	2.94944	Sig Up
ZCCHC7	2.42927	1.67143	4.15956	5.282e-05	0.000363856	1.59545	Sig Up
SLC22A4	2.4284	0.508729	4.27349	3.35969e-05	0.000246321	1.96946	Sig Up
LOC100507034	2.42657	0.208073	5.94348	1.79894e-08	3.57307e-07	9.05722	Sig Up
SLC16A3	2.42596	0.87279	5.75491	4.54643e-08	7.80093e-07	8.23253	Sig Up
TATDN1	2.42372	1.43902	2.71322	0.00742261	0.0262485	-2.5806	Not Sig
HIVEP2	2.42158	1.87761	2.7346	0.00697842	0.0248655	-2.52583	Not Sig
PDCD6IP	2.42011	3.54996	2.12516	0.0351695	0.0943588	-3.71179	Not Sig
CHI3L2	2.41992	0.963372	2.62717	0.00948076	0.0321727	-2.81507	Not Sig
DDX10	2.41985	1.14358	3.86431	0.000163812	0.000986909	0.633337	Sig Up
PLA2G15	2.41971	1.20106	2.52318	0.0126448	0.0408579	-3.10971	Not Sig
FAM211B	2.41933	0.44838	5.49382	1.5933e-07	2.258e-06	6.95141	Sig Up
STXBP1	2.41792	1.75758	2.46089	0.014964	0.0469853	-3.15504	Not Sig
PIEZO1	2.41695	1.33217	2.27982	0.023992	0.0690778	-3.4701	Not Sig
ZNF528	2.41678	0.979325	3.55661	0.000499525	0.00261931	-0.357567	Sig Up
SPATA2	2.41256	0.623489	4.87544	2.67956e-06	2.64335e-05	4.35183	Sig Up
ATHL1	2.41078	0.286996	6.40516	1.73155e-09	5.25438e-08	11.2819	Sig Up
AMY2B	2.4106	0.793765	5.81028	3.46926e-08	6.22899e-07	8.47729	Sig Up
ZNF563	2.40889	0.386026	5.68803	6.28965e-08	1.01416e-06	7.81679	Sig Up
LOC284454	2.40873	1.30174	2.54531	0.0119015	0.038907	-2.9467	Not Sig
MIR21	2.40869	0.859179	3.70097	0.000298555	0.00167183	0.144491	Sig Up
LOC728228	2.40857	0.113409	8.49821	1.55192e-14	6.35752e-12	22.5643	Sig Up
SMURF1	2.40803	1.20054	4.24433	3.77519e-05	0.000271768	1.98263	Sig Up
HBP1	2.40796	3.20786	2.01434	0.045715	0.116139	-3.91039	Not Sig
SLC25A13	2.40787	1.42629	5.93618	1.86529e-08	3.68031e-07	9.05257	Sig Up
HTRA2	2.40704	1.59965	3.18667	0.00174298	0.00761243	-1.38384	Not Sig
SNORD35B	2.40506	0.666929	4.87542	2.67984e-06	2.64335e-05	4.43481	Sig Up
SNORA70G	2.40253	0.45565	6.33716	2.45921e-09	6.993e-08	10.9722	Sig Up
ZMIZ2	2.40242	1.57801	2.93381	0.0038607	0.015067	-2.07068	Not Sig
NFRKB	2.40211	1.32037	4.69187	5.93433e-06	5.30649e-05	3.56257	Sig Up
PCDHB3	2.40078	0.355536	6.10056	8.20222e-09	1.83173e-07	9.77926	Sig Up
MAN1C1	2.39998	1.40964	3.42266	0.000794562	0.00391576	-0.724321	Sig Up
FAM20A	2.39922	0.299808	7.03048	6.2871e-11	3.40568e-09	14.5005	Sig Up
SMCR7L	2.3989	1.25734	3.63567	0.000377522	0.0020463	-0.140446	Sig Up
CAPN1	2.39844	1.84766	2.26636	0.0248225	0.0710165	-3.51015	Not Sig
ICK	2.39626	0.616731	4.13897	5.72674e-05	0.000389984	1.53185	Sig Up
SNX12	2.39421	0.674723	4.78094	4.04523e-06	3.80408e-05	4.00387	Sig Up
COL4A3BP	2.39383	0.877503	3.21994	0.00156419	0.00696026	-1.51792	Not Sig
IRAK1	2.39367	2.31763	2.06584	0.0405197	0.105559	-3.84479	Not Sig
TMED8	2.39329	0.253303	6.5263	9.22294e-10	3.12412e-08	11.8909	Sig Up
TMBIM1	2.39285	2.83553	2.11433	0.0360981	0.0962788	-3.76098	Not Sig
BMPER	2.39088	0.634262	6.1265	7.19648e-09	1.64353e-07	9.95144	Sig Up
NBPF15	2.3899	0.584621	5.70114	5.90295e-08	9.6486e-07	7.96037	Sig Up
INTS9	2.38971	1.00236	2.68722	0.0079971	0.0279111	-2.67381	Not Sig
DOCK6	2.38888	0.395796	6.87557	1.45018e-10	6.57905e-09	13.7081	Sig Up
IMMP2L	2.38596	2.12147	2.2861	0.0236122	0.0682284	-3.48322	Not Sig
NFE2L1	2.3801	1.57776	2.84415	0.00505864	0.018909	-2.22708	Not Sig
TOB2P1	2.37981	0.2129	5.26641	4.61212e-07	5.62422e-06	5.91512	Sig Up
SH2B3	2.3777	0.406019	4.97056	1.76067e-06	1.83471e-05	4.73427	Sig Up
PNPLA6	2.37631	1.16782	4.01315	9.32784e-05	0.000595913	0.99914	Sig Up
PREB	2.37475	1.62351	2.4274	0.0163613	0.0505493	-3.24475	Not Sig
FAM3A	2.37461	1.90604	2.58707	0.010605	0.0353113	-2.83012	Not Sig
ISG20	2.37331	0.586307	5.13097	8.56892e-07	9.82765e-06	5.49444	Sig Up
SYNGR2	2.37286	0.674267	4.85482	2.93284e-06	2.85848e-05	4.32774	Sig Up
AP2A2	2.37222	1.58639	3.34823	0.00102252	0.00483556	-0.892131	Sig Up
ITGA2	2.37167	1.17872	2.8863	0.00445852	0.0170113	-2.2282	Not Sig
SAA1	2.3714	0.354998	6.37934	1.97877e-09	5.88201e-08	11.2179	Sig Up
NPIP	2.37062	3.51211	2.40026	0.0175778	0.0536127	-3.17179	Not Sig
MIDN	2.37029	2.1383	2.79051	0.00592862	0.0216666	-2.39202	Not Sig
CIB1	2.37017	3.02893	2.04678	0.0423805	0.10917	-3.86225	Not Sig
GPR173	2.36873	0.356629	5.88239	2.43389e-08	4.58418e-07	8.76976	Sig Up
C4orf3	2.36817	4.7879	2.14774	0.0332989	0.0903385	-3.65825	Not Sig
ATP6V1B2	2.36666	2.37721	2.24778	0.0260108	0.0738041	-3.52922	Not Sig
PLOD1	2.36505	2.91453	1.63036	0.105069	0.22096	-4.52024	Not Sig
PALMD	2.36333	0.284117	7.04411	5.83879e-11	3.1892e-09	14.5906	Sig Up
PEX26	2.36032	0.341262	6.02631	1.19064e-08	2.48537e-07	9.43616	Sig Up
LOC100130557	2.3592	0.249961	5.56928	1.11291e-07	1.64831e-06	7.32636	Sig Up
SLC27A4	2.35862	0.535746	4.19739	4.54952e-05	0.000319886	1.7141	Sig Up
RAB40C	2.35776	0.864169	3.84645	0.000175081	0.00104705	0.506092	Sig Up
DHODH	2.35547	0.614103	5.2099	5.97989e-07	7.13288e-06	5.74652	Sig Up
PI4K2A	2.35499	0.722405	4.23806	3.87079e-05	0.000277583	1.89721	Sig Up
PKIG	2.35457	2.59602	2.23183	0.0270704	0.0762824	-3.56798	Not Sig
HLA-H	2.35234	2.83905	2.86782	0.00471322	0.0178045	-2.12235	Not Sig
ARIH1	2.35217	1.68456	2.67252	0.00833955	0.0289675	-2.69119	Not Sig
HEBP2	2.35039	2.19398	2.53474	0.0122515	0.0398621	-2.92405	Not Sig
UGCG	2.34802	0.769748	4.28886	3.15859e-05	0.000232487	2.13462	Sig Up
CLEC2B	2.34698	0.341161	5.06709	1.14354e-06	1.25444e-05	5.20569	Sig Up
AGPAT2	2.34587	0.499	4.9043	2.36039e-06	2.37652e-05	4.55584	Sig Up
SNORD47	2.34586	0.358569	7.60851	2.57902e-12	2.66208e-10	17.5991	Sig Up
TMEM65	2.34421	0.740932	4.53801	1.13731e-05	9.47201e-05	2.98493	Sig Up
NUS1	2.34376	0.948662	4.59966	8.77919e-06	7.49529e-05	3.2686	Sig Up
OBSL1	2.34364	2.73556	2.06668	0.0404391	0.105391	-3.87407	Not Sig
ASB8	2.34203	1.85987	2.50786	0.0131834	0.0422732	-3.04959	Not Sig
RPL7L1	2.34174	2.90104	2.14454	0.0335592	0.0908002	-3.70606	Not Sig
PYGB	2.34114	2.11141	2.34623	0.0202392	0.0601076	-3.35992	Not Sig
PABPC1L	2.33935	0.947967	3.15778	0.00191345	0.00823489	-1.49103	Not Sig
MLXIP	2.33879	1.66121	2.43132	0.0161922	0.0501212	-3.15917	Not Sig
KDM4B	2.33876	1.08114	2.9968	0.00318131	0.0127862	-2.00664	Not Sig
PTPRU	2.33715	0.366632	6.90244	1.2553e-10	5.85611e-09	13.8593	Sig Up
TACR1	2.33713	0.31867	7.12351	3.78986e-11	2.24802e-09	15.0055	Sig Up
TUFT1	2.3371	0.458646	4.26774	3.438e-05	0.000251079	2.02431	Sig Up
CHST1	2.33657	0.775689	4.80251	3.68387e-06	3.50959e-05	4.01714	Sig Up
LDHA	2.33593	7.82157	1.94227	0.0539302	0.132864	-4.03257	Not Sig
SLC36A1	2.33461	0.499219	4.46871	1.51703e-05	0.00012238	2.7399	Sig Up
ATF5	2.33375	0.347815	7.03481	6.14118e-11	3.34044e-09	14.5463	Sig Up
EFCAB4A	2.3335	0.426224	5.67275	6.77177e-08	1.07732e-06	7.8597	Sig Up
TRNP1	2.33295	0.202495	7.47922	5.31991e-12	4.74413e-10	16.902	Sig Up
ZBTB4	2.33271	1.23933	4.28399	3.22108e-05	0.000236423	2.05773	Sig Up
MAFG-AS1	2.33043	0.183826	7.78463	9.53883e-13	1.26308e-10	18.5635	Sig Up
SGMS2	2.33011	0.785101	3.29437	0.00122412	0.00563845	-1.04863	Not Sig
C6orf226	2.32942	1.06606	3.66314	0.00034216	0.00188461	-0.0862979	Sig Up
CDK5RAP1	2.3294	1.42006	2.18762	0.0302052	0.0835183	-3.727	Not Sig
NUDT14	2.3292	0.474168	7.15197	3.24399e-11	1.98717e-09	15.1606	Sig Up
DMPK	2.32681	1.98085	3.03425	0.00283147	0.0115648	-1.83863	Not Sig
STAP2	2.3268	0.540757	4.87641	2.66817e-06	2.63779e-05	4.40018	Sig Up
PPP1R11	2.3264	2.9263	2.05727	0.0413478	0.107078	-3.834	Not Sig
CRTC2	2.32636	0.744166	3.68495	0.000316331	0.0017563	0.0291465	Sig Up
ANKH	2.32456	1.35323	2.60154	0.0101861	0.0340984	-2.84911	Not Sig
TICAM1	2.32427	0.509257	6.5399	8.5899e-10	2.97111e-08	12.0182	Sig Up
BAG5	2.32424	1.77818	2.4436	0.0156716	0.0487837	-3.15414	Not Sig
CCDC61	2.32097	0.154491	7.85768	6.29697e-13	8.97249e-11	18.9637	Sig Up
IL6R	2.3207	0.632091	5.398	2.50195e-07	3.29297e-06	6.64021	Sig Up
DAAM1	2.32035	1.50827	2.86376	0.00477083	0.0179973	-2.30154	Not Sig
NNMT	2.3201	1.82324	2.03301	0.0437699	0.111957	-3.93008	Not Sig
AXL	2.3176	1.32994	3.9515	0.000117999	0.000734846	0.959984	Sig Up
JHDM1D	2.31754	0.682015	5.10018	9.8505e-07	1.10368e-05	5.30973	Sig Up
DAB2	2.3164	0.773078	5.78164	3.99072e-08	7.01265e-07	8.35503	Sig Up
PVT1	2.31585	0.752059	4.36508	2.3208e-05	0.000178018	2.45463	Sig Up
DRAM1	2.31579	0.867872	4.42203	1.83882e-05	0.000145722	2.51336	Sig Up
OBSCN	2.31469	0.0692146	7.81508	8.02396e-13	1.09569e-10	18.7278	Sig Up
HSPB8	2.31447	0.676693	5.46759	1.80367e-07	2.49386e-06	6.88978	Sig Up
CCDC71L	2.31381	0.265746	5.65961	7.2148e-08	1.1354e-06	7.75625	Sig Up
KCNIP4	2.3133	0.39915	6.04726	1.07208e-08	2.28147e-07	9.54437	Sig Up
DFNB31	2.31297	0.667183	3.98305	0.000104658	0.000659595	1.00767	Sig Up
CDH3	2.31205	0.206144	6.04581	1.07993e-08	2.29446e-07	9.56452	Sig Up
AGFG2	2.31102	1.27588	3.38012	0.000918252	0.00441576	-0.914803	Sig Up
ATXN2L	2.31074	3.09014	2.08543	0.0386808	0.101556	-3.77467	Not Sig
KDM5B-AS1	2.31054	0.192792	6.33588	2.47541e-09	7.02383e-08	10.9481	Sig Up
DOHH	2.31039	0.824304	4.31852	2.80281e-05	0.000209955	2.17391	Sig Up
S100A4	2.30973	0.157919	7.20878	2.3765e-11	1.54225e-09	15.4462	Sig Up
HOMER2	2.30924	0.567841	4.55276	1.06924e-05	8.9506e-05	3.12891	Sig Up
MED20	2.30876	0.888506	3.78616	0.000218821	0.00127207	0.302615	Sig Up
SMOX	2.3086	3.97468	1.94191	0.0539737	0.132947	-4.06132	Not Sig
MAMDC4	2.30843	0.353958	6.97862	8.3255e-11	4.28481e-09	14.2547	Sig Up
LOC643837	2.30832	0.9449	3.65773	0.000348865	0.0019127	-0.0629132	Sig Up
AHSA2	2.30717	1.00363	4.05444	7.95738e-05	0.000517427	1.26879	Sig Up
FAM129A	2.30686	1.56068	2.50526	0.0132766	0.042522	-3.01906	Not Sig
SLC23A1	2.30615	0.118258	8.16683	1.06826e-13	2.5933e-11	20.6877	Sig Up
NPC1	2.30594	1.85939	2.88701	0.00444903	0.0169838	-2.2355	Not Sig
ADAM12	2.30435	0.787826	3.64187	0.000369259	0.00201022	-0.078368	Sig Up
SPATA20	2.30282	1.63945	3.18979	0.00172546	0.0075447	-1.43782	Not Sig
DTX3	2.30246	1.73035	3.35096	0.00101318	0.00479658	-0.94147	Sig Up
DYNC2H1	2.3021	1.89016	2.10821	0.0366323	0.0973865	-3.89349	Not Sig
ARNT	2.3018	1.3631	3.06364	0.00258212	0.0106577	-1.73725	Not Sig
SFI1	2.30103	0.418294	4.38672	2.12487e-05	0.000165507	2.42165	Sig Up
MORC2	2.30049	0.612006	4.33991	2.57048e-05	0.000195002	2.30861	Sig Up
ZNF513	2.29927	1.06441	3.14472	0.00199548	0.0085458	-1.58728	Not Sig
WDTC1	2.29843	0.677351	4.15428	5.39285e-05	0.000369356	1.64328	Sig Up
CDK12	2.29737	1.01161	4.49742	1.34688e-05	0.000109871	2.82455	Sig Up
LEPREL1	2.29723	0.737216	4.71628	5.34527e-06	4.85594e-05	3.72012	Sig Up
IRAK1BP1	2.29704	0.340345	5.5939	9.89338e-08	1.4873e-06	7.39821	Sig Up
PPP1R26	2.29528	0.282824	6.62824	5.4023e-10	2.0062e-08	12.4244	Sig Up
CYSTM1	2.29368	3.56724	2.00645	0.0465599	0.117943	-3.92888	Not Sig
CA5B	2.29331	0.517129	4.13613	5.79082e-05	0.000393325	1.52489	Sig Up
ZCCHC24	2.29314	1.3045	2.93088	0.00389538	0.0151842	-2.23196	Not Sig
FAM189B	2.29309	0.584787	5.88767	2.37129e-08	4.4856e-07	8.83591	Sig Up
KANSL3	2.29256	0.914096	4.52367	1.20748e-05	9.95528e-05	3.00149	Sig Up
MECR	2.28956	1.09563	3.39319	0.00087846	0.00425563	-0.838715	Sig Up
LRRTM1	2.28895	0.238946	6.03171	1.15895e-08	2.42694e-07	9.44212	Sig Up
HIST1H4J	2.28876	0.323534	7.60196	2.67563e-12	2.74022e-10	17.5682	Sig Up
PAM	2.28831	2.99006	2.04909	0.0421514	0.108772	-3.85198	Not Sig
LOC145474	2.2868	0.222119	4.72888	5.06377e-06	4.63555e-05	3.60992	Sig Up
AMPD2	2.2861	1.64589	2.08794	0.0384498	0.101131	-3.85865	Not Sig
SULF2	2.28571	1.1413	3.6275	0.000388685	0.00210114	-0.170927	Sig Up
MAFK	2.28529	0.229446	7.34696	1.10949e-11	8.55551e-10	16.1937	Sig Up
MGC72080	2.2827	1.95705	2.35665	0.0196995	0.0588399	-3.36663	Not Sig
LINC00260	2.28137	0.244679	7.61585	2.47482e-12	2.59539e-10	17.6435	Sig Up
NR2F6	2.28116	1.20353	3.08282	0.00243046	0.010121	-1.74564	Not Sig
WTAP	2.2805	4.77643	2.21343	0.028339	0.0791765	-3.53472	Not Sig
DNAJB9	2.27861	2.55331	2.1359	0.0342688	0.0924151	-3.7306	Not Sig
SMPD1	2.27776	1.03866	3.34045	0.0010496	0.00495115	-0.986954	Sig Up
BCAM	2.27681	0.412854	4.31446	2.84922e-05	0.000213065	2.24078	Sig Up
ANG	2.27639	0.531575	5.04345	1.27163e-06	1.38109e-05	5.08347	Sig Up
TMEM5	2.27608	1.77471	2.20601	0.0288652	0.0804104	-3.67156	Not Sig
CCDC85B	2.27593	3.3153	2.04415	0.0426426	0.109694	-3.87518	Not Sig
MRPL1	2.27545	0.854117	4.05622	7.90264e-05	0.000514122	1.26085	Sig Up
ZGPAT	2.27455	0.961694	2.92476	0.00396862	0.0154193	-2.21763	Not Sig
MCL1	2.27431	4.94174	1.99461	0.0478508	0.120537	-3.93256	Not Sig
ALS2	2.27405	0.898607	3.77761	0.000225798	0.00130684	0.322865	Sig Up
BDH2	2.27106	2.92338	2.35124	0.0199783	0.0594406	-3.42996	Not Sig
LOC284801	2.2708	1.19571	3.45004	0.000723424	0.00361684	-0.607721	Sig Up
MAP2K1	2.26869	1.79436	2.13963	0.0339611	0.0917173	-3.73886	Not Sig
RRP8	2.26821	1.20357	3.45186	0.000718914	0.00359704	-0.650589	Sig Up
COQ6	2.26754	1.46945	2.22128	0.0277915	0.0778957	-3.68515	Not Sig
NIPSNAP3A	2.26554	0.779189	3.96957	0.000110171	0.0006897	0.862922	Sig Up
USF1	2.26542	1.10177	3.04874	0.00270584	0.0111089	-2.00553	Not Sig
TSPYL2	2.26472	1.09305	2.77506	0.00620331	0.0224639	-2.54969	Not Sig
ZBTB24	2.2639	0.656542	4.65433	6.9645e-06	6.12325e-05	3.53408	Sig Up
FAM13A	2.26315	1.77438	2.25955	0.0252524	0.071995	-3.51017	Not Sig
PKD2	2.26271	1.67884	2.35869	0.0195956	0.0585947	-3.35158	Not Sig
KCNH2	2.2627	0.739164	3.20338	0.00165093	0.00726729	-1.5412	Not Sig
NMNAT1	2.26192	0.717466	3.77312	0.000229554	0.0013239	0.308438	Sig Up
IGDCC4	2.26148	1.80148	3.93662	0.00012484	0.000772312	0.868179	Sig Up
GLS2	2.25945	0.213663	6.1357	6.86955e-09	1.57161e-07	9.96645	Sig Up
STK35	2.25881	0.848305	3.32068	0.0011214	0.00524641	-1.07732	Not Sig
ERN1	2.25858	0.200745	6.86089	1.56894e-10	6.97195e-09	13.6365	Sig Up
RGS17	2.25813	0.984259	2.99533	0.00319587	0.0128354	-1.92102	Not Sig
GRK4	2.25724	0.308938	6.23094	4.23642e-09	1.07004e-07	10.459	Sig Up
KIAA1217	2.25593	0.390374	5.95454	1.70282e-08	3.39244e-07	9.08907	Sig Up
C7orf63	2.25527	0.695554	4.6197	8.06642e-06	6.97051e-05	3.35868	Sig Up
CHRNA9	2.25448	0.409	5.76721	4.2819e-08	7.44449e-07	8.24711	Sig Up
LOC100506548	2.25409	0.66469	4.14446	5.60474e-05	0.000382471	1.56214	Sig Up
MSN	2.25396	3.84878	1.71058	0.089173	0.195578	-4.39478	Not Sig
HSPBP1	2.25388	2.04442	2.86774	0.00471428	0.0178045	-2.2758	Not Sig
CSAD	2.25365	1.90015	2.61583	0.00978718	0.0330075	-2.89227	Not Sig
TRIM13	2.2534	1.42131	3.3888	0.000891618	0.004313	-0.859999	Sig Up
TRABD	2.25316	0.802248	2.55979	0.0114367	0.0377072	-3.00862	Not Sig
NAGLU	2.25113	0.461717	5.76732	4.27959e-08	7.44449e-07	8.1955	Sig Up
CBFA2T2	2.25089	1.37962	3.63016	0.000385025	0.00208566	-0.183699	Sig Up
MYL5	2.2489	0.30277	5.75868	4.46369e-08	7.69027e-07	8.18985	Sig Up
EXOC7	2.24615	2.05749	2.10412	0.0369928	0.0981459	-3.85854	Not Sig
KAT5	2.24589	1.31295	2.47772	0.0143028	0.0451905	-3.18719	Not Sig
ZXDC	2.24566	2.34127	2.25411	0.0256008	0.0727827	-3.53315	Not Sig
PPP1R3C	2.2449	0.786641	3.36874	0.000954258	0.0045545	-1.06011	Sig Up
PLK3	2.24342	1.80818	2.08097	0.0390932	0.102448	-3.8881	Not Sig
MXRA7	2.24284	0.775367	6.36423	2.13921e-09	6.24564e-08	11.1146	Sig Up
LRFN4	2.24252	0.682513	5.11713	9.12371e-07	1.03552e-05	5.34018	Sig Up
ANKRD9	2.24223	0.527908	4.46922	1.51384e-05	0.000122254	2.65594	Sig Up
SHARPIN	2.2413	2.16304	2.01049	0.0461253	0.117091	-3.99074	Not Sig
CEBPD	2.2409	5.89401	1.83279	0.0687652	0.161173	-4.20242	Not Sig
NPHP1	2.24029	0.674596	4.53454	1.1539e-05	9.58584e-05	3.01371	Sig Up
ARSD	2.2396	1.51548	3.5296	0.000549121	0.00284073	-0.535735	Sig Up
IFFO2	2.23901	0.384586	5.22196	5.65812e-07	6.79234e-06	5.76661	Sig Up
SH3RF1	2.23897	1.05094	3.29238	0.00123226	0.00566654	-1.12741	Not Sig
C19orf66	2.23866	1.76785	1.95445	0.0524604	0.129902	-4.08295	Not Sig
SLC7A6OS	2.23836	0.729232	5.52086	1.4015e-07	2.0145e-06	7.14958	Sig Up
HLA-DRB1	2.23833	0.446773	7.4063	7.98414e-12	6.58264e-10	16.5083	Sig Up
IGSF9B	2.2366	0.373744	5.60675	9.30275e-08	1.41004e-06	7.48998	Sig Up
LOC643201	2.23507	0.251467	6.19344	5.12715e-09	1.25395e-07	10.2278	Sig Up
PTGDS	2.23462	0.756083	2.64797	0.00894103	0.0306988	-2.85512	Not Sig
TP73-AS1	2.23401	0.929903	3.82483	0.000189713	0.00112481	0.525774	Sig Up
SLC7A1	2.23296	1.43161	2.45703	0.0151194	0.047405	-3.1808	Not Sig
HSD3B7	2.23244	1.13303	2.89711	0.00431548	0.0165366	-2.22534	Not Sig
CCDC92	2.23227	1.55521	3.34521	0.00103296	0.00487793	-1.02241	Sig Up
MT1L	2.23182	1.21147	2.76468	0.00639438	0.0230729	-2.44309	Not Sig
ZBTB9	2.23048	0.777978	3.79159	0.000214486	0.00125131	0.326973	Sig Up
C17orf56	2.23007	0.388886	6.16373	5.96107e-09	1.40323e-07	10.1237	Sig Up
TLN1	2.23001	3.35168	1.85155	0.0660059	0.156214	-4.18507	Not Sig
SPON2	2.22908	0.186302	8.31411	4.54746e-14	1.26835e-11	21.5135	Sig Up
SLC15A4	2.22865	0.70836	3.23491	0.00148946	0.00666209	-1.34108	Not Sig
C12orf5	2.22863	1.63907	2.40198	0.0174984	0.0534201	-3.32637	Not Sig
HTT	2.22802	1.55342	2.2656	0.0248706	0.0710921	-3.53363	Not Sig
SLFN5	2.22799	0.286771	6.75094	2.822e-10	1.15245e-08	13.0437	Sig Up
IFT140	2.22613	1.05149	1.93453	0.0548824	0.134679	-4.21375	Not Sig
ZNF525	2.22541	0.534671	5.43258	2.12712e-07	2.86285e-06	6.70868	Sig Up
LEF1	2.22462	0.695968	4.94487	1.97324e-06	2.03078e-05	4.58664	Sig Up
MSL2	2.22354	0.709495	3.97977	0.000105974	0.000666288	0.907963	Sig Up
PRH2	2.22098	0.287504	5.37848	2.74119e-07	3.55785e-06	6.48025	Sig Up
ALDH1L2	2.22088	0.331213	6.69576	3.78192e-10	1.46678e-08	12.7872	Sig Up
PINK1	2.22078	3.02399	1.89251	0.0602998	0.145174	-4.13631	Not Sig
KIAA0825	2.22066	0.630379	3.26115	0.00136635	0.00618706	-1.41063	Not Sig
TNFRSF1A	2.22024	3.17906	1.82644	0.0697211	0.162774	-4.24222	Not Sig
ANKRD13A	2.21745	1.68174	2.66728	0.00846464	0.0293475	-2.76381	Not Sig
TGFBR2	2.21695	0.371816	5.13725	8.3284e-07	9.60581e-06	5.44071	Sig Up
WDR55	2.21662	0.72212	4.79637	3.78349e-06	3.59144e-05	4.05845	Sig Up
SPATA7	2.21643	0.798802	3.07882	0.00246146	0.0102273	-1.78604	Not Sig
IFNAR2	2.2159	1.6744	2.31534	0.0219151	0.0640571	-3.50722	Not Sig
FAM78B	2.21548	0.414223	7.22124	2.21928e-11	1.47484e-09	15.5247	Sig Up
YIPF6	2.21427	2.60636	2.03404	0.0436649	0.111776	-3.9188	Not Sig
KIAA0100	2.21317	1.27399	2.49541	0.0136359	0.0434193	-3.20821	Not Sig
DNAH10	2.21215	0.506588	4.86197	2.84248e-06	2.78283e-05	4.20161	Sig Up
TBCK	2.21158	1.31494	2.63365	0.00930944	0.0317475	-2.89733	Not Sig
PDLIM5	2.21155	3.70878	1.86945	0.0634591	0.151362	-4.15257	Not Sig
NUMBL	2.21143	1.44771	2.47726	0.0143206	0.0452225	-3.09239	Not Sig
ZNF295	2.20978	1.16867	2.5339	0.0122798	0.0399445	-3.0313	Not Sig
ABCA7	2.20889	0.190154	5.62301	8.60438e-08	1.31309e-06	7.52049	Sig Up
L3MBTL3	2.20769	0.276528	5.96433	1.62194e-08	3.25604e-07	9.12167	Sig Up
ZNF71	2.20752	0.621249	6.01124	1.28379e-08	2.64611e-07	9.41472	Sig Up
FBXO17	2.20615	1.56286	2.07956	0.0392243	0.102715	-3.95348	Not Sig
SNIP1	2.20396	0.843294	3.26617	0.00134393	0.00609817	-1.23411	Not Sig
TDRKH	2.20369	0.244153	6.62652	5.45164e-10	2.0188e-08	12.4119	Sig Up
PURA	2.20192	1.65873	3.38243	0.000911087	0.00438613	-0.877689	Sig Up
LOC100130093	2.20156	0.455578	4.22676	4.04903e-05	0.0002891	1.73569	Sig Up
BNC2	2.20152	0.443229	6.61228	5.87581e-10	2.15156e-08	12.3722	Sig Up
ZGLP1	2.20149	0.250465	6.2875	3.1732e-09	8.50665e-08	10.7376	Sig Up
TEP1	2.20142	0.688974	5.08415	1.05896e-06	1.17843e-05	5.23282	Sig Up
NFKB2	2.20124	0.232795	6.3227	2.64892e-09	7.37253e-08	10.8825	Sig Up
CHST6	2.19789	0.923365	5.52049	1.40402e-07	2.01591e-06	7.13136	Sig Up
SPARCL1	2.19669	5.83743	1.68923	0.0932001	0.201944	-4.42302	Not Sig
CAMSAP2	2.19501	2.4928	2.18132	0.0306771	0.0845734	-3.66888	Not Sig
DNM2	2.1941	1.00257	3.25709	0.00138478	0.00625967	-1.28608	Not Sig
TYSND1	2.19369	0.344632	6.81577	1.9975e-10	8.64197e-09	13.3841	Sig Up
RNF4	2.19189	3.45013	1.77542	0.0778039	0.176612	-4.30992	Not Sig
KAT2A	2.19064	1.37982	2.4817	0.0141504	0.0447846	-3.24349	Not Sig
TPCN2	2.1904	0.58225	4.52754	1.18812e-05	9.83278e-05	2.85705	Sig Up
ESRRA	2.19016	0.90187	3.56412	0.000486508	0.00255924	-0.264351	Sig Up
LOC100287314	2.19016	0.254671	6.67232	4.28129e-10	1.64883e-08	12.6282	Sig Up
CD163L1	2.18926	0.576117	4.22292	4.11133e-05	0.000292592	1.91656	Sig Up
TNKS2	2.18798	1.58179	2.78683	0.00599313	0.0218276	-2.55965	Not Sig
PDE4D	2.18784	1.48995	2.51474	0.012939	0.0416444	-3.0565	Not Sig
SPTLC3	2.18776	0.341486	5.03109	1.3441e-06	1.45139e-05	4.98331	Sig Up
RPS6KB2	2.18763	1.57055	3.40368	0.000847699	0.00413411	-0.837413	Sig Up
ASB1	2.18491	0.573606	5.2725	4.48436e-07	5.47861e-06	6.09148	Sig Up
FOXP4	2.18367	0.264993	6.91202	1.19228e-10	5.62217e-09	13.8843	Sig Up
TRIM25	2.18294	0.760572	4.00667	9.56225e-05	0.000608798	0.988387	Sig Up
CCDC103	2.18036	1.00111	3.87509	0.000157346	0.000954932	0.588681	Sig Up
ZNF470	2.17935	0.63657	4.31021	2.89842e-05	0.000216375	2.21938	Sig Up
SH3BP5L	2.17795	0.333867	4.84291	3.08963e-06	2.9957e-05	4.23619	Sig Up
FBXL15	2.17749	1.03982	3.24491	0.00144134	0.00648184	-1.34322	Not Sig
FHOD1	2.17668	0.245131	6.14702	6.48727e-09	1.5025e-07	10.0068	Sig Up
THAP4	2.17558	2.03847	2.76722	0.00634722	0.0229154	-2.49518	Not Sig
PANX1	2.17556	0.744921	4.42638	1.80626e-05	0.000143504	2.63335	Sig Up
BTBD19	2.17525	0.12315	8.38139	3.07287e-14	9.82495e-12	21.8997	Sig Up
DALRD3	2.17307	1.36736	2.18882	0.0301167	0.0833264	-3.81062	Not Sig
BMP1	2.17219	1.13526	2.57243	0.0110442	0.0366064	-2.953	Not Sig
CCDC9	2.17197	0.318863	6.10362	8.07664e-09	1.80986e-07	9.86137	Sig Up
C12orf52	2.17152	0.783563	2.47832	0.0142798	0.0451371	-3.31759	Not Sig
SNORD116-24	2.17067	0.180646	6.42316	1.57746e-09	4.88863e-08	11.3721	Sig Up
SNHG3	2.17053	1.87779	2.74809	0.00671091	0.0240496	-2.58505	Not Sig
LPP-AS2	2.16968	0.246016	5.65592	7.3444e-08	1.15165e-06	7.73568	Sig Up
COG3	2.1694	0.865976	3.81122	0.000199513	0.00117399	0.338184	Sig Up
LOC100130705	2.16912	0.423505	5.04864	1.24239e-06	1.35269e-05	5.001	Sig Up
SEC16B	2.16667	0.309804	6.62268	5.56292e-10	2.05421e-08	12.3908	Sig Up
MYOF	2.16649	1.07074	2.76356	0.00641536	0.0231359	-2.44671	Not Sig
UBE2Z	2.16631	1.42018	2.43622	0.0159825	0.0495893	-3.24269	Not Sig
RCL1	2.1648	1.59951	2.78739	0.00598329	0.0217996	-2.47723	Not Sig
TMEM109	2.16413	2.01707	1.86101	0.0646495	0.15367	-4.35	Not Sig
DRG2	2.16392	1.35788	3.42171	0.000797142	0.00392552	-0.893005	Sig Up
IMP3	2.16369	3.66391	1.78365	0.0764509	0.174266	-4.29102	Not Sig
LOC100131655	2.16195	0.323937	6.00421	1.32966e-08	2.72353e-07	9.38458	Sig Up
AMPD3	2.16194	0.276871	5.22081	5.68826e-07	6.82227e-06	5.85341	Sig Up
LOC100288778	2.16068	0.933535	4.42551	1.81276e-05	0.000143934	2.64988	Sig Up
WDR46	2.16066	1.21563	3.21561	0.00158644	0.00704018	-1.31028	Not Sig
LAYN	2.16046	0.603137	4.09891	6.69679e-05	0.000445852	1.45454	Sig Up
DDX55	2.1591	1.74567	2.01059	0.0461145	0.117086	-4.03003	Not Sig
TGFB2	2.15888	2.98191	1.8778	0.0623008	0.14911	-4.23156	Not Sig
C4orf42	2.15883	0.682783	4.44989	1.6397e-05	0.000131066	2.64946	Sig Up
MIR155HG	2.15782	0.397608	6.92653	1.10266e-10	5.27548e-09	13.9829	Sig Up
HMGXB3	2.1577	2.02235	2.36545	0.0192541	0.0577975	-3.41145	Not Sig
VMP1	2.1576	3.98053	1.78824	0.0757034	0.172891	-4.27375	Not Sig
KLHL29	2.15567	0.168862	6.66565	4.4349e-10	1.69003e-08	12.6049	Sig Up
EPB49	2.15522	0.597808	6.12144	7.38266e-09	1.67728e-07	9.94834	Sig Up
PCSK1	2.1546	0.52772	4.67681	6.32856e-06	5.61687e-05	3.55559	Sig Up
TNNT1	2.15303	0.205799	8.66725	5.74298e-15	3.58498e-12	23.4921	Sig Up
TIAM2	2.15243	0.804837	4.33567	2.61504e-05	0.000198153	2.16675	Sig Up
CBLB	2.15168	0.614616	4.62912	7.75116e-06	6.73599e-05	3.3505	Sig Up
LOC728640	2.1513	0.18329	6.08612	8.82034e-09	1.95976e-07	9.75555	Sig Up
RCAN2	2.15071	0.63338	5.0043	1.51512e-06	1.61215e-05	4.90339	Sig Up
ASPHD1	2.14785	0.491448	5.03222	1.33728e-06	1.44521e-05	4.94511	Sig Up
SVIL	2.14735	0.323674	5.81766	3.34609e-08	6.01699e-07	8.47671	Sig Up
ACAP1	2.14701	0.436523	4.68606	6.08363e-06	5.42888e-05	3.60634	Sig Up
ZNF8	2.14684	0.261187	4.59516	8.94723e-06	7.61618e-05	3.17156	Sig Up
LOC729603	2.14647	0.18009	7.59299	2.81397e-12	2.83024e-10	17.5191	Sig Up
TYMP	2.1462	0.288121	6.998	7.49694e-11	3.9311e-09	14.3519	Sig Up
PRIC285	2.14613	0.305597	4.61852	8.10671e-06	7.00072e-05	3.36068	Sig Up
ZNF778	2.14482	0.222466	6.72343	3.2659e-10	1.30926e-08	12.9118	Sig Up
SRD5A1	2.14354	1.18418	3.43668	0.000757357	0.00375073	-0.704444	Sig Up
ACSS2	2.14234	0.331775	6.6912	3.87424e-10	1.49815e-08	12.7565	Sig Up
HBEGF	2.14217	1.49992	2.74583	0.006755	0.0241943	-2.53873	Not Sig
ST6GALNAC6	2.14091	2.36124	1.97498	0.0500592	0.124877	-3.99439	Not Sig
ST3GAL1	2.14089	0.46994	3.42254	0.000794886	0.00391588	-0.815555	Sig Up
FLJ90757	2.13888	0.690331	6.03307	1.15104e-08	2.41423e-07	9.49815	Sig Up
SH3D21	2.13797	0.073836	9.10883	4.15981e-16	5.45309e-13	26.0833	Sig Up
ZXDB	2.13765	0.792681	4.99232	1.59826e-06	1.68828e-05	4.80257	Sig Up
BMP2	2.13715	0.892881	3.24832	0.0014253	0.00641411	-1.37431	Not Sig
ZNF783	2.13669	1.16814	4.47667	1.46791e-05	0.00011893	2.79129	Sig Up
MFSD5	2.1344	2.43958	1.99813	0.0474633	0.119768	-4.03296	Not Sig
HIVEP3	2.13289	1.96964	1.85647	0.065298	0.154931	-4.25014	Not Sig
ZNF471	2.1327	0.4063	4.56701	1.00719e-05	8.49087e-05	3.08298	Sig Up
SGSH	2.13267	1.22498	2.45922	0.0150311	0.0471618	-3.29708	Not Sig
RNF144B	2.13265	0.181404	8.59321	8.88365e-15	4.37511e-12	23.0907	Sig Up
PHLDA3	2.13252	1.60161	2.11569	0.0359803	0.0961406	-3.81015	Not Sig
XAF1	2.13173	0.97822	3.99212	0.000101096	0.000639919	0.999908	Sig Up
RLF	2.13157	1.85646	1.99081	0.0482716	0.121434	-4.03082	Not Sig
ITPRIPL2	2.13111	0.811862	4.37071	2.26814e-05	0.000174592	2.33318	Sig Up
CRELD1	2.13071	1.48542	3.41721	0.000809503	0.00397296	-0.80229	Sig Up
TMEM184B	2.13013	0.660664	3.71054	0.000288391	0.00162106	0.0508008	Sig Up
ZNF35	2.13011	0.526851	3.61623	0.00040461	0.00217556	-0.298057	Sig Up
DPF3	2.12999	0.862646	6.1557	6.20851e-09	1.4522e-07	10.0925	Sig Up
ATAD3B	2.12934	0.892332	2.93702	0.00382314	0.0149382	-2.07306	Not Sig
ZNF596	2.12906	0.334489	5.89317	2.30777e-08	4.38732e-07	8.8615	Sig Up
LSR	2.12878	0.386524	6.16632	5.88355e-09	1.38968e-07	10.1248	Sig Up
PVRL3	2.12759	0.785328	5.0672	1.14299e-06	1.25444e-05	5.19043	Sig Up
C1orf216	2.1274	1.26031	2.38142	0.0184683	0.0557707	-3.39502	Not Sig
ABCA1	2.12731	3.13284	2.06341	0.0407527	0.105997	-3.82841	Not Sig
DEXI	2.1266	1.43192	2.97455	0.00340767	0.0135449	-2.04577	Not Sig
H6PD	2.1264	0.908496	3.27198	0.00131837	0.00599669	-1.35028	Not Sig
ANKRD30BL	2.1258	0.283106	7.34376	1.12933e-11	8.61345e-10	16.1649	Sig Up
PML	2.12509	1.17748	3.45894	0.000701623	0.00352938	-0.631676	Sig Up
TSHZ2	2.12405	0.555917	4.38021	2.18206e-05	0.000169258	2.3913	Sig Up
GAR1	2.12258	0.860902	3.43298	0.000767028	0.00379433	-0.709343	Sig Up
SIRT1	2.12249	0.259212	7.30348	1.41102e-11	1.03336e-09	15.9621	Sig Up
LDLR	2.12203	1.62203	1.88056	0.061921	0.148233	-4.22119	Not Sig
DFNB59	2.12201	0.28636	4.60797	8.47663e-06	7.27702e-05	3.11331	Sig Up
ARL4C	2.12201	3.08271	1.72885	0.0858412	0.190502	-4.37289	Not Sig
ZNF267	2.12162	0.629495	5.34804	3.15944e-07	4.01328e-06	6.33219	Sig Up
IQCH	2.12137	0.276603	5.63051	8.2999e-08	1.27703e-06	7.55509	Sig Up
GAB2	2.12058	1.70392	2.18233	0.0306014	0.0844115	-3.68638	Not Sig
LURAP1L	2.12042	0.328871	5.42057	2.2506e-07	2.99939e-06	6.67336	Sig Up
CCDC76	2.11968	1.08575	3.23724	0.00147812	0.00661997	-1.36931	Not Sig
PACS2	2.11853	1.54352	2.51549	0.0129127	0.0416005	-3.05174	Not Sig
LOC100287559	2.11817	0.162572	6.94917	9.76007e-11	4.77406e-09	14.0599	Sig Up
FLNB	2.11813	0.188143	7.66931	1.83146e-12	2.08748e-10	17.9292	Sig Up
COMTD1	2.11546	0.385347	6.07711	9.22935e-09	2.02999e-07	9.71465	Sig Up
CLU	2.11464	11.8074	2.90993	0.00415136	0.0160059	-2.02022	Not Sig
INPPL1	2.11228	1.42808	2.46687	0.014726	0.0463401	-3.11711	Not Sig
TTC27	2.11167	0.927473	3.35518	0.000998886	0.00473577	-1.14629	Sig Up
FDX1L	2.11067	1.60473	2.66624	0.00848976	0.029422	-2.7266	Not Sig
TIMP3	2.11046	2.52709	2.03674	0.0433894	0.111305	-4.00928	Not Sig
PELI3	2.11017	0.229235	7.86213	6.13949e-13	8.84423e-11	18.9858	Sig Up
RMND5B	2.11001	0.98982	3.42622	0.000784958	0.00387134	-0.842259	Sig Up
CROCC	2.10974	0.449783	5.77183	4.18653e-08	7.29803e-07	8.21214	Sig Up
RIT1	2.10889	1.42994	2.79741	0.00580952	0.0213265	-2.50275	Not Sig
LOC652276	2.10839	0.747642	4.24281	3.7982e-05	0.000273124	1.88713	Sig Up
RSU1	2.10828	2.02509	2.16944	0.0315836	0.0865592	-3.71576	Not Sig
SEMA4F	2.10824	0.192703	8.10948	1.4875e-13	3.19665e-11	20.3646	Sig Up
CSDA	2.10821	3.96076	1.83715	0.0681154	0.16008	-4.19667	Not Sig
C7orf42	2.10815	4.45268	1.85081	0.0661134	0.156394	-4.17969	Not Sig
RNASEH1	2.10721	1.32785	2.13202	0.0345922	0.093153	-3.86258	Not Sig
KDM6B	2.10707	1.1546	4.77377	4.1727e-06	3.90713e-05	3.95539	Sig Up
MGC57346	2.1069	0.255828	4.03177	8.6839e-05	0.000559672	1.00412	Sig Up
ANXA4	2.10672	0.809064	4.60816	8.46963e-06	7.27578e-05	3.25724	Sig Up
KDM2A	2.1067	1.71526	2.33031	0.0210878	0.0621074	-3.44569	Not Sig
HYAL3	2.10592	0.428097	5.78121	3.99924e-08	7.01821e-07	8.32453	Sig Up
CLCN7	2.10574	1.30685	2.48492	0.0140281	0.0445048	-3.26916	Not Sig
PLEKHA4	2.10517	1.25061	3.273	0.00131397	0.00598084	-1.25438	Not Sig
NKX2-5	2.10509	0.20077	6.53903	8.62923e-10	2.97686e-08	11.9632	Sig Up
SNORD79	2.10486	0.126448	8.51482	1.40789e-14	6.12585e-12	22.6517	Sig Up
TRIO	2.10478	2.57816	1.93103	0.0553171	0.135441	-4.09387	Not Sig
SNAPC1	2.1045	1.46883	2.73476	0.00697535	0.0248613	-2.63223	Not Sig
NEIL1	2.10341	0.492151	4.65831	6.84749e-06	6.03251e-05	3.41237	Sig Up
C2orf66	2.10213	0.164228	6.583	6.85346e-10	2.44801e-08	12.2011	Sig Up
STEAP1	2.10149	0.220394	7.23802	2.0238e-11	1.389e-09	15.6068	Sig Up
FKRP	2.10064	0.628511	3.76342	0.000237856	0.00136817	0.255826	Sig Up
FLJ39653	2.1004	0.543508	5.00482	1.51161e-06	1.6105e-05	4.75615	Sig Up
ZNF484	2.09972	0.470615	4.22881	4.016e-05	0.000287211	1.71998	Sig Up
CAMK1	2.09965	1.7708	2.33132	0.0210334	0.0619891	-3.40654	Not Sig
EYA4	2.09959	0.374026	4.49839	1.34145e-05	0.000109496	2.83391	Sig Up
MAPKAPK2	2.09895	0.743702	5.10096	9.81588e-07	1.10168e-05	5.34122	Sig Up
OSCAR	2.09892	0.278836	4.96694	1.78925e-06	1.86006e-05	4.69894	Sig Up
C5orf45	2.09888	0.692803	4.92705	2.135e-06	2.17128e-05	4.58468	Sig Up
RELT	2.0978	0.902574	3.15231	0.00194743	0.00836738	-1.49596	Not Sig
UBR2	2.09755	2.20305	1.7104	0.0892059	0.195585	-4.53547	Not Sig
CFL2	2.09685	3.22281	1.90709	0.0583722	0.141311	-4.13082	Not Sig
CAPG	2.09565	2.11351	1.86185	0.0645314	0.153466	-4.19954	Not Sig
RNF19A	2.09534	3.42646	1.71287	0.088749	0.194974	-4.41049	Not Sig
LASP1	2.09505	1.00015	2.817	0.00548335	0.020294	-2.45557	Not Sig
PATL1	2.09349	1.35253	2.98057	0.00334499	0.0133769	-1.98924	Not Sig
ZNF707	2.09279	0.2664	4.72573	5.13278e-06	4.69543e-05	3.68522	Sig Up
HCFC1R1	2.09231	1.89604	2.6962	0.00779447	0.0273129	-2.61699	Not Sig
C7orf53	2.09184	0.358639	5.40948	2.37083e-07	3.12983e-06	6.60777	Sig Up
QPRT	2.09045	0.781802	5.63756	8.02298e-08	1.24094e-06	7.66775	Sig Up
MAP3K8	2.08947	0.30287	5.01767	1.42724e-06	1.52732e-05	4.90961	Sig Up
FAM134C	2.08905	0.878193	2.69343	0.00785643	0.0275007	-2.94377	Not Sig
PTCD1	2.08824	0.28143	7.82086	7.76458e-13	1.07143e-10	18.7625	Sig Up
RCN3	2.08783	0.448382	4.36993	2.27541e-05	0.000174946	2.30425	Sig Up
SLC25A22	2.08759	1.24711	2.56775	0.0111882	0.0370183	-3.00237	Not Sig
MATL2963	2.08695	0.155947	6.8459	1.70017e-10	7.47902e-09	13.5331	Sig Up
C1orf85	2.08546	1.18496	2.84601	0.0050306	0.0188364	-2.41564	Not Sig
GSTT1	2.08523	0.450748	4.21471	4.24759e-05	0.000300982	1.58545	Sig Up
HSD17B14	2.08501	1.15761	2.34314	0.0204011	0.0604654	-3.48366	Not Sig
MAPKAPK3	2.08362	0.51853	5.82307	3.25849e-08	5.8918e-07	8.51429	Sig Up
POLR1A	2.08339	0.813497	3.19912	0.00167396	0.00735879	-1.40406	Not Sig
LOC728537	2.08285	0.433399	4.87549	2.67896e-06	2.64335e-05	4.34574	Sig Up
MRPL43	2.08176	2.48171	2.04101	0.0429585	0.110415	-3.97231	Not Sig
PARVA	2.08101	0.985852	2.93498	0.00384702	0.0150181	-2.17034	Not Sig
RIPK1	2.08085	1.66173	2.37124	0.018966	0.0570373	-3.36396	Not Sig
ZCCHC2	2.08085	0.366464	6.64432	4.96347e-10	1.88052e-08	12.5133	Sig Up
TBX2	2.08084	0.217779	6.25419	3.76267e-09	9.74798e-08	10.5322	Sig Up
MXD1	2.08064	1.13845	2.18432	0.0304521	0.0840415	-3.73778	Not Sig
MLL2	2.08015	2.10938	2.26262	0.025058	0.0715342	-3.56024	Not Sig
DDR2	2.08013	0.902819	2.97738	0.00337808	0.01346	-1.93839	Not Sig
PKD1L3	2.07999	0.139534	6.36162	2.16817e-09	6.28818e-08	11.0608	Sig Up
FCHSD1	2.07977	0.496913	4.73318	4.97099e-06	4.56655e-05	3.77093	Sig Up
LY96	2.07893	0.19875	6.54934	8.17609e-10	2.85054e-08	12.0562	Sig Up
PTPRF	2.0787	3.3153	1.70712	0.0898157	0.196593	-4.44352	Not Sig
SEMA3C	2.0778	0.187094	5.07796	1.0889e-06	1.20867e-05	5.11884	Sig Up
STC2	2.07706	0.396266	4.93927	2.02273e-06	2.07805e-05	4.66438	Sig Up
SNORD12C	2.07682	0.421517	4.12155	6.13087e-05	0.000413211	1.4396	Sig Up
ADRBK1	2.07579	0.482645	5.57752	1.06997e-07	1.5939e-06	7.36474	Sig Up
BAG3	2.07541	2.41571	1.88236	0.0616742	0.147804	-4.18138	Not Sig
LOC648809	2.07529	0.336089	5.28037	4.32416e-07	5.31259e-06	6.03653	Sig Up
NOL6	2.07386	1.30589	3.17771	0.00179431	0.00778605	-1.53447	Not Sig
IL6	2.07244	0.384413	4.20374	4.43652e-05	0.000313016	1.81219	Sig Up
PTPRM	2.07173	0.27241	5.08092	1.07451e-06	1.19472e-05	5.13272	Sig Up
C9orf23	2.07143	0.924634	3.75398	0.000246215	0.00141253	0.0800434	Sig Up
TMTC1	2.06929	0.663743	5.54745	1.23503e-07	1.80088e-06	7.21867	Sig Up
KLHL13	2.06918	0.345315	4.91443	2.25725e-06	2.28144e-05	4.40635	Sig Up
GALNT2	2.06914	3.03527	1.81451	0.0715455	0.165969	-4.23516	Not Sig
CHSY1	2.06899	0.996955	3.03895	0.00279019	0.0114159	-1.94054	Not Sig
METTL11A	2.06769	2.54817	2.14866	0.0332253	0.0901574	-3.7342	Not Sig
PIGP	2.06702	1.16188	2.43068	0.0162195	0.0501938	-3.29647	Not Sig
KLF4	2.06672	1.2342	2.05752	0.0413234	0.107036	-3.9913	Not Sig
ACADVL	2.06654	5.04717	1.63731	0.103609	0.218784	-4.49743	Not Sig
ACSL4	2.06644	0.841031	3.60779	0.000416921	0.00223717	-0.181813	Sig Up
SBDSP1	2.0664	4.2514	1.76389	0.0797335	0.179809	-4.31801	Not Sig
ZNF408	2.06384	1.10763	3.7162	0.000282531	0.00159299	0.0947303	Sig Up
TSKU	2.06346	0.91531	3.74754	0.000252073	0.00143984	0.205503	Sig Up
TFB2M	2.06314	1.01506	2.78162	0.00608542	0.0220858	-2.64969	Not Sig
PLBD1	2.06162	0.195466	6.03343	1.14897e-08	2.41377e-07	9.51379	Sig Up
C19orf63	2.06117	1.00578	3.54971	0.000511783	0.00267284	-0.446809	Sig Up
FAM193B	2.06112	1.05086	3.32315	0.00111218	0.005207	-1.16109	Not Sig
SERPINH1	2.06071	2.12413	2.14484	0.033535	0.0907535	-3.73649	Not Sig
RFK	2.06056	2.02999	1.80078	0.0736958	0.169326	-4.31082	Not Sig
EIF2C3	2.06031	0.820637	2.96272	0.00353388	0.0139872	-2.14998	Not Sig
DDX31	2.05952	0.848263	4.32135	2.77099e-05	0.000208405	2.09837	Sig Up
PLB1	2.05893	0.360918	6.52734	9.17302e-10	3.11526e-08	11.9091	Sig Up
UFSP1	2.05865	0.261854	6.14888	6.42675e-09	1.49642e-07	10.0562	Sig Up
FTSJ1	2.05845	1.13444	3.25022	0.00141641	0.00638286	-1.31548	Not Sig
KLF7	2.05834	1.57844	2.24597	0.0261296	0.0740513	-3.62339	Not Sig
GSK3B	2.05609	1.03594	3.37012	0.000949832	0.00454263	-0.98741	Sig Up
SLC7A5	2.05485	1.10676	3.14578	0.00198869	0.00852625	-1.55016	Not Sig
MTMR12	2.05459	0.755066	4.70699	5.56241e-06	5.01496e-05	3.70034	Sig Up
KCNN4	2.05367	1.15265	2.60417	0.0101117	0.0338927	-2.95533	Not Sig
PPFIA1	2.05328	2.62175	1.81005	0.0722386	0.167192	-4.34769	Not Sig
MED16	2.05258	2.36551	1.61439	0.108491	0.22622	-4.57168	Not Sig
PARP11	2.05245	0.530018	2.98924	0.00325665	0.0130555	-2.08555	Not Sig
HOXC9	2.05171	0.220679	6.33196	2.52583e-09	7.10539e-08	10.9355	Sig Up
LPP	2.05162	4.07144	1.64356	0.102307	0.216768	-4.50532	Not Sig
PDE8A	2.05139	1.55718	1.93613	0.0546841	0.134331	-4.21875	Not Sig
STX7	2.05109	1.78592	2.2231	0.027666	0.077699	-3.66919	Not Sig
LOC100499227	2.04968	0.0918041	6.63928	5.097e-10	1.92002e-08	12.4565	Sig Up
STK11	2.04875	1.30039	2.92679	0.00394412	0.0153332	-2.10271	Not Sig
USP32	2.04686	1.49555	2.12952	0.0348012	0.0935622	-3.91201	Not Sig
STK36	2.04513	1.41177	3.07677	0.00247738	0.010287	-1.89489	Not Sig
RYR3	2.04475	1.85001	4.39587	2.0469e-05	0.000160366	2.40723	Sig Up
ZDHHC11	2.0447	0.171347	6.63773	5.13892e-10	1.93026e-08	12.4522	Sig Up
PCDH1	2.04427	0.70443	4.50238	1.31939e-05	0.000108031	2.85804	Sig Up
ZBTB45	2.04391	0.658012	3.83432	0.000183151	0.00108935	0.435337	Sig Up
NUDT4	2.04341	0.930335	4.70474	5.61645e-06	5.05673e-05	3.68624	Sig Up
ENPP1	2.04312	0.0880047	7.30001	1.43833e-11	1.0475e-09	15.9353	Sig Up
CXorf23	2.04305	0.856353	3.03214	0.00285016	0.0116292	-1.96252	Not Sig
PXK	2.04083	1.5604	2.51339	0.0129866	0.0417566	-3.08018	Not Sig
ANKRD27	2.04078	0.721017	2.60923	0.0099697	0.0335354	-2.95498	Not Sig
TNRC18	2.04068	0.72339	3.37289	0.00094096	0.00450842	-1.0225	Sig Up
ARMCX5	2.03996	0.225074	5.46609	1.81648e-07	2.50652e-06	6.83917	Sig Up
C12orf49	2.03873	1.00525	2.50886	0.0131474	0.0422011	-3.1678	Not Sig
FIZ1	2.03872	0.50708	6.32608	2.60333e-09	7.27656e-08	10.8922	Sig Up
VPS39	2.03827	1.40998	2.24593	0.0261318	0.0740513	-3.76694	Not Sig
CTSB	2.03782	6.37591	1.726	0.0863542	0.191316	-4.37258	Not Sig
ASS1	2.03707	0.129897	8.60826	8.13043e-15	4.37511e-12	23.18	Sig Up
CPSF1	2.03677	1.49369	2.17959	0.0308078	0.0848265	-3.77585	Not Sig
SECISBP2	2.03541	2.42229	1.89847	0.0595057	0.143552	-4.27355	Not Sig
TMEM216	2.03506	0.234139	6.04369	1.09142e-08	2.31512e-07	9.4932	Sig Up
ANKRD28	2.03486	1.34675	3.61344	0.000408634	0.0021963	-0.282902	Sig Up
ZNF667	2.03394	0.747918	4.62326	7.94568e-06	6.88433e-05	3.30647	Sig Up
GNPTAB	2.03367	1.61322	2.38667	0.0182159	0.0550975	-3.41062	Not Sig
FAM47E	2.03345	0.248398	7.63368	2.23861e-12	2.40541e-10	17.7388	Sig Up
SMAD7	2.03342	0.398143	4.69196	5.93214e-06	5.30649e-05	3.59533	Sig Up
LPAR1	2.03308	2.0241	2.0855	0.0386739	0.101556	-3.86464	Not Sig
C20orf7	2.03258	0.893502	4.106	6.51434e-05	0.00043503	1.27005	Sig Up
C19orf47	2.0325	0.655622	4.16945	5.0803e-05	0.00035181	1.53896	Sig Up
AFF1	2.03244	1.68022	2.50243	0.0133791	0.0427563	-3.15787	Not Sig
RNF122	2.03199	0.29569	6.37885	1.98374e-09	5.88346e-08	11.1432	Sig Up
BCKDK	2.03116	3.09263	1.61483	0.108396	0.226161	-4.55587	Not Sig
RNU4ATAC	2.03062	0.255456	6.63563	5.19593e-10	1.93553e-08	12.4375	Sig Up
RAB21	2.03024	2.40977	2.24275	0.0263411	0.0745591	-3.51153	Not Sig
HIPK3	2.03006	0.612906	3.5941	0.000437655	0.00233315	-0.287956	Sig Up
WASH3P	2.02996	1.65097	3.56608	0.000483168	0.00254678	-0.307468	Sig Up
ZBED4	2.02908	0.543682	4.11038	6.404e-05	0.000428316	1.35096	Sig Up
C5orf63	2.02839	0.652229	4.55326	1.06699e-05	8.93749e-05	3.06272	Sig Up
SLC38A10	2.02829	1.04753	3.49239	0.000625053	0.00319074	-0.616402	Sig Up
LOC154761	2.02722	0.423076	6.2033	4.87663e-09	1.20391e-07	10.298	Sig Up
C11orf96	2.02705	3.39874	1.6567	0.0996169	0.212269	-4.49301	Not Sig
FAM175B	2.02682	0.267192	6.83495	1.8028e-10	7.88086e-09	13.495	Sig Up
LOC728723	2.02553	0.435667	6.27246	3.42709e-09	9.08604e-08	10.6178	Sig Up
CSK	2.02389	0.678595	5.82983	3.15218e-08	5.73119e-07	8.5501	Sig Up
MREG	2.02365	1.24007	2.74025	0.00686528	0.024509	-2.66274	Not Sig
TTLL11	2.02292	0.294556	4.78784	3.92603e-06	3.7133e-05	3.95969	Sig Up
FPGS	2.02207	2.14303	1.82726	0.0695975	0.162572	-4.25635	Not Sig
NOMO2	2.0212	0.849095	3.96035	0.000114103	0.000712613	0.956947	Sig Up
MBLAC1	2.02116	0.635733	3.82102	0.000192409	0.00113668	0.310174	Sig Up
KIAA0564	2.01985	0.579069	4.38197	2.16641e-05	0.000168144	2.29287	Sig Up
LOC283624	2.01974	1.45378	2.36895	0.0190793	0.0573255	-3.50927	Not Sig
PIGG	2.01968	1.57916	2.16191	0.0321701	0.0879128	-3.9209	Not Sig
ZNF552	2.01896	0.169219	6.13975	6.73019e-09	1.54511e-07	9.95962	Sig Up
ADRBK2	2.01887	0.419989	5.61428	8.97255e-08	1.36451e-06	7.54533	Sig Up
ARMC9	2.01867	0.575783	4.31411	2.85322e-05	0.000213243	2.07583	Sig Up
TMEM177	2.01811	0.519757	3.65932	0.000346883	0.00190423	-0.207106	Sig Up
GSTT2	2.0164	0.404085	4.01314	9.32804e-05	0.000595913	1.07867	Sig Up
TGM2	2.01625	0.208346	7.59209	2.8283e-12	2.83024e-10	17.5142	Sig Up
COL7A1	2.01389	0.177809	5.36009	2.98684e-07	3.82741e-06	6.31902	Sig Up
RHD	2.01338	0.253032	7.13554	3.54889e-11	2.12381e-09	15.0707	Sig Up
TBC1D9	2.0125	0.232581	6.048	1.06813e-08	2.27677e-07	9.55022	Sig Up
ZFP36L2	2.01243	5.3603	1.79198	0.0750996	0.171884	-4.26645	Not Sig
STARD13	2.01225	0.548897	4.71018	5.48691e-06	4.96054e-05	3.5985	Sig Up
NLGN2	2.01131	1.14477	4.00403	9.65961e-05	0.000614102	0.94762	Sig Up
SNHG8	2.01114	2.30098	2.17837	0.0309003	0.0850276	-3.71634	Not Sig
DCTN5	2.01067	1.38919	2.50464	0.0132988	0.0425621	-3.06932	Not Sig
SARS	2.00938	4.90977	1.61457	0.108451	0.226204	-4.52992	Not Sig
TAF4B	2.00848	0.165924	8.44052	2.17543e-14	7.6574e-12	22.2222	Sig Up
DSTNP2	2.00775	0.302701	7.01685	6.76939e-11	3.60732e-09	14.4417	Sig Up
MYO9B	2.00769	2.35422	1.75842	0.0806639	0.181532	-4.34574	Not Sig
SOCS3	2.00679	2.70179	1.70457	0.0902915	0.197436	-4.44103	Not Sig
GLI4	2.00556	0.894103	3.19742	0.00168326	0.00739224	-1.44478	Not Sig
S100PBP	2.00457	1.37998	2.36445	0.019304	0.0579076	-3.38265	Not Sig
RCBTB1	2.00377	0.690967	4.40857	1.94321e-05	0.000153178	2.41873	Sig Up
SNORD100	2.0037	0.256398	7.15702	3.15575e-11	1.94219e-09	15.1537	Sig Up
RPL37	2.00234	6.16243	2.74374	0.00679602	0.0242974	-2.41304	Not Sig
ANGPT1	2.00206	0.732246	5.77257	4.17139e-08	7.28133e-07	8.21772	Sig Up
PPARGC1A	2.00183	1.06976	2.78632	0.00600198	0.0218434	-2.55766	Not Sig
KCNF1	2.00029	0.416594	4.86875	2.75939e-06	2.71364e-05	4.24447	Sig Up
LOC100505768	2.00013	0.282213	5.96899	1.58479e-08	3.19124e-07	9.15154	Sig Up
TYK2	1.99871	1.13622	2.7561	0.00655639	0.0235732	-2.52489	Not Sig
SLC2A13	1.99843	0.288527	6.02946	1.17202e-08	2.45041e-07	9.43237	Not Sig
HMGA2	1.99843	0.176359	9.21524	2.19754e-16	3.20084e-13	26.6793	Not Sig
PPP4R1L	1.99827	0.304474	5.44575	1.99925e-07	2.71025e-06	6.69169	Not Sig
C22orf29	1.99804	0.708058	4.71914	5.27999e-06	4.80662e-05	3.69596	Not Sig
LETMD1	1.99766	1.29254	2.64807	0.00893843	0.0306979	-2.83079	Not Sig
BTN3A3	1.99738	0.525397	4.32833	2.69386e-05	0.000203655	2.14939	Not Sig
MAP3K10	1.99711	0.0351738	7.86664	5.98382e-13	8.71577e-11	19.0092	Not Sig
METTL21D	1.99692	0.335202	5.20903	6.00357e-07	7.15462e-06	5.71749	Not Sig
PACS1	1.99661	1.63082	2.22191	0.0277482	0.0778078	-3.70488	Not Sig
EMX2OS	1.99589	0.200768	4.22159	4.13303e-05	0.000293817	1.73068	Not Sig
EHMT1	1.99572	1.91819	1.88758	0.060964	0.146494	-4.24052	Not Sig
KIAA1244	1.9957	0.835362	3.19152	0.00171579	0.00751244	-1.5038	Not Sig
TXNDC11	1.99506	0.41914	5.73873	4.9188e-08	8.33082e-07	8.05231	Not Sig
USP9Y	1.99484	0.232745	6.30346	2.92395e-09	7.96883e-08	10.7788	Not Sig
ADCY6	1.99408	0.732473	4.85734	2.90075e-06	2.83267e-05	4.27808	Not Sig
ECD	1.99382	0.687395	4.07567	7.32962e-05	0.000481624	1.27513	Not Sig
INADL	1.99372	0.709673	4.01697	9.19199e-05	0.000588656	0.995163	Not Sig
C5orf27	1.9933	0.0414818	6.94682	9.88476e-11	4.81708e-09	14.0528	Not Sig
FAM21C	1.99309	0.75759	4.41522	1.89094e-05	0.000149327	2.44072	Not Sig
LZTS1	1.99287	0.961693	2.49954	0.0134841	0.0430395	-3.19476	Not Sig
MAPKBP1	1.99239	0.840897	2.9762	0.00339041	0.0134968	-2.13209	Not Sig
TBC1D20	1.99237	1.87666	2.95147	0.00365792	0.0143913	-2.14462	Not Sig
IRS1	1.99204	0.230079	7.36212	1.02017e-11	8.07156e-10	16.2757	Not Sig
C2orf72	1.99157	1.03852	4.13549	5.80535e-05	0.000394109	1.48597	Not Sig
FAM161B	1.9915	0.302677	5.53914	1.28485e-07	1.86317e-06	7.20801	Not Sig
BRD1	1.99039	0.857258	3.43762	0.000754923	0.00374151	-0.743301	Not Sig
ZNF200	1.98889	0.450161	5.25356	4.89347e-07	5.93418e-06	5.95423	Not Sig
C15orf17	1.98885	2.00523	1.87563	0.0626001	0.14964	-4.2111	Not Sig
DNAJC16	1.98763	0.94453	4.30377	2.97467e-05	0.000221562	2.0674	Not Sig
PPTC7	1.98714	0.294486	4.28976	3.14726e-05	0.000232044	1.99776	Not Sig
PITX1	1.98692	0.739926	3.47527	0.000663187	0.00336054	-0.631003	Not Sig
CFI	1.98645	0.776541	3.97079	0.000109662	0.000687261	0.906167	Not Sig
DAAM2	1.98564	0.508788	3.71043	0.0002885	0.00162106	-0.0912221	Not Sig
RAB39B	1.98562	0.507411	5.26568	4.62757e-07	5.63781e-06	5.9697	Not Sig
ZNF749	1.98557	0.212442	5.73522	5.00341e-08	8.45228e-07	8.07238	Not Sig
IMP4	1.98547	2.41131	1.78542	0.0761623	0.173727	-4.3416	Not Sig
FAM203A	1.98505	0.296703	6.93789	1.03722e-10	5.0359e-09	14.0203	Not Sig
MTMR4	1.98497	1.37772	1.92658	0.0558739	0.136448	-4.323	Not Sig
C2orf49	1.98486	0.948369	3.87332	0.000158389	0.000958594	0.639944	Not Sig
C15orf39	1.98359	0.92439	2.3327	0.0209588	0.0618385	-3.52752	Not Sig
RARRES3	1.98286	1.43517	3.458	0.000703891	0.00353536	-0.783133	Not Sig
OSBPL8	1.98255	2.48973	1.88986	0.0606571	0.1459	-4.15771	Not Sig
TPM4	1.98232	5.09521	1.68965	0.0931195	0.201839	-4.42477	Not Sig
LRIG3	1.98202	0.321348	4.93178	2.09084e-06	2.13044e-05	4.54252	Not Sig
COL4A5	1.98109	1.08416	2.84646	0.00502386	0.0188165	-2.42976	Not Sig
ENDOG	1.98086	1.37376	2.27104	0.0245307	0.0703507	-3.61986	Not Sig
LOC100288198	1.98086	0.285975	6.43685	1.46939e-09	4.59719e-08	11.4734	Not Sig
HLA-DRA	1.97999	0.701628	4.2567	3.5933e-05	0.000260534	1.83265	Not Sig
WSB1	1.97983	6.38665	1.71795	0.087817	0.19351	-4.37958	Not Sig
CHRD	1.97937	0.368587	3.73884	0.000260203	0.00147983	0.147709	Not Sig
BRF1	1.97851	0.618304	4.31933	2.79369e-05	0.00020963	2.15632	Not Sig
AK4	1.97786	3.74863	1.6302	0.105103	0.22096	-4.51842	Not Sig
LOH12CR2	1.97761	0.352186	4.9879	1.63003e-06	1.71673e-05	4.68011	Not Sig
LIG4	1.97688	0.695312	4.04513	8.24844e-05	0.000535224	1.13246	Not Sig
KIAA1432	1.97679	1.19593	2.56655	0.0112254	0.0371226	-3.08735	Not Sig
HIC2	1.97558	0.63582	3.77924	0.000224458	0.00130138	0.282037	Not Sig
GGA1	1.97517	0.550041	3.1917	0.0017148	0.00751062	-1.50652	Not Sig
SNX4	1.97494	2.03729	2.06053	0.041031	0.106447	-4.11287	Not Sig
LENG8	1.97494	2.09599	2.07404	0.0397411	0.103778	-3.87238	Not Sig
LZTS2	1.97476	1.16369	3.10422	0.00227106	0.00953904	-1.67597	Not Sig
KLHL2	1.97459	0.569248	3.90634	0.000139942	0.000857244	0.651968	Not Sig
ITPRIP	1.97403	0.44632	6.31884	2.70201e-09	7.45697e-08	10.8814	Not Sig
IFITM10	1.97333	0.494872	5.69492	6.08345e-08	9.8576e-07	7.9073	Not Sig
CORO2B	1.97292	2.2586	1.7018	0.0908111	0.198221	-4.47157	Not Sig
COX7A1	1.97205	0.456683	5.41672	2.2917e-07	3.04745e-06	6.64214	Not Sig
DHTKD1	1.97191	0.537691	3.57156	0.000473933	0.00250213	-0.474794	Not Sig
SLC38A7	1.97145	0.455427	3.06387	0.00258023	0.010657	-1.92613	Not Sig
KCTD10	1.97142	1.52601	2.5182	0.0128175	0.0413244	-3.15075	Not Sig
ZNF236	1.9714	0.916752	2.90899	0.00416324	0.0160376	-2.27717	Not Sig
BUD13	1.97025	0.924113	1.81157	0.0720027	0.166852	-4.52243	Not Sig
GRTP1	1.96946	0.344021	5.72318	5.3047e-08	8.84724e-07	8.0365	Not Sig
OBFC2A	1.96779	0.41054	6.38805	1.89167e-09	5.64871e-08	11.2339	Not Sig
DGCR2	1.96738	1.31714	2.5775	0.0108902	0.0361703	-3.0016	Not Sig
TSEN2	1.96674	1.1559	4.77207	4.20344e-06	3.9303e-05	3.8278	Not Sig
LOC100505549	1.96664	0.349721	3.56196	0.00049023	0.00257675	-0.402038	Not Sig
ZNF808	1.9664	0.148742	6.01502	1.25978e-08	2.6048e-07	9.36584	Not Sig
KDM2B	1.96544	0.640071	3.02597	0.00290565	0.0118182	-2.00465	Not Sig
SNX22	1.96508	0.976746	3.53735	0.000534435	0.00277242	-0.457485	Not Sig
LOC646329	1.96464	1.48558	2.01929	0.0451927	0.115013	-4.05412	Not Sig
LOC100288069	1.96373	0.744795	3.44584	0.000733945	0.00365828	-0.766066	Not Sig
TSPAN17	1.96343	0.601557	4.04308	8.31373e-05	0.000538973	1.11095	Not Sig
PRDM2	1.96317	1.87041	1.8265	0.0697118	0.162774	-4.43071	Not Sig
BCL3	1.96282	1.26163	2.61305	0.00986365	0.0332397	-2.84924	Not Sig
RGS5	1.96262	0.441122	5.436	2.09319e-07	2.82301e-06	6.76354	Not Sig
LIME1	1.96098	0.218409	6.13992	6.72452e-09	1.54511e-07	9.95895	Not Sig
SEMA4B	1.96064	0.834347	2.98271	0.00332296	0.0132969	-2.07833	Not Sig
TWIST1	1.96047	0.958867	2.89391	0.00435741	0.0166875	-2.18147	Not Sig
SNORA28	1.95767	0.165277	6.37328	2.04157e-09	5.98724e-08	11.1592	Not Sig
ANKRD24	1.95743	0.047319	7.35417	1.06612e-11	8.3189e-10	16.2069	Not Sig
DHX37	1.9572	0.528669	5.06718	1.14305e-06	1.25444e-05	5.17615	Not Sig
SKI	1.9569	1.03555	3.36302	0.000972848	0.00462906	-0.987155	Not Sig
DUSP11	1.95669	1.68717	3.20355	0.00165004	0.00726583	-1.44786	Not Sig
NFKB1	1.95602	1.06656	2.0322	0.0438528	0.112125	-4.0519	Not Sig
PHKA2	1.95541	0.459402	3.55118	0.00050914	0.00266325	-0.572676	Not Sig
LOC100505738	1.95497	2.05486	2.93748	0.00381773	0.0149215	-2.11295	Not Sig
MIR101-1	1.95415	0.272814	6.25076	3.82908e-09	9.86157e-08	10.5393	Not Sig
USP46	1.95331	0.898901	2.3776	0.0186537	0.0562236	-3.47616	Not Sig
POLR3A	1.95267	1.16751	1.93043	0.0553914	0.135547	-4.26497	Not Sig
RILPL1	1.95225	0.670927	3.77874	0.000224867	0.00130202	0.211113	Not Sig
IL1RAP	1.95172	1.7721	2.78857	0.00596255	0.0217482	-2.4727	Not Sig
S100A3	1.95061	0.220848	6.88456	1.38188e-10	6.37855e-09	13.7493	Not Sig
STL	1.94992	0.215468	5.44429	2.0131e-07	2.7234e-06	6.70416	Not Sig
RUNDC1	1.94935	1.02342	2.32662	0.0212892	0.062532	-3.63918	Not Sig
MFSD12	1.94917	0.958584	2.48779	0.0139196	0.0442141	-3.31184	Not Sig
EFNA3	1.94894	0.44302	4.22295	4.11076e-05	0.000292592	1.84033	Not Sig
EN1	1.94835	0.754022	3.08662	0.00240142	0.0100096	-1.77478	Not Sig
FES	1.94785	0.34482	3.66542	0.000339367	0.00187002	-0.147359	Not Sig
SPOCK1	1.94765	0.456149	4.95911	1.8525e-06	1.92275e-05	4.62469	Not Sig
ZNF558	1.94731	1.05717	3.31071	0.00115933	0.00538356	-1.19999	Not Sig
ATRIP	1.94664	0.649533	3.62701	0.000389368	0.00210397	-0.225268	Not Sig
CLDN11	1.94629	0.102026	6.27225	3.43092e-09	9.08604e-08	10.6089	Not Sig
ESF1	1.94595	2.44667	1.97612	0.0499288	0.12461	-4.04171	Not Sig
RAB6A	1.94542	5.22312	1.56739	0.119077	0.242238	-4.59826	Not Sig
ATXN7L3	1.94464	0.416648	4.71233	5.43653e-06	4.92343e-05	3.60947	Not Sig
CYP4F24P	1.94439	0.620336	2.96234	0.00353799	0.013995	-2.15535	Not Sig
HECTD3	1.94332	0.79069	3.49291	0.000623918	0.00318618	-0.668197	Not Sig
CRISPLD2	1.94316	0.0955875	7.8435	6.82648e-13	9.61634e-11	18.8856	Not Sig
ANKRD65	1.94239	0.19442	6.11388	7.66962e-09	1.72751e-07	9.83142	Not Sig
CFB	1.94188	0.22267	5.72165	5.34428e-08	8.89062e-07	7.99734	Not Sig
ZNF394	1.9417	1.13698	1.9353	0.0547859	0.134492	-4.2684	Not Sig
PFKFB4	1.94072	0.592194	4.73811	4.8667e-06	4.48647e-05	3.72647	Not Sig
INO80C	1.94018	1.34204	2.53191	0.0123468	0.0400728	-3.12906	Not Sig
PLAGL2	1.93966	0.684028	5.46587	1.81837e-07	2.50652e-06	6.84786	Not Sig
LYSMD1	1.93962	0.181906	6.3708	2.06789e-09	6.0509e-08	11.1396	Not Sig
GPR155	1.93925	0.658494	5.07706	1.09336e-06	1.21259e-05	5.16877	Not Sig
TIGD5	1.93849	0.213715	6.42221	1.58525e-09	4.9012e-08	11.36	Not Sig
GLTSCR1	1.93801	0.455084	4.46449	1.54375e-05	0.000124077	2.71186	Not Sig
YAP1	1.93795	1.7259	1.91418	0.0574519	0.139625	-4.18525	Not Sig
FAAH	1.93769	0.116763	4.86422	2.81459e-06	2.75964e-05	4.20107	Not Sig
DKK1	1.9372	0.294763	5.27715	4.38905e-07	5.3772e-06	5.98871	Not Sig
ZNF404	1.93694	0.45521	5.03324	1.33124e-06	1.44105e-05	5.00165	Not Sig
SLC22A23	1.93659	1.1384	3.70308	0.000296284	0.00166124	0.024721	Not Sig
TBC1D9B	1.93612	2.22281	1.71563	0.088242	0.194143	-4.40918	Not Sig
EVI5L	1.9352	0.534066	3.84913	0.000173346	0.00103857	0.393571	Not Sig
ACVR2A	1.93518	0.722086	3.52687	0.000554383	0.00286119	-0.490237	Not Sig
UPP1	1.93475	3.29132	1.45252	0.148391	0.284395	-4.7477	Not Sig
DIEXF	1.93425	0.854838	4.48001	1.44775e-05	0.000117442	2.62901	Not Sig
TIGD6	1.93402	0.465094	5.43897	2.06412e-07	2.78955e-06	6.72784	Not Sig
PCDHGA4	1.93386	0.270663	6.75299	2.79136e-10	1.1435e-08	13.0804	Not Sig
MATN2	1.93354	1.85923	3.29713	0.00121295	0.00558897	-1.34121	Not Sig
KRAS	1.93342	1.86531	1.94043	0.0541554	0.133319	-4.24809	Not Sig
SCARNA9L	1.93307	0.10214	5.56416	1.14046e-07	1.6798e-06	7.26777	Not Sig
DNAJA4	1.93279	0.181632	6.2416	4.01241e-09	1.02732e-07	10.4701	Not Sig
CLP1	1.93278	0.635191	3.65726	0.000349454	0.00191513	-0.186645	Not Sig
TMEM108	1.93193	0.873691	3.63911	0.000372908	0.00202672	-0.247601	Not Sig
OSBPL10	1.9314	0.318056	6.5112	9.97965e-10	3.35224e-08	11.8615	Not Sig
CTSO	1.93138	0.834278	4.72356	5.18083e-06	4.73609e-05	3.71395	Not Sig
ZNF841	1.93134	0.304305	5.80269	3.60049e-08	6.43914e-07	8.36321	Not Sig
C4orf47	1.93113	0.488338	2.64625	0.00898459	0.0307999	-2.88854	Not Sig
FAM214B	1.93109	0.670158	5.09932	9.88872e-07	1.10701e-05	5.22188	Not Sig
GPI	1.93031	6.92376	1.57472	0.117375	0.239639	-4.5898	Not Sig
MRPL55	1.92892	3.84501	1.61083	0.109265	0.227329	-4.54454	Not Sig
LSS	1.92847	1.585	1.97447	0.0501171	0.12495	-4.14637	Not Sig
LOC147670	1.92834	0.122958	6.71664	3.38571e-10	1.34893e-08	12.8589	Not Sig
BACH1	1.92818	1.44407	2.43962	0.0158389	0.0492369	-3.33833	Not Sig
TLE3	1.92814	1.28872	3.01677	0.00299008	0.012109	-1.93334	Not Sig
EHD4	1.92802	0.156174	7.64362	2.11673e-12	2.29324e-10	17.7887	Not Sig
C10orf76	1.928	0.44927	5.55254	1.20541e-07	1.76358e-06	7.26054	Not Sig
SMURF2	1.92737	1.02598	3.01195	0.00303531	0.0122709	-1.94325	Not Sig
PRR19	1.9264	0.490517	4.29183	3.12117e-05	0.000230379	1.97573	Not Sig
PLXND1	1.92628	0.753245	3.53579	0.000537361	0.00278539	-0.501878	Not Sig
C20orf27	1.92617	1.49127	2.51634	0.0128826	0.0415137	-3.09596	Not Sig
ZNF815	1.92578	0.173821	6.54656	8.29568e-10	2.88456e-08	11.9821	Not Sig
KIAA0513	1.92578	0.243864	5.94104	1.82084e-08	3.60565e-07	8.99634	Not Sig
JOSD2	1.92514	1.44839	2.17645	0.0310458	0.0853564	-3.76467	Not Sig
MMAA	1.92385	0.392062	5.71549	5.50647e-08	9.1257e-07	7.99822	Not Sig
ACSS1	1.92308	0.526547	4.73592	4.91274e-06	4.51937e-05	3.6476	Not Sig
ZDHHC8	1.9224	0.645305	3.12398	0.00213246	0.00902921	-1.79694	Not Sig
RUNX2	1.92134	0.116105	7.36499	1.00406e-11	8.07156e-10	16.2646	Not Sig
AGTPBP1	1.92057	0.534035	4.21941	4.16896e-05	0.000296051	1.75657	Not Sig
HLA-DPB1	1.92023	0.223635	5.85078	2.84394e-08	5.27316e-07	8.60818	Not Sig
ATF6B	1.91994	2.26577	1.67541	0.0958846	0.206464	-4.59912	Not Sig
IFT172	1.9196	0.885856	2.68457	0.00805803	0.0280938	-2.97805	Not Sig
GLIS2	1.91919	0.547603	4.9317	2.0916e-06	2.13044e-05	4.56586	Not Sig
SLC35B3	1.91916	0.824936	3.28727	0.0012533	0.00575142	-1.21757	Not Sig
SNHG9	1.91909	1.92088	2.79118	0.00591703	0.0216349	-2.39376	Not Sig
C2orf56	1.91905	0.536116	4.67378	6.41094e-06	5.68228e-05	3.54138	Not Sig
SLC9A1	1.91895	1.09251	2.71301	0.0074272	0.0262576	-2.69239	Not Sig
MRPL36	1.91892	3.55846	1.76279	0.0799208	0.1802	-4.34131	Not Sig
LOC650368	1.9185	0.343749	6.87709	1.43839e-10	6.56997e-09	13.6934	Not Sig
CDC42	1.91771	3.45489	1.89881	0.0594604	0.143491	-4.12024	Not Sig
LEPREL2	1.91732	0.470362	6.37686	2.00418e-09	5.91698e-08	11.1421	Not Sig
SLC22A5	1.91705	0.453718	4.79978	3.72789e-06	3.54379e-05	3.99177	Not Sig
TMOD4	1.91677	0.103088	6.55093	8.10794e-10	2.83432e-08	12.004	Not Sig
KHNYN	1.91636	1.61462	2.14699	0.0333601	0.090467	-3.83942	Not Sig
HRH1	1.91551	2.06099	1.90775	0.058286	0.141155	-4.25154	Not Sig
ZNF727	1.91469	0.308976	6.83487	1.80354e-10	7.88086e-09	13.4962	Not Sig
MAN2B1	1.91464	0.656537	4.86773	2.77165e-06	2.72366e-05	4.26393	Not Sig
PKM2	1.91448	7.68655	2.04456	0.0426019	0.109633	-3.85209	Not Sig
RNF41	1.91441	1.68459	1.93113	0.0553046	0.135436	-4.16118	Not Sig
JPH1	1.91374	0.175638	7.19619	2.54643e-11	1.61261e-09	15.381	Not Sig
TMED5	1.91341	3.7471	1.69171	0.0927243	0.201246	-4.42314	Not Sig
ZNF793	1.9134	0.744661	3.94717	0.000119951	0.00074594	0.753108	Not Sig
AP4E1	1.91299	0.546914	4.01605	9.2245e-05	0.000590161	1.01067	Not Sig
HMGA1	1.91274	2.0686	2.2993	0.0228325	0.0663661	-3.51028	Not Sig
MAP3K4	1.91248	1.15946	3.37582	0.00093169	0.00446727	-0.967586	Not Sig
SORCS2	1.91202	0.224082	6.75971	2.69342e-10	1.10683e-08	13.0791	Not Sig
KPNA5	1.91144	0.66734	4.38538	2.13651e-05	0.000166118	2.39241	Not Sig
PPFIBP2	1.91123	0.211729	7.26295	1.76436e-11	1.23685e-09	15.7442	Not Sig
MYCBP2	1.91112	1.91528	1.6522	0.100532	0.21394	-4.60112	Not Sig
TBRG1	1.9108	4.2468	1.63167	0.104794	0.220504	-4.50934	Not Sig
SLC9B2	1.91016	0.815714	4.07625	7.31311e-05	0.00048078	1.21831	Not Sig
SSPO	1.90976	0.338765	5.241	5.18442e-07	6.2523e-06	5.78351	Not Sig
TGFBR3	1.90965	0.479838	6.53998	8.58637e-10	2.97111e-08	11.9973	Not Sig
ENPP5	1.90913	0.153985	8.43264	2.27812e-14	7.6574e-12	22.1837	Not Sig
PMS1	1.90861	1.70828	2.35489	0.0197901	0.0590011	-3.47731	Not Sig
STK10	1.90832	0.197039	6.05645	1.02379e-08	2.21375e-07	9.56998	Not Sig
BTBD9	1.90801	0.582775	3.47381	0.000666543	0.00337494	-0.747274	Not Sig
LOC729513	1.90794	0.311649	4.1567	5.34162e-05	0.000366423	1.56383	Not Sig
HDAC9	1.90678	1.31043	2.91514	0.0040863	0.0158062	-2.255	Not Sig
ECM1	1.90663	0.123603	7.54965	3.58835e-12	3.43355e-10	17.2724	Not Sig
ZNF593	1.9063	2.07508	2.20557	0.0288964	0.0804766	-3.67484	Not Sig
HEATR1	1.90626	1.2512	2.39974	0.0176016	0.0536483	-3.42138	Not Sig
ARRDC1	1.90552	0.227521	5.34571	3.19392e-07	4.03752e-06	6.24731	Not Sig
ZNF416	1.9052	0.479615	5.71503	5.51885e-08	9.13467e-07	7.99547	Not Sig
WDR17	1.90473	0.536218	3.62086	0.000397987	0.00214436	-0.375094	Not Sig
SLC47A2	1.90387	0.457376	5.57433	1.08638e-07	1.61283e-06	7.32507	Not Sig
LOC553103	1.9031	0.243534	5.41463	2.31423e-07	3.06746e-06	6.61214	Not Sig
GUCY2C	1.90272	0.153145	6.46119	1.29489e-09	4.13011e-08	11.5943	Not Sig
MMP7	1.90264	0.105744	5.20323	6.16518e-07	7.34054e-06	5.6164	Not Sig
ST20	1.90255	0.811179	3.22072	0.00156022	0.00694495	-1.34926	Not Sig
GHDC	1.90222	0.0532528	7.31297	1.33898e-11	9.86106e-10	15.9846	Not Sig
IFLTD1	1.90222	0.0292382	7.68133	1.71133e-12	1.99628e-10	17.9845	Not Sig
RHOC	1.90173	6.04021	1.67602	0.0957643	0.206273	-4.44181	Not Sig
FAS	1.90085	0.852942	3.4032	0.000849063	0.00413771	-0.848121	Not Sig
ZNF564	1.90077	0.377056	4.60972	8.41423e-06	7.23292e-05	3.17696	Not Sig
SBNO2	1.9002	0.77491	3.46328	0.00069121	0.00348369	-0.713741	Not Sig
TTC7A	1.89988	0.44182	4.84423	3.07176e-06	2.98059e-05	4.20858	Not Sig
RAB10	1.89955	4.01412	1.5323	0.127502	0.254868	-4.64964	Not Sig
ANXA11	1.89934	0.497429	5.75865	4.46433e-08	7.69027e-07	8.1795	Not Sig
BMP2K	1.89882	0.578733	3.22212	0.0015531	0.00692033	-1.44201	Not Sig
MMP25	1.89866	0.864334	3.54302	0.000523935	0.00272442	-0.563372	Not Sig
DANCR	1.89859	2.12379	2.28029	0.0239632	0.0690707	-3.59825	Not Sig
PHRF1	1.89854	1.16429	2.40412	0.0173996	0.053193	-3.37314	Not Sig
AKAP1	1.89741	1.12229	3.48332	0.000644994	0.00327595	-0.791105	Not Sig
MST1P9	1.89676	0.0891366	6.57624	7.10097e-10	2.52953e-08	12.1372	Not Sig
FAM27A	1.89662	0.386386	5.48444	1.66561e-07	2.34276e-06	6.9208	Not Sig
KITLG	1.89616	1.14862	3.13251	0.00207514	0.0088379	-1.70703	Not Sig
SLC39A8	1.8961	1.72226	1.92421	0.0561732	0.136998	-4.12234	Not Sig
TBX19	1.89606	0.120712	8.87392	1.68915e-15	1.30253e-12	24.7098	Not Sig
BTN3A1	1.89596	0.783062	4.05828	7.84009e-05	0.000511577	1.0854	Not Sig
HLA-DRB5	1.89548	0.243883	6.95069	9.68059e-11	4.75291e-09	14.068	Not Sig
ZFHX3	1.89482	1.53643	1.91021	0.0579655	0.140664	-4.1416	Not Sig
FAM86FP	1.89462	0.325465	3.89271	0.000147298	0.000898932	0.622184	Not Sig
SERPINB9	1.89449	0.201327	5.06048	1.17806e-06	1.29016e-05	5.07199	Not Sig
PPAN	1.8944	0.705415	5.16821	7.23429e-07	8.50532e-06	5.52859	Not Sig
SGPL1	1.8942	1.71816	2.20448	0.0289746	0.0806601	-3.7361	Not Sig
PSTPIP1	1.89413	0.295479	3.80409	0.000204829	0.00119978	0.226992	Not Sig
SCML1	1.89239	1.00992	2.15527	0.0326951	0.089106	-3.92718	Not Sig
MUC12	1.89238	0.757763	2.90643	0.00419566	0.0161482	-2.30557	Not Sig
LDB1	1.89211	1.07514	2.84504	0.00504517	0.018864	-2.34708	Not Sig
SART3	1.892	1.52605	2.41963	0.0167018	0.0514375	-3.47046	Not Sig
NEXN	1.89103	0.757958	2.50644	0.0132342	0.0424072	-3.28158	Not Sig
GGT7	1.89098	1.08876	2.30317	0.0226079	0.0657862	-3.63089	Not Sig
NAPB	1.8907	0.169913	7.91443	4.55586e-13	7.11314e-11	19.278	Not Sig
AVEN	1.89008	0.474579	4.26126	3.52833e-05	0.000256342	1.91019	Not Sig
SNHG10	1.88924	1.36586	2.95206	0.00365129	0.0143738	-2.2129	Not Sig
ENKUR	1.88913	0.995339	3.0353	0.00282215	0.0115359	-2.03811	Not Sig
THEM4	1.88893	0.438051	3.69448	0.000305642	0.00170569	-0.069697	Not Sig
IFI16	1.88819	3.34459	1.56942	0.118604	0.241651	-4.61797	Not Sig
CTXN1	1.88819	0.36338	6.37341	2.04022e-09	5.98724e-08	11.1179	Not Sig
FAM73B	1.88801	0.537535	3.69649	0.000303435	0.00169481	-0.0302719	Not Sig
HOTAIRM1	1.88694	1.59739	2.94396	0.00374299	0.0146775	-2.09179	Not Sig
SQRDL	1.88672	0.111236	8.99657	8.13746e-16	9.69763e-13	25.4298	Not Sig
PITPNM2	1.88631	0.508589	3.33863	0.00105601	0.00497602	-1.10767	Not Sig
MST1	1.88609	0.246883	5.62747	8.42197e-08	1.29127e-06	7.61906	Not Sig
C17orf59	1.88576	0.469948	4.45794	1.58612e-05	0.000127171	2.69714	Not Sig
IFITM1	1.8856	0.426777	5.56104	1.15756e-07	1.69737e-06	7.31916	Not Sig
MMP24	1.88529	0.393879	6.33969	2.42734e-09	6.91738e-08	10.9726	Not Sig
SLC44A3	1.88459	0.729211	2.63327	0.00931933	0.0317652	-2.94077	Not Sig
CHADL	1.88443	0.275823	5.72258	5.32026e-08	8.86191e-07	7.96753	Not Sig
EVC2	1.88426	0.404918	2.78259	0.00606813	0.0220352	-2.55606	Not Sig
CCDC159	1.884	0.927002	3.00736	0.00307882	0.0124224	-2.02402	Not Sig
NKX2-2	1.88384	0.669717	5.44978	1.96173e-07	2.66767e-06	6.71938	Not Sig
HES4	1.88326	0.685625	3.45861	0.00070241	0.00353063	-0.711369	Not Sig
SCRIB	1.88313	1.07576	3.21536	0.00158775	0.00704358	-1.46231	Not Sig
RILP	1.88311	0.248959	5.2729	4.47597e-07	5.47346e-06	5.95142	Not Sig
BDH1	1.88274	0.205922	6.02402	1.2044e-08	2.51009e-07	9.40507	Not Sig
CAPN10	1.88228	0.48525	4.73971	4.83317e-06	4.45869e-05	3.72419	Not Sig
KALRN	1.88228	0.972315	3.23081	0.00150958	0.00673787	-1.334	Not Sig
MEGF8	1.88225	1.14097	2.22186	0.0277514	0.0778078	-3.65126	Not Sig
ZMYND19	1.88143	1.44976	2.6291	0.00942952	0.0320237	-2.89031	Not Sig
ATP7A	1.88031	0.186478	7.31381	1.33274e-11	9.86106e-10	16.0162	Not Sig
MAP1A	1.8803	3.3533	1.62414	0.106392	0.22283	-4.57222	Not Sig
FTH1P3	1.87986	0.248584	7.2265	2.15614e-11	1.45074e-09	15.5424	Not Sig
PPFIA4	1.87986	0.671001	3.96904	0.000110396	0.000690452	0.850282	Not Sig
KIAA1033	1.87949	1.98694	2.52028	0.012745	0.0411109	-3.15719	Not Sig
TMEM104	1.87948	0.841231	2.81935	0.00544535	0.0201647	-2.52829	Not Sig
UBA1	1.87916	4.53138	1.56573	0.119466	0.242766	-4.59979	Not Sig
KDELR3	1.87892	0.0411254	7.68024	1.72194e-12	1.99628e-10	17.9805	Not Sig
UBN2	1.87844	1.84379	1.94688	0.05337	0.131745	-4.10439	Not Sig
MYLK	1.87826	1.10399	3.3543	0.00100184	0.00474636	-1.0374	Not Sig
C22orf25	1.87797	0.276354	5.88542	2.39778e-08	4.52267e-07	8.73477	Not Sig
RNASE4	1.87731	0.978511	2.42819	0.0163272	0.0504557	-3.27801	Not Sig
AMDHD2	1.87706	0.711245	2.89906	0.00429014	0.0164539	-2.3008	Not Sig
APBA2	1.87662	2.19665	2.39722	0.0177188	0.0539175	-3.4654	Not Sig
TADA1	1.8766	2.32537	1.59378	0.113037	0.233023	-4.70666	Not Sig
CHST15	1.87589	0.443285	4.34193	2.54953e-05	0.000193749	2.25675	Not Sig
RPS6KA2	1.87543	0.390538	4.5854	9.32295e-06	7.90521e-05	3.18328	Not Sig
ETS2	1.87513	0.219736	5.88646	2.38545e-08	4.50589e-07	8.76887	Not Sig
CSRNP2	1.87507	1.18043	2.59183	0.0104654	0.0349085	-3.06527	Not Sig
SNORD104	1.8749	0.206553	5.89952	2.23647e-08	4.27374e-07	8.82659	Not Sig
NOA1	1.87467	1.00125	2.74496	0.00677214	0.0242359	-2.64897	Not Sig
ADCK1	1.8745	0.402252	5.38912	2.60809e-07	3.41552e-06	6.43225	Not Sig
RYBP	1.87448	1.09856	2.25804	0.0253485	0.0722023	-3.58562	Not Sig
NPTN	1.87236	1.26044	2.80035	0.00575949	0.0211606	-2.40924	Not Sig
NADSYN1	1.87219	1.00691	2.48202	0.0141381	0.0447565	-3.23035	Not Sig
FBXO31	1.87139	1.36505	2.78781	0.00597577	0.0217783	-2.65153	Not Sig
HIST2H2BE	1.87134	1.01242	1.91377	0.0575054	0.139729	-4.34882	Not Sig
SEMA6C	1.8712	0.0735952	6.50294	1.04194e-09	3.46671e-08	11.7852	Not Sig
CREBL2	1.87115	1.07971	3.06677	0.00255676	0.0105764	-1.85789	Not Sig
PBX3	1.87079	1.33037	1.94683	0.0533754	0.131745	-4.20578	Not Sig
FAM120A	1.87073	1.93585	2.00518	0.0466962	0.118242	-4.0188	Not Sig
MECP2	1.87049	1.58324	2.30981	0.0222272	0.0647792	-3.57269	Not Sig
DNAJC27-AS1	1.87018	0.313684	5.54841	1.22937e-07	1.79463e-06	7.20545	Not Sig
CCS	1.86994	1.55403	2.45067	0.0153787	0.0480684	-3.30471	Not Sig
MTRF1L	1.86938	1.52894	2.19374	0.0297533	0.0824602	-3.74584	Not Sig
FAP	1.86937	0.405785	3.43579	0.000759675	0.00375937	-0.986049	Not Sig
TUBE1	1.86924	1.26931	3.59308	0.000439238	0.00233969	-0.368988	Not Sig
LOC439950	1.86872	0.195941	6.47803	1.18634e-09	3.82107e-08	11.6518	Not Sig
HSPH1	1.86866	3.60618	1.49348	0.137358	0.269352	-4.70601	Not Sig
WDR11	1.86777	0.72591	3.31202	0.00115428	0.00536959	-1.29716	Not Sig
ZSWIM4	1.86749	0.370609	6.35024	2.29909e-09	6.58051e-08	11.058	Not Sig
SMAD9	1.86687	1.34211	1.70104	0.0909548	0.198447	-4.60299	Not Sig
ADAT3	1.86614	0.405337	4.1703	5.06335e-05	0.000350822	1.50469	Not Sig
NUCB1	1.86596	3.39912	1.62776	0.10562	0.221674	-4.53099	Not Sig
FHAD1	1.86554	0.148942	6.18336	5.39628e-09	1.29798e-07	10.1757	Not Sig
CACNA1D	1.8653	0.346065	4.26164	3.52291e-05	0.000256139	1.9082	Not Sig
LOC100505761	1.86505	0.333255	4.78982	3.8924e-06	3.68681e-05	3.89765	Not Sig
PLSCR3	1.865	0.273534	7.86954	5.88561e-13	8.66904e-11	19.0328	Not Sig
SNORA41	1.86386	0.106948	7.51278	4.41068e-12	4.10068e-10	17.0648	Not Sig
PBX2	1.86385	0.220679	4.63349	7.60884e-06	6.62312e-05	3.23217	Not Sig
AFTPH	1.86259	2.25168	1.69536	0.0920293	0.200201	-4.47156	Not Sig
JMJD6	1.86216	1.32409	2.08785	0.0384585	0.101134	-3.95803	Not Sig
GRIN2C	1.86188	0.249728	5.13831	8.28808e-07	9.58603e-06	5.32298	Not Sig
GLYCTK	1.86188	0.276825	6.2968	3.02551e-09	8.17761e-08	10.7282	Not Sig
C8orf31	1.86188	0.148617	5.70788	5.71337e-08	9.38554e-07	7.89207	Not Sig
LOC147727	1.86139	1.51122	3.30428	0.00118445	0.00548268	-1.27898	Not Sig
CFLAR-AS1	1.8611	0.078446	8.89233	1.51412e-15	1.24054e-12	24.8257	Not Sig
KIAA0556	1.86091	0.970879	3.9948	0.000100065	0.000634003	0.889202	Not Sig
CASP8	1.86082	0.191791	7.78062	9.75785e-13	1.27916e-10	18.5401	Not Sig
NSMAF	1.86052	1.4937	2.22908	0.0272565	0.0766916	-3.70479	Not Sig
DHX57	1.86042	0.826636	2.77657	0.00617603	0.0223774	-2.74901	Not Sig
ALOX12	1.86024	0.290034	5.37044	2.8461e-07	3.67943e-06	6.40982	Not Sig
HIST1H2AE	1.86019	0.601714	3.13787	0.00203984	0.00870535	-1.87006	Not Sig
LOC100190938	1.86018	0.210478	6.21198	4.66591e-09	1.16728e-07	10.3328	Not Sig
EFR3A	1.86002	0.950785	2.53646	0.0121939	0.0396945	-3.17967	Not Sig
ERICH1	1.85904	1.40472	2.86848	0.00470381	0.0177752	-2.38573	Not Sig
STAT5A	1.85884	0.227171	5.3678	2.88131e-07	3.71763e-06	6.44381	Not Sig
MMP14	1.85879	0.812357	2.98696	0.00327968	0.0131358	-1.98329	Not Sig
POM121L9P	1.85663	0.326249	5.21415	5.86438e-07	7.00147e-06	5.73377	Not Sig
DNMBP	1.85627	0.741812	4.83705	3.16965e-06	3.06197e-05	4.04566	Not Sig
AGAP5	1.85627	0.0411655	7.57868	3.04938e-12	2.98316e-10	17.4239	Not Sig
TGFB1	1.85596	0.106124	6.35615	2.23016e-09	6.45369e-08	11.0379	Not Sig
PFKM	1.8557	2.76482	2.12064	0.035555	0.0951983	-3.93165	Not Sig
PLCH1	1.85517	0.207699	5.85392	2.80024e-08	5.20686e-07	8.57903	Not Sig
CMTM5	1.85517	0.675643	5.57995	1.05761e-07	1.57907e-06	7.2991	Not Sig
ADCY9	1.85513	0.365095	6.62096	5.61353e-10	2.06707e-08	12.402	Not Sig
GAS2L1	1.85441	0.990168	3.11722	0.00217897	0.0092083	-1.78829	Not Sig
SLC4A5	1.85406	0.458752	4.80127	3.70379e-06	3.52344e-05	4.02897	Not Sig
PLCD3	1.85379	1.03825	2.24962	0.0258909	0.073496	-3.68357	Not Sig
ZCCHC6	1.85369	1.05676	2.61015	0.00994397	0.0334846	-2.93324	Not Sig
C12orf68	1.85366	1.40555	2.6687	0.00843077	0.0292455	-2.8783	Not Sig
TBC1D17	1.85344	1.70177	1.80898	0.072405	0.167429	-4.37028	Not Sig
SORBS3	1.85303	1.99806	1.77165	0.0784314	0.177575	-4.47337	Not Sig
LOC100132247	1.85253	1.1872	3.00804	0.00307233	0.0124038	-1.86703	Not Sig
EEF1A2	1.85196	0.493495	4.82722	3.30844e-06	3.17599e-05	4.19576	Not Sig
LHFPL2	1.85195	0.571695	4.98372	1.66063e-06	1.74433e-05	4.72397	Not Sig
CKAP4	1.85185	2.07814	1.94661	0.0534026	0.131787	-4.13475	Not Sig
LOC100506795	1.85145	0.444074	5.07305	1.11327e-06	1.22844e-05	5.09837	Not Sig
SETD7	1.85099	0.800339	2.24053	0.0264881	0.0748991	-3.85324	Not Sig
PLEKHO1	1.85093	1.22549	1.92866	0.0556132	0.135963	-4.22592	Not Sig
SHQ1	1.85036	0.747354	4.12829	5.97127e-05	0.000404325	1.38449	Not Sig
CTSS	1.8502	0.140709	7.23109	2.10234e-11	1.42796e-09	15.5541	Not Sig
VPS11	1.85018	1.36781	2.37166	0.0189449	0.0569999	-3.49659	Not Sig
UNC93B1	1.84955	0.857405	2.37753	0.0186569	0.0562236	-3.49182	Not Sig
TCTN2	1.84879	0.767991	3.69734	0.0003025	0.00169175	-0.0844265	Not Sig
HACL1	1.84852	0.703933	2.5398	0.0120827	0.0394011	-3.34196	Not Sig
GPATCH2	1.84818	1.28896	2.09891	0.0374568	0.0991915	-3.8954	Not Sig
ADAT2	1.84772	0.726745	3.71183	0.000287042	0.00161564	0.042668	Not Sig
IRF7	1.84685	0.6614	4.65491	6.94747e-06	6.11648e-05	3.42167	Not Sig
METRNL	1.84607	0.395344	4.98008	1.68777e-06	1.76576e-05	4.71629	Not Sig
NPHP3	1.84568	0.258261	5.15036	7.84658e-07	9.16763e-06	5.52777	Not Sig
SOS1	1.84423	1.59787	1.78766	0.0757979	0.173017	-4.35725	Not Sig
NCOA7	1.84354	0.534356	3.28704	0.00125429	0.00575142	-1.2867	Not Sig
LOC285847	1.8434	0.130195	5.72511	5.2553e-08	8.79844e-07	7.97549	Not Sig
ZNF503-AS2	1.84338	0.19868	7.26862	1.71016e-11	1.21181e-09	15.7556	Not Sig
LAS1L	1.84253	0.970492	2.55324	0.0116448	0.0382683	-3.17722	Not Sig
COL4A4	1.84231	0.269329	4.93654	2.04726e-06	2.09596e-05	4.5259	Not Sig
PUS3	1.84229	0.854382	3.08224	0.00243492	0.0101331	-1.8064	Not Sig
ATP6V0A2	1.84179	0.864728	3.27816	0.0012917	0.00589686	-1.30441	Not Sig
LOC653712	1.84122	0.317266	4.11986	6.17155e-05	0.000415526	1.38215	Not Sig
MBD6	1.84084	0.746633	3.26365	0.00135515	0.00613844	-1.3135	Not Sig
KRBA2	1.84082	0.368299	5.0965	1.00155e-06	1.11929e-05	5.14089	Not Sig
MIR26A1	1.84082	0.17948	6.46068	1.29833e-09	4.13102e-08	11.5462	Not Sig
MPP2	1.84071	0.595885	5.33721	3.32274e-07	4.16821e-06	6.25872	Not Sig
C14orf126	1.84044	0.217293	5.34249	3.24205e-07	4.09048e-06	6.2353	Not Sig
PTPN2	1.84036	2.00895	1.64973	0.101036	0.21477	-4.55066	Not Sig
CAMK2B	1.84031	0.641052	3.8399	0.000179399	0.00106897	0.439658	Not Sig
IL33	1.84026	1.95094	1.95277	0.0526601	0.130274	-4.14005	Not Sig
NDEL1	1.83989	0.954151	3.21936	0.00156716	0.00697112	-1.45892	Not Sig
NOL7	1.83989	3.98867	1.64558	0.101891	0.216125	-4.50101	Not Sig
PCGF1	1.83979	0.816601	3.11379	0.00220297	0.00929773	-1.70318	Not Sig
HELB	1.83943	0.543262	5.69089	6.20314e-08	1.00144e-06	7.86057	Not Sig
EIF2D	1.8394	1.06067	3.70403	0.000295267	0.00165625	0.0942161	Not Sig
LOC728463	1.83928	0.349762	4.81085	3.5529e-06	3.38973e-05	4.06881	Not Sig
RNF11	1.83885	2.63792	1.98223	0.0492335	0.123256	-4.06395	Not Sig
PAK6	1.83842	0.402179	5.50286	1.52645e-07	2.1785e-06	6.96863	Not Sig
ESYT2	1.8384	1.62208	1.88085	0.0618812	0.148165	-4.20778	Not Sig
LAMP1	1.83795	1.84309	2.10092	0.0372778	0.0988219	-3.82476	Not Sig
ZFYVE26	1.83779	1.03829	2.75021	0.00666957	0.023921	-2.67698	Not Sig
TMEM87B	1.83749	0.715153	2.68595	0.00802635	0.0279983	-2.93511	Not Sig
ZNF304	1.83746	0.935152	2.05988	0.0410934	0.106588	-4.18477	Not Sig
RNF149	1.83743	1.86824	1.812	0.0719354	0.166726	-4.38303	Not Sig
RHBDF2	1.83711	0.124173	6.01839	1.23879e-08	2.56951e-07	9.39311	Not Sig
NPR2	1.83693	0.686175	3.5233	0.000561332	0.00289477	-0.589845	Not Sig
SLC1A5	1.83605	0.524258	4.49166	1.37944e-05	0.000112457	2.82278	Not Sig
ST7-AS1	1.83594	0.380483	5.38968	2.60125e-07	3.40998e-06	6.47324	Not Sig
TOB2	1.83584	1.70189	1.96729	0.0509466	0.126704	-4.09983	Not Sig
SOLH	1.83549	0.393029	5.14662	7.98123e-07	9.30836e-06	5.4079	Not Sig
KLF16	1.83544	0.32386	7.37604	9.44398e-12	7.68951e-10	16.3399	Not Sig
ZNF397	1.83536	0.828994	2.62113	0.00964281	0.0326297	-2.9388	Not Sig
MIR3671	1.83494	0.206481	6.23561	4.13682e-09	1.05096e-07	10.4861	Not Sig
GALNTL4	1.83474	0.344191	5.10562	9.61136e-07	1.08243e-05	5.30394	Not Sig
RFTN1	1.83347	0.903223	3.31408	0.00114641	0.00534526	-1.18551	Not Sig
SCN3B	1.8334	0.827912	4.55518	1.05844e-05	8.87152e-05	2.99032	Not Sig
TDO2	1.8333	0.0789265	7.55694	3.44465e-12	3.32029e-10	17.3046	Not Sig
AARSD1	1.83283	1.50418	1.98498	0.0489236	0.122698	-4.12795	Not Sig
ZNF865	1.8323	0.296067	6.19031	5.20937e-09	1.2642e-07	10.2431	Not Sig
MTMR11	1.83228	0.694234	3.51878	0.000570255	0.00293616	-0.669652	Not Sig
SERGEF	1.8321	1.05948	2.85318	0.00492415	0.0185012	-2.57979	Not Sig
FAM125B	1.83179	1.23216	2.25499	0.0255444	0.0727004	-3.75554	Not Sig
KLHL17	1.83169	0.260755	6.23495	4.15073e-09	1.05127e-07	10.4463	Not Sig
SLC44A5	1.83135	0.235685	5.03996	1.29172e-06	1.4006e-05	4.95603	Not Sig
LINC00472	1.83103	0.311511	5.02812	1.3621e-06	1.4672e-05	4.89581	Not Sig
MUM1	1.83086	2.08032	1.64427	0.102161	0.216494	-4.545	Not Sig
RAB13	1.82988	3.74065	1.6086	0.109753	0.228012	-4.55187	Not Sig
ALKBH7	1.82966	1.95724	1.74381	0.083188	0.186015	-4.43759	Not Sig
IPO4	1.82928	0.834149	3.57399	0.000469896	0.00248313	-0.501679	Not Sig
MAFF	1.82883	1.87555	1.68964	0.0931211	0.201839	-4.49944	Not Sig
C9orf3	1.82857	1.37161	2.61644	0.00977057	0.0329769	-2.89761	Not Sig
DND1	1.82853	0.62732	3.59636	0.000434173	0.00231836	-0.355213	Not Sig
OCEL1	1.82789	0.513424	5.27965	4.33873e-07	5.32551e-06	6.04291	Not Sig
RFX1	1.82776	0.485448	5.27593	4.41392e-07	5.40262e-06	6.04003	Not Sig
BAZ2A	1.82697	1.45276	2.20944	0.028621	0.0798452	-3.77438	Not Sig
ZNF251	1.82637	0.553569	4.65169	7.0431e-06	6.17992e-05	3.32838	Not Sig
MAP4K5	1.82629	2.28396	1.77718	0.0775135	0.176166	-4.40092	Not Sig
RNF214	1.826	0.830404	3.97677	0.000107192	0.000672655	0.960669	Not Sig
TPPP3	1.82519	1.68516	1.9622	0.0515419	0.127942	-4.31382	Not Sig
ST3GAL5	1.82506	1.81123	1.85614	0.0653459	0.15496	-4.30876	Not Sig
2022-03-01	1.82506	0.767433	2.85533	0.00489267	0.0183987	-2.4214	Not Sig
ZNF132	1.82504	0.21445	6.07272	9.43515e-09	2.06486e-07	9.62785	Not Sig
SLC43A2	1.82504	0.397828	4.83602	3.18386e-06	3.07344e-05	4.0349	Not Sig
TAF5L	1.82503	0.357988	4.95236	1.90881e-06	1.97807e-05	4.56615	Not Sig
ZNF622	1.82438	1.54501	2.57031	0.0111094	0.0367946	-3.09116	Not Sig
ARHGEF10L	1.82431	0.632856	3.43678	0.000757098	0.00375073	-0.993545	Not Sig
PPP2R5B	1.82431	1.15648	2.32399	0.0214336	0.0628715	-3.51531	Not Sig
HEATR7A	1.82426	0.379025	6.15551	6.21468e-09	1.4522e-07	10.1045	Not Sig
COG2	1.82228	1.7308	2.44377	0.0156645	0.0487757	-3.34297	Not Sig
CACNA1C	1.82031	0.351357	5.46933	1.78887e-07	2.47889e-06	6.85654	Not Sig
CCDC11	1.82013	0.512805	4.90272	2.37685e-06	2.39126e-05	4.34792	Not Sig
UNC5B	1.82012	0.335988	4.15751	5.32483e-05	0.000365653	1.54127	Not Sig
VWA1	1.82008	0.477271	5.72511	5.25524e-08	8.79844e-07	8.00383	Not Sig
ERGIC1	1.81998	0.902433	3.13784	0.00204004	0.00870535	-1.6537	Not Sig
PDP2	1.81991	0.450028	5.70955	5.66735e-08	9.32162e-07	7.92885	Not Sig
FAM76A	1.81974	0.673809	4.71964	5.26878e-06	4.79975e-05	3.61476	Not Sig
HSPB1	1.81959	8.05279	2.07126	0.0400032	0.104359	-3.80334	Not Sig
KHDRBS3	1.81905	1.94826	1.70193	0.0907871	0.198221	-4.465	Not Sig
ZNF598	1.81903	0.419813	4.43727	1.72714e-05	0.000137552	2.49802	Not Sig
VDAC1	1.81879	5.49999	1.48691	0.139083	0.271882	-4.70365	Not Sig
C8orf58	1.81879	0.377703	4.14896	5.50661e-05	0.000376165	1.42157	Not Sig
APLP2	1.81873	5.43305	1.55327	0.122412	0.247029	-4.61482	Not Sig
WHAMMP2	1.81871	0.489495	4.78011	4.05979e-06	3.81504e-05	3.89093	Not Sig
NFATC3	1.81722	1.49757	1.65896	0.0991591	0.211604	-4.63708	Not Sig
MIR663A	1.81651	0.112247	6.495	1.08595e-09	3.56294e-08	11.7185	Not Sig
FILIP1	1.81651	0.208113	4.48705	1.40613e-05	0.000114348	2.62101	Not Sig
EIF2B4	1.81648	1.91099	1.83014	0.0691628	0.161874	-4.33917	Not Sig
P2RY14	1.81643	0.613231	3.48944	0.000631463	0.00322221	-0.754244	Not Sig
ZC3H12A	1.81604	0.809899	2.68055	0.00815102	0.0283727	-2.82245	Not Sig
F8	1.81586	0.752049	1.81079	0.0721231	0.167013	-4.57423	Not Sig
ZNF787	1.81559	0.144381	5.9357	1.86977e-08	3.68031e-07	9.01988	Not Sig
FURIN	1.81543	0.426454	5.63745	8.02743e-08	1.24094e-06	7.62043	Not Sig
CLSTN3	1.81494	0.421447	5.45003	1.95939e-07	2.66725e-06	6.76522	Not Sig
RAB27A	1.81491	0.316359	6.35482	2.24548e-09	6.48369e-08	11.0789	Not Sig
MYO5A	1.81449	1.31242	1.71082	0.0891286	0.195513	-4.60372	Not Sig
LEMD2	1.81416	1.37693	2.35723	0.0196702	0.0587775	-3.43039	Not Sig
QTRT1	1.81409	1.88404	1.96484	0.0512332	0.127248	-4.17356	Not Sig
H1FX-AS1	1.81387	0.120042	4.98238	1.67056e-06	1.75335e-05	4.69331	Not Sig
LOC100506233	1.81376	0.879703	3.32988	0.00108745	0.00510398	-1.21596	Not Sig
KBTBD7	1.81366	0.435019	4.45658	1.59505e-05	0.000127809	2.51706	Not Sig
LOC100289511	1.81359	0.259329	6.07064	9.53397e-09	2.08301e-07	9.68189	Not Sig
CHPT1	1.81354	3.79507	1.39466	0.165128	0.307207	-4.82693	Not Sig
SCARNA17	1.81301	0.176118	7.41096	7.77998e-12	6.49193e-10	16.5325	Not Sig
MAPK8IP3	1.81278	0.820795	2.66152	0.0086044	0.029776	-2.8181	Not Sig
CDC42EP3	1.81241	0.438491	4.72272	5.19951e-06	4.74324e-05	3.74758	Not Sig
DNHD1	1.81241	0.836049	3.20026	0.00166778	0.00733902	-1.53147	Not Sig
NCOR2	1.81194	2.74699	1.65787	0.0993794	0.211935	-4.50039	Not Sig
TMEM150A	1.81165	0.891662	3.98049	0.000105684	0.000665102	0.916187	Not Sig
TAGLN2	1.81135	4.76944	1.62898	0.105361	0.221372	-4.5095	Not Sig
JMJD4	1.81077	0.707815	4.02089	9.05492e-05	0.000581013	1.09027	Not Sig
HLA-F-AS1	1.81044	0.22552	6.41028	1.68627e-09	5.14077e-08	11.3023	Not Sig
ZBTB22	1.81022	0.332743	7.263	1.76388e-11	1.23685e-09	15.7413	Not Sig
DVL1	1.81002	1.23484	2.66397	0.00854477	0.0295862	-2.83814	Not Sig
ADCK5	1.80944	0.448794	5.51195	1.46208e-07	2.09698e-06	7.0474	Not Sig
GSDMB	1.80836	0.263964	6.14818	6.44949e-09	1.49652e-07	10.0265	Not Sig
RAB11FIP3	1.80808	0.499581	2.96254	0.00353586	0.0139908	-2.06791	Not Sig
SPAG4	1.80786	0.415666	3.62682	0.000389625	0.00210449	-0.171078	Not Sig
SPAG17	1.8075	0.061989	6.00887	1.29911e-08	2.67348e-07	9.31846	Not Sig
LOC100131060	1.8075	0.10546	7.07453	4.94909e-11	2.74905e-09	14.713	Not Sig
SELRC1	1.80692	0.308591	6.93137	1.07429e-10	5.19664e-09	13.9861	Not Sig
ORAI3	1.80682	1.05139	2.27992	0.0239857	0.0690778	-3.7452	Not Sig
PCBP4	1.80585	2.47306	1.71841	0.0877328	0.193404	-4.46488	Not Sig
C1orf9	1.80582	1.81952	1.56701	0.119165	0.242303	-4.64494	Not Sig
SNORD87	1.80566	0.290596	6.70101	3.67815e-10	1.43931e-08	12.7857	Not Sig
C1orf101	1.8053	0.131363	8.15826	1.12251e-13	2.62768e-11	20.636	Not Sig
CCDC40	1.80465	0.1706	6.88319	1.39205e-10	6.38057e-09	13.7105	Not Sig
SMTN	1.80452	0.382203	3.62751	0.000388677	0.00210114	-0.271591	Not Sig
CEP70	1.80399	1.49631	1.63319	0.104474	0.219972	-4.60332	Not Sig
TMEM38A	1.80363	0.440287	3.29066	0.00123929	0.00569567	-1.3339	Not Sig
USP20	1.80259	1.19521	2.80956	0.00560518	0.0206865	-2.50863	Not Sig
TAF10	1.80252	2.71576	1.68216	0.0945655	0.204295	-4.48122	Not Sig
RHOQ	1.80242	1.01941	2.84696	0.00501642	0.0187994	-2.3956	Not Sig
NCOA3	1.80221	1.07112	3.97735	0.000106955	0.000671852	0.834083	Not Sig
DPYSL4	1.80145	0.679227	3.32757	0.00109587	0.00513615	-1.17374	Not Sig
ACTA2	1.80136	0.406175	3.39796	0.000864336	0.00419651	-0.888323	Not Sig
TRIP6	1.80124	3.49066	1.66527	0.0978921	0.209513	-4.47925	Not Sig
INPP4B	1.80096	0.41185	3.74102	0.000258141	0.00147065	0.0670507	Not Sig
PISD	1.80043	1.27878	2.07792	0.0393773	0.103054	-3.99794	Not Sig
TM4SF1	1.80043	1.54141	1.90743	0.0583271	0.141228	-4.42344	Not Sig
KLC4	1.8002	1.06186	2.28608	0.0236137	0.0682284	-3.74015	Not Sig
UTP6	1.79898	2.00735	1.93609	0.0546893	0.134331	-4.2273	Not Sig
EFNA4	1.7986	0.285503	5.18766	6.62002e-07	7.83937e-06	5.59968	Not Sig
SH2B2	1.79809	0.540888	4.3834	2.15381e-05	0.000167364	2.41143	Not Sig
AGRN	1.79797	0.615825	3.80477	0.000204318	0.00119732	0.355719	Not Sig
ZNF503	1.79796	0.390536	4.58444	9.36045e-06	7.92675e-05	3.14728	Not Sig
ZSCAN21	1.79789	0.977649	2.29746	0.0229395	0.0666245	-3.63918	Not Sig
TLR4	1.79753	0.849908	2.49422	0.0136799	0.0435371	-3.29312	Not Sig
SYT7	1.79647	0.153725	7.66779	1.84718e-12	2.08748e-10	17.9251	Not Sig
POLL	1.79647	0.669321	3.13935	0.00203015	0.00867444	-1.71271	Not Sig
RTN4	1.79639	6.37946	1.77565	0.0777671	0.176559	-4.29238	Not Sig
CNKSR2	1.79614	0.912109	2.30219	0.0226646	0.0659219	-3.78338	Not Sig
ARHGEF2	1.79512	1.11693	2.49686	0.0135823	0.0433001	-3.20329	Not Sig
ANXA6	1.79362	0.959904	4.94783	1.94755e-06	2.00711e-05	4.5308	Not Sig
C14orf132	1.79284	2.13306	1.64035	0.102975	0.217632	-4.6037	Not Sig
TMEM214	1.79255	1.57494	2.32674	0.0212829	0.0625276	-3.50752	Not Sig
MSI2	1.79121	1.50722	1.92571	0.0559844	0.13669	-4.24084	Not Sig
MRVI1	1.79076	0.246099	7.42796	7.07841e-12	5.94813e-10	16.6245	Not Sig
SYNGR3	1.78998	0.306118	6.3015	2.95355e-09	8.01616e-08	10.7954	Not Sig
TTC13	1.78961	0.901809	2.1948	0.0296761	0.0822983	-3.8285	Not Sig
C17orf70	1.78944	0.566666	3.46177	0.000694807	0.00349778	-0.9397	Not Sig
MSC	1.78704	0.207773	6.31457	2.76195e-09	7.60639e-08	10.8375	Not Sig
GIGYF1	1.78658	1.34757	2.35468	0.0198006	0.0590058	-3.43586	Not Sig
DDX3Y	1.7859	0.380442	3.20404	0.00164742	0.00725915	-1.48308	Not Sig
RRAGC	1.78533	0.780598	3.222	0.00155371	0.0069207	-1.47814	Not Sig
PITPNC1	1.78484	2.14534	1.76559	0.0794471	0.179348	-4.52814	Not Sig
LOC100499467	1.78483	1.9114	1.48421	0.139798	0.27281	-4.88929	Not Sig
C6orf228	1.78445	1.09972	2.53762	0.0121554	0.0396085	-3.13808	Not Sig
GPR146	1.78188	0.212355	5.05706	1.19628e-06	1.30902e-05	5.01522	Not Sig
C21orf119	1.7813	1.03043	2.82537	0.005349	0.0198718	-2.47599	Not Sig
CLMP	1.78112	0.164593	6.32431	2.62711e-09	7.3274e-08	10.8911	Not Sig
PGPEP1	1.78104	0.616536	2.09906	0.0374439	0.0991822	-4.09962	Not Sig
ARV1	1.78096	1.52011	2.87361	0.00463204	0.0175445	-2.39311	Not Sig
DBNDD1	1.7803	1.88381	1.7724	0.0783064	0.177476	-4.41925	Not Sig
SLC2A5	1.78015	0.212563	4.96735	1.78598e-06	1.85813e-05	4.59925	Not Sig
SLC2A4RG	1.78015	0.851176	3.01797	0.00297899	0.0120716	-1.91567	Not Sig
RAMP3	1.78014	1.25495	4.28899	3.15693e-05	0.000232487	1.92797	Not Sig
NPB	1.78004	0.458267	4.25307	3.64573e-05	0.000263898	1.86804	Not Sig
ZNF287	1.78002	0.60051	4.25521	3.61468e-05	0.00026194	1.78751	Not Sig
HPX	1.77971	0.130457	6.80627	2.10144e-10	8.9441e-09	13.3336	Not Sig
RASD1	1.77939	2.1829	1.64294	0.102437	0.216867	-4.62333	Not Sig
SNX32	1.77861	0.250596	4.85261	2.96134e-06	2.87984e-05	4.10677	Not Sig
THAP2	1.77821	0.629223	4.52602	1.19566e-05	9.88891e-05	2.90912	Not Sig
C1orf182	1.77721	0.133653	6.21127	4.68274e-09	1.16926e-07	10.3165	Not Sig
RPS28	1.77718	5.89929	2.27083	0.0245437	0.0703726	-3.42366	Not Sig
KREMEN1	1.77702	0.483711	5.37964	2.72627e-07	3.54296e-06	6.43997	Not Sig
CARD9	1.77686	0.0614383	7.49797	4.79126e-12	4.33163e-10	16.9814	Not Sig
SNAPC4	1.77577	0.289318	5.9325	1.89965e-08	3.71713e-07	8.97245	Not Sig
FKBP1A-SDCBP2	1.77537	0.400588	4.6302	7.71562e-06	6.71162e-05	3.34049	Not Sig
LMLN	1.77478	0.432292	5.12714	8.71909e-07	9.99114e-06	5.39515	Not Sig
ZNF426	1.77449	1.40217	1.77686	0.0775659	0.176248	-4.53571	Not Sig
TBC1D22B	1.77407	0.559917	2.99608	0.00318841	0.0128094	-2.07756	Not Sig
AAAS	1.77329	2.2816	1.55516	0.121961	0.246386	-4.82323	Not Sig
CNTD1	1.77316	0.20595	6.07981	9.10504e-09	2.01127e-07	9.67914	Not Sig
DKFZP564C196	1.77274	0.0407569	8.14174	1.23493e-13	2.79115e-11	20.5465	Not Sig
ZNF703	1.77249	0.15522	6.64158	5.0356e-10	1.90235e-08	12.4876	Not Sig
GRIA1	1.77171	0.853112	3.21195	0.00160551	0.00711037	-1.55602	Not Sig
RAB6B	1.77129	0.943611	2.10825	0.0366288	0.0973865	-4.00354	Not Sig
KIAA2013	1.77122	1.29377	2.26369	0.0249905	0.0713572	-3.64866	Not Sig
MINA	1.77121	0.881928	3.02556	0.00290938	0.0118261	-1.96186	Not Sig
DCTN1	1.77113	2.52957	1.46463	0.14506	0.27981	-4.78165	Not Sig
UFM1	1.77062	3.52287	1.59978	0.111697	0.230952	-4.60707	Not Sig
MSRB3	1.77059	0.52322	4.29246	3.11326e-05	0.000229971	2.04298	Not Sig
ZNF621	1.77044	1.62237	1.54116	0.125331	0.251497	-4.72898	Not Sig
COL9A3	1.77017	0.365242	5.93248	1.89982e-08	3.71713e-07	8.99784	Not Sig
MUSK	1.76962	0.149387	6.73937	3.00096e-10	1.21794e-08	12.9735	Not Sig
KCTD11	1.76901	0.277702	6.96124	9.14491e-11	4.57777e-09	14.1206	Not Sig
ZBTB48	1.76888	0.310308	4.1971	4.55468e-05	0.000319974	1.60047	Not Sig
BOC	1.76876	1.35904	1.93794	0.0544603	0.133843	-4.21601	Not Sig
GUK1	1.76873	6.65265	1.67094	0.0967649	0.207779	-4.45363	Not Sig
HDAC3	1.76823	3.24619	1.43184	0.154216	0.292649	-4.78808	Not Sig
TPD52L2	1.76777	2.52973	1.45654	0.147279	0.283008	-4.77264	Not Sig
CAMSAP1	1.76775	0.834009	2.0814	0.0390527	0.102388	-4.01607	Not Sig
GCLC	1.76732	0.94555	3.0262	0.00290354	0.0118133	-2.00837	Not Sig
TDRD7	1.76718	0.392521	3.65143	0.000356837	0.00195314	-0.321402	Not Sig
HECTD2	1.76679	0.668977	5.43175	2.13544e-07	2.86819e-06	6.69163	Not Sig
CCDC102A	1.76661	0.358204	4.56846	1.00109e-05	8.45028e-05	3.10604	Not Sig
MAX	1.76655	1.09342	4.10354	6.57712e-05	0.000438776	1.34582	Not Sig
ZNF623	1.76633	0.742365	3.75355	0.000246603	0.0014129	0.119918	Not Sig
BGN	1.7663	2.86488	1.44918	0.149321	0.285634	-4.80171	Not Sig
MAP3K3	1.7656	0.434586	3.13944	0.00202959	0.00867444	-1.70107	Not Sig
ZFR2	1.76516	0.0654443	7.02586	6.44657e-11	3.4777e-09	14.4554	Not Sig
EXOC8	1.76507	0.864022	2.24212	0.0263827	0.0746483	-3.7801	Not Sig
SAT2	1.76462	4.05836	1.7032	0.0905484	0.197791	-4.4635	Not Sig
BCAS3	1.76398	0.924884	3.37594	0.000931332	0.00446719	-1.05333	Not Sig
LOC100506990	1.76387	0.721116	2.26857	0.0246844	0.0706972	-3.68953	Not Sig
MAN2B2	1.76328	0.449949	3.4753	0.000663139	0.00336054	-0.749535	Not Sig
NCS1	1.76319	1.13784	3.00128	0.00313752	0.0126475	-2.02014	Not Sig
NSFL1C	1.76263	2.60334	1.58159	0.115797	0.237147	-4.61817	Not Sig
POTEE	1.76216	2.16746	2.65877	0.00867167	0.0299702	-2.67136	Not Sig
CH25H	1.76193	0.0611134	8.89602	1.4812e-15	1.24054e-12	24.85	Not Sig
PRUNE2	1.76183	2.50739	1.59661	0.112404	0.231974	-4.62152	Not Sig
RICTOR	1.76182	1.4888	2.60328	0.0101369	0.0339685	-2.94485	Not Sig
RFNG	1.76159	0.869339	2.86343	0.00477557	0.01801	-2.35346	Not Sig
AKAP8L	1.76149	1.63962	1.80399	0.0731876	0.168526	-4.36396	Not Sig
C15orf37	1.76105	0.515062	3.74621	0.000253302	0.00144623	0.123703	Not Sig
SCPEP1	1.76049	0.847498	2.50887	0.013147	0.0422011	-3.31546	Not Sig
SLC7A6	1.76012	1.11034	2.80773	0.00563557	0.0207519	-2.50516	Not Sig
C20orf132	1.75965	0.270602	3.48421	0.000642998	0.00327088	-0.660268	Not Sig
PVRL1	1.75965	0.221942	6.87075	1.48821e-10	6.68057e-09	13.662	Not Sig
LOC286467	1.75933	0.508452	3.21636	0.0015826	0.00703026	-1.47888	Not Sig
PTK2B	1.75926	0.702677	3.6494	0.000359439	0.00196656	-0.175275	Not Sig
NUDT8	1.75905	0.348012	2.99967	0.00315316	0.0127066	-2.03376	Not Sig
EXOC6B	1.75851	0.592864	4.04051	8.39668e-05	0.000543566	1.09313	Not Sig
MTHFS	1.75837	1.29993	2.25242	0.0257099	0.0730454	-3.69488	Not Sig
RRP9	1.75757	1.17073	2.99385	0.00321051	0.0128902	-2.03594	Not Sig
HDAC4	1.75619	0.983162	2.60839	0.00999313	0.0335984	-2.9984	Not Sig
SLC39A7	1.75519	1.06579	2.32754	0.0212388	0.0624398	-3.61057	Not Sig
ZNF837	1.75482	0.162211	7.2809	1.59818e-11	1.14484e-09	15.8267	Not Sig
C17orf101	1.75464	0.724008	3.56893	0.000478335	0.00252232	-0.455599	Not Sig
OAS1	1.75463	0.593904	5.6261	8.47735e-08	1.29673e-06	7.55976	Not Sig
MYO9A	1.75451	1.23518	2.83951	0.00512896	0.0191336	-2.53682	Not Sig
UAP1L1	1.75397	0.671503	3.54965	0.000511881	0.00267284	-0.556924	Not Sig
HSPA4	1.7538	2.9875	1.43924	0.152113	0.289665	-4.78052	Not Sig
TBC1D10A	1.75355	0.688338	3.61933	0.000400159	0.00215517	-0.270431	Not Sig
SLC30A9	1.75342	2.76216	1.81359	0.0716893	0.166243	-4.38188	Not Sig
SPDYA	1.75337	0.628113	5.59217	9.97535e-08	1.4979e-06	7.36355	Not Sig
BIN3	1.75322	1.3417	2.38927	0.0180925	0.0548222	-3.47239	Not Sig
LOC386758	1.7526	1.22981	1.72567	0.0864126	0.191392	-4.54811	Not Sig
CMAHP	1.75189	0.300678	5.34366	3.22451e-07	4.07226e-06	6.35998	Not Sig
TDG	1.75144	1.77813	2.32384	0.0214417	0.0628813	-3.59702	Not Sig
PDK4	1.75133	1.08737	2.50223	0.0133861	0.0427682	-3.2337	Not Sig
GOLPH3L	1.75106	0.816275	4.78466	3.98048e-06	3.75397e-05	3.87878	Not Sig
TBC1D10B	1.75078	1.46996	2.07753	0.0394135	0.103107	-3.98631	Not Sig
FAM45B	1.75059	0.252423	5.62644	8.46367e-08	1.29615e-06	7.55494	Not Sig
BACE2	1.75017	0.969718	2.34102	0.0205132	0.060729	-3.49853	Not Sig
GXYLT2	1.74973	0.14104	5.82668	3.20124e-08	5.79628e-07	8.48717	Not Sig
SNORD73A	1.74966	0.185048	5.72915	5.15322e-08	8.68298e-07	8.0688	Not Sig
APOL2	1.74921	1.08737	2.26539	0.0248835	0.071098	-3.66082	Not Sig
PPP1R3B	1.74915	0.226504	5.56317	1.14584e-07	1.68584e-06	7.35102	Not Sig
ZNF285	1.74897	0.259151	4.15121	5.45817e-05	0.00037344	1.45653	Not Sig
ANO6	1.7479	2.1836	1.71557	0.0882523	0.194143	-4.46138	Not Sig
GPR108	1.74647	1.99903	1.66481	0.0979846	0.209604	-4.61739	Not Sig
C20orf196	1.74632	0.388663	3.63789	0.000374545	0.00203393	-0.246817	Not Sig
SNAI1	1.74628	0.182908	5.36304	2.94608e-07	3.79197e-06	6.35759	Not Sig
MST1P2	1.74616	0.214339	4.82825	3.2937e-06	3.16568e-05	4.04312	Not Sig
PHF15	1.74603	0.290684	5.19071	6.52844e-07	7.73791e-06	5.66159	Not Sig
C2CD3	1.74602	0.738546	4.06018	7.7828e-05	0.000508874	1.13526	Not Sig
FLJ35946	1.74591	0.221007	4.13986	5.70681e-05	0.000388828	1.40221	Not Sig
UTP20	1.74582	1.47131	2.02736	0.0443509	0.1132	-4.10703	Not Sig
ME3	1.74581	1.00025	2.82533	0.00534958	0.0198718	-2.45708	Not Sig
RNF169	1.7457	0.687529	3.51442	0.000578976	0.00297872	-0.637232	Not Sig
RAI1	1.74564	0.654796	2.60915	0.00997185	0.0335354	-3.15476	Not Sig
TRADD	1.74528	0.80437	2.8062	0.00566111	0.0208342	-2.44454	Not Sig
YARS	1.74525	3.45193	1.44767	0.149743	0.286148	-4.77242	Not Sig
ZNF786	1.74458	0.260509	5.77642	4.09372e-08	7.17441e-07	8.23814	Not Sig
TOM1	1.74448	0.953188	2.31875	0.0217241	0.0635673	-3.55214	Not Sig
HLA-DMA	1.74408	0.336116	5.20144	6.21586e-07	7.39417e-06	5.7027	Not Sig
RPP30	1.74396	1.23281	2.40542	0.0173405	0.0530493	-3.4549	Not Sig
KCNMB1	1.74338	0.251907	6.24502	3.94303e-09	1.01208e-07	10.4953	Not Sig
DNAJC4	1.74318	1.2375	2.98399	0.0033099	0.0132487	-2.11408	Not Sig
DDX60L	1.74317	0.623796	2.39501	0.017822	0.0541558	-3.56056	Not Sig
ANAPC7	1.743	1.85188	1.75376	0.081462	0.182794	-4.5473	Not Sig
ZBED3	1.74269	0.713404	4.43692	1.72967e-05	0.00013767	2.54508	Not Sig
ARF6	1.74246	2.22481	1.80333	0.0732917	0.168706	-4.34093	Not Sig
PCDH10	1.74225	1.56724	2.08953	0.0383051	0.100791	-3.96909	Not Sig
TMEM180	1.74179	0.584753	4.39049	2.09239e-05	0.000163171	2.40499	Not Sig
NACC1	1.74122	0.240642	5.49168	1.60951e-07	2.27851e-06	6.98931	Not Sig
OPHN1	1.74101	1.05053	1.94552	0.0535346	0.132039	-4.30684	Not Sig
ADAMTS10	1.74073	0.137534	4.8875	2.54141e-06	2.52197e-05	4.34829	Not Sig
SMAD3	1.74066	1.32112	1.98693	0.0487052	0.122267	-4.15529	Not Sig
SCARB2	1.74007	3.96415	1.48312	0.140088	0.273153	-4.73011	Not Sig
SH2D4A	1.74	0.431409	3.82263	0.000191268	0.00113096	0.283471	Not Sig
FPGT-TNNI3K	1.73996	0.256904	5.53466	1.31252e-07	1.9012e-06	7.08723	Not Sig
LRRC55	1.73996	0.0471811	8.2209	7.81269e-14	2.00817e-11	20.9877	Not Sig
C8orf56	1.73996	0.326309	5.90891	2.135e-08	4.09776e-07	8.83681	Not Sig
LOC286190	1.73996	0.252938	5.0747	1.10505e-06	1.22318e-05	5.04272	Not Sig
ANKZF1	1.7399	1.16112	2.42153	0.016618	0.0512217	-3.41926	Not Sig
ANKS3	1.73988	1.03808	2.71107	0.00746874	0.0263547	-2.74673	Not Sig
CRNKL1	1.73963	1.30641	2.50121	0.0134233	0.0428767	-3.22381	Not Sig
LOC100132356	1.73901	0.455477	5.29581	4.02622e-07	4.97921e-06	6.03533	Not Sig
SNORD32A	1.73888	0.203729	6.29566	3.04328e-09	8.19185e-08	10.7815	Not Sig
UXS1	1.73867	1.13057	2.87584	0.00460105	0.0174422	-2.48859	Not Sig
LRP1B	1.73847	2.31122	1.85568	0.0654109	0.155058	-4.36305	Not Sig
HIVEP1	1.73803	1.06068	3.81613	0.000195924	0.00115432	0.334302	Not Sig
RGS9	1.73779	0.231692	6.70648	3.57322e-10	1.40665e-08	12.8155	Not Sig
TEX2	1.73757	0.666585	4.19731	4.55097e-05	0.000319886	1.63343	Not Sig
RING1	1.73741	0.723371	2.97393	0.00341411	0.0135664	-2.15334	Not Sig
MED13L	1.73737	1.6637	2.40841	0.0172042	0.0527309	-3.44354	Not Sig
ZNF780A	1.73692	0.156574	5.96863	1.58762e-08	3.19204e-07	9.13734	Not Sig
MYO15B	1.73691	0.280414	5.67053	6.84467e-08	1.0876e-06	7.76208	Not Sig
AKAP2	1.73682	0.147414	5.83427	3.08423e-08	5.63894e-07	8.54022	Not Sig
SNAPC3	1.73674	1.81008	2.03324	0.0437461	0.111918	-4.10256	Not Sig
GAA	1.73673	1.53858	1.82841	0.0694231	0.162309	-4.34795	Not Sig
ESR2	1.73643	0.229866	6.67197	4.28905e-10	1.64883e-08	12.6388	Not Sig
DES	1.73409	0.13135	7.20368	2.44387e-11	1.57042e-09	15.4172	Not Sig
SLC25A32	1.73364	1.34833	1.69364	0.0923556	0.200711	-4.62206	Not Sig
IRF3	1.73313	1.25401	2.38752	0.0181757	0.0550139	-3.51562	Not Sig
DUS3L	1.73243	1.75022	2.11453	0.0360811	0.0962667	-3.96117	Not Sig
UBE2O	1.73242	0.81375	3.10653	0.00225446	0.0094817	-1.82521	Not Sig
WDR45L	1.73186	3.89272	1.5016	0.135248	0.266564	-4.69562	Not Sig
ACY1	1.73181	0.521892	5.97438	1.54286e-08	3.1116e-07	9.1898	Not Sig
MTSS1L	1.73163	3.19591	1.65816	0.099322	0.211847	-4.6379	Not Sig
AXIN2	1.73126	0.201033	6.95457	9.48016e-11	4.68964e-09	14.105	Not Sig
C3orf17	1.73126	1.01663	2.62892	0.00943432	0.0320317	-3.01908	Not Sig
SESN1	1.73092	0.603157	2.98697	0.00327955	0.0131358	-2.15858	Not Sig
MAOB	1.73072	2.04668	2.33756	0.0206974	0.0611636	-3.69828	Not Sig
SOCS2	1.73063	0.512878	3.90771	0.000139224	0.00085404	0.626554	Not Sig
PDPK1	1.73019	1.33856	2.39735	0.0177126	0.0539109	-3.40925	Not Sig
KIAA1530	1.72982	0.352672	4.04503	8.25149e-05	0.000535224	1.05501	Not Sig
EIF4E3	1.72975	0.510638	5.38066	2.71339e-07	3.53577e-06	6.4368	Not Sig
MGAT3	1.72956	0.210417	6.29685	3.02479e-09	8.17761e-08	10.7566	Not Sig
GLT25D1	1.72946	1.73305	1.71852	0.0877116	0.193404	-4.47654	Not Sig
OSGIN1	1.72921	0.226067	7.22602	2.16177e-11	1.45074e-09	15.5393	Not Sig
BMPR1A	1.72863	0.868373	3.39414	0.000875618	0.004245	-1.0265	Not Sig
C9orf69	1.72848	0.703709	3.3015	0.00119547	0.00552591	-1.22651	Not Sig
TMEM144	1.72847	0.301121	6.43139	1.51158e-09	4.71794e-08	11.4202	Not Sig
DENND4B	1.72842	1.58272	2.13457	0.0343796	0.0926758	-3.96636	Not Sig
ADCK2	1.72809	1.13444	2.56206	0.0113652	0.0374998	-3.19825	Not Sig
WDR77	1.72743	1.54476	2.10907	0.0365573	0.0973056	-4.04088	Not Sig
[truncated: 11,111 more rows]

## Sheet: SCC-CD44
SCC vs CD44
	logFC	AveExpr	t	P.Value	adj.P.Val	B	LogFC
LOX	5.96152	1.72332	4.62397	7.92199e-06	6.00339e-05	3.22896	Sig Up
LOC645676	5.88967	0.688058	8.98771	8.57896e-16	3.99705e-13	25.1115	Sig Up
IGFBP5	4.85652	3.19517	4.17309	5.008e-05	0.000305775	1.65471	Sig Up
NDUFA4L2	4.74265	1.03261	6.04446	1.08725e-08	2.19612e-07	9.08979	Sig Up
PARP2	4.44056	1.66897	6.03507	1.13958e-08	2.28072e-07	9.55531	Sig Up
CA9	4.24705	1.47607	3.90047	0.000143066	0.000778174	0.748255	Sig Up
SLC9A3R1	4.24614	0.735177	6.09254	8.54024e-09	1.77987e-07	9.81923	Sig Up
NDRG1	4.23842	1.42464	4.12665	6.00988e-05	0.000359742	1.50872	Sig Up
PTPRN	4.15071	1.28819	4.04833	8.14724e-05	0.000471325	1.27513	Sig Up
CYFIP2	4.14418	1.61269	5.15295	7.75482e-07	8.12613e-06	5.5861	Sig Up
SPICE1	4.14382	1.18357	4.64038	7.38982e-06	5.65187e-05	3.49455	Sig Up
ADM	4.07684	2.61334	3.16682	0.0018585	0.00765655	-1.3747	Not Sig
PDK1	4.0763	1.83657	3.82021	0.000192986	0.0010201	0.547887	Sig Up
CSMD2	4.05505	1.87512	3.3604	0.000981482	0.00437181	-0.827335	Sig Up
SLC2A1	3.9864	3.41092	3.04819	0.00271058	0.0106546	-1.67735	Not Sig
PLEKHM1P	3.94709	0.451379	6.64738	4.88381e-10	1.68036e-08	12.5577	Sig Up
PADI2	3.94224	0.83406	6.02673	1.18819e-08	2.34932e-07	9.36047	Sig Up
ITPR3	3.92772	0.423624	6.59656	6.38238e-10	2.08126e-08	12.2886	Sig Up
RNF19B	3.92356	0.652721	5.61216	9.06431e-08	1.29297e-06	7.59226	Sig Up
ZNF395	3.87875	1.87963	2.75829	0.00651469	0.022859	-2.38654	Not Sig
SDHAP2	3.85501	1.99446	3.8081	0.000201825	0.00106126	0.540271	Sig Up
NRN1	3.84644	2.2397	3.07301	0.00250701	0.00992883	-1.60867	Not Sig
FER1L4	3.82872	0.201858	11.0264	3.33902e-21	4.37713e-17	37.3092	Sig Up
IGFBP3	3.80555	1.20316	3.95405	0.000116863	0.00064612	1.01645	Sig Up
CHAC1	3.78255	0.826202	4.80407	3.65907e-06	3.06496e-05	4.15387	Sig Up
MGAT5	3.7334	0.468837	6.60568	6.08364e-10	1.99876e-08	12.3435	Sig Up
MAN1B1	3.69465	1.22936	4.2188	4.17908e-05	0.000260626	1.93959	Sig Up
MYCBP2	3.66852	1.91528	3.42935	0.00077661	0.00354724	-0.629904	Sig Up
CEP170	3.66814	2.65858	3.76556	0.000236007	0.00122333	0.394088	Sig Up
LRRC37A3	3.66159	0.73265	7.81736	7.92077e-13	8.11198e-11	18.731	Sig Up
PABPC1L	3.63315	0.947967	6.12216	7.35556e-09	1.56279e-07	9.95893	Sig Up
DACT1	3.61147	0.456971	6.54731	8.26334e-10	2.57915e-08	12.034	Sig Up
ACACA	3.6101	1.3873	5.41415	2.31946e-07	2.90132e-06	6.71646	Sig Up
SP3	3.58925	1.99588	3.90576	0.000140249	0.000764461	0.857808	Sig Up
GOLGA8A	3.57903	2.11315	3.00388	0.00311232	0.0120566	-1.78383	Not Sig
AKD1	3.53633	0.51589	7.07685	4.88705e-11	2.64729e-09	14.7585	Sig Up
HIST2H2BF	3.49703	0.584648	4.80656	3.61974e-06	3.03785e-05	4.16372	Sig Up
NFATC3	3.4656	1.49757	3.6679	0.000336365	0.0016715	0.0807308	Sig Up
CAMSAP1	3.45812	0.834009	6.3004	2.97014e-09	7.4965e-08	10.8352	Sig Up
RND3	3.45401	2.83982	2.93727	0.00382026	0.0144156	-1.95162	Not Sig
LIMK2	3.45385	0.764192	3.35338	0.00100496	0.00446275	-0.888975	Sig Up
CHD3	3.45334	1.19593	3.99521	9.99087e-05	0.000563071	1.14754	Sig Up
INTS9	3.43765	1.00236	4.44082	1.70213e-05	0.000116215	2.75014	Sig Up
TNK2	3.42083	1.61077	5.16502	7.34022e-07	7.75991e-06	5.64073	Sig Up
FSTL3	3.40803	0.645071	4.39548	2.05016e-05	0.00013726	2.57955	Sig Up
HOOK2	3.40749	1.37174	2.76405	0.00640621	0.0225266	-2.4069	Not Sig
EPOR	3.40083	0.280339	6.72596	3.22246e-10	1.2209e-08	12.9544	Sig Up
FAM129B	3.37701	0.676696	5.33969	3.28458e-07	3.88957e-06	6.22479	Sig Up
AZI1	3.37442	0.504031	8.02455	2.42483e-13	3.11676e-11	19.8891	Sig Up
PIP5K1C	3.34469	1.21129	3.9501	0.00011863	0.000655339	0.993231	Sig Up
MIR210HG	3.33836	0.662775	5.23739	5.27116e-07	5.78724e-06	5.93861	Sig Up
LOC100131564	3.32725	1.8241	3.10682	0.00225237	0.00902117	-1.53177	Not Sig
AHNAK2	3.31388	0.474274	6.49506	1.08562e-09	3.24519e-08	11.5628	Sig Up
NT5E	3.30225	2.37452	2.60293	0.0101468	0.0335133	-2.72835	Not Sig
CLCN6	3.2843	1.36023	2.80604	0.00566366	0.0202578	-2.33747	Not Sig
TTLL3	3.28188	1.22345	3.80149	0.000206805	0.0010844	0.513317	Sig Up
NFKBIL1	3.28109	1.10639	3.88124	0.000153766	0.000830539	0.738237	Sig Up
BCAM	3.23938	0.412854	8.24897	6.63926e-14	1.14519e-11	21.1194	Sig Up
CHRD	3.23653	0.368587	7.67151	1.80887e-12	1.54984e-10	17.9441	Sig Up
LOC100499467	3.23653	1.9114	3.14036	0.00202358	0.0082536	-1.49736	Not Sig
MET	3.23011	1.38665	3.2249	0.00153907	0.00651669	-1.21069	Not Sig
SLC27A4	3.21921	0.535746	5.8854	2.39798e-08	4.23654e-07	8.84397	Sig Up
C1orf55	3.21503	0.917254	3.73706	0.000261899	0.00133902	0.294719	Sig Up
ANGEL2	3.19848	1.49084	3.40391	0.000847021	0.00383148	-0.7137	Sig Up
GRB10	3.19167	1.65655	2.78921	0.00595136	0.0211713	-2.30951	Not Sig
LMF2	3.19107	1.44063	3.38726	0.000896304	0.00401697	-0.798536	Sig Up
ERO1L	3.18985	1.55471	2.68869	0.00796371	0.027222	-2.53654	Not Sig
APBB3	3.18856	1.0901	3.38943	0.000889727	0.00399296	-0.764333	Sig Up
SIRT7	3.18751	0.956206	2.99573	0.00319188	0.0123344	-1.86764	Not Sig
NRP1	3.18698	2.49174	2.20296	0.029084	0.0807416	-3.53597	Not Sig
PRKAB2	3.18253	1.42978	3.2697	0.00132837	0.00573229	-1.08548	Not Sig
NHLRC3	3.17388	1.25614	5.66678	6.96967e-08	1.03706e-06	7.84644	Sig Up
CGNL1	3.16812	0.143962	8.90215	1.42818e-15	6.03934e-13	24.8492	Sig Up
ARHGAP24	3.16592	0.153084	8.36682	3.3455e-14	6.59096e-12	21.806	Sig Up
MSI2	3.16428	1.50722	4.11761	6.22605e-05	0.000369811	1.57266	Sig Up
LIMK1	3.15827	1.022	3.57607	0.000466452	0.002239	-0.194175	Sig Up
FAN1	3.15641	1.0806	3.4547	0.000711924	0.00327116	-0.620696	Sig Up
RAB11FIP3	3.15023	0.499581	8.10856	1.49542e-13	2.20783e-11	20.3505	Sig Up
TREM1	3.14798	0.647256	4.54757	1.09272e-05	7.92283e-05	3.11472	Sig Up
CEP70	3.1437	1.49631	3.44905	0.000725893	0.00333067	-0.583973	Sig Up
LOC254128	3.13465	0.456144	5.63156	8.25787e-08	1.19484e-06	7.67346	Sig Up
CNST	3.13421	0.642929	4.57813	9.6124e-06	7.1071e-05	3.26419	Sig Up
MFGE8	3.13311	1.37728	3.0707	0.00252532	0.00999228	-1.6345	Not Sig
ZFHX3	3.1303	1.53643	3.32516	0.00110473	0.00486298	-0.924799	Sig Up
ARHGEF1	3.12789	1.25095	3.40221	0.000851938	0.00384708	-0.73484	Sig Up
HIRIP3	3.12363	2.27876	3.12823	0.00210373	0.00852656	-1.50183	Not Sig
C12orf52	3.12011	0.783563	4.59132	9.0934e-06	6.78459e-05	3.23549	Sig Up
FRMD6-AS1	3.10648	0.299114	6.94092	1.02039e-10	4.79439e-09	14.0509	Sig Up
MYH10	3.10555	2.21264	4.91279	2.27365e-06	2.03311e-05	4.56813	Sig Up
P4HA1	3.10368	2.56696	2.43844	0.0158885	0.0487895	-3.07557	Not Sig
UBR2	3.07728	2.20305	2.55811	0.0114899	0.0371536	-2.90077	Not Sig
C2orf63	3.07652	0.929202	3.30979	0.00116291	0.00509169	-1.0472	Not Sig
SPTBN4	3.07391	0.431501	5.78442	3.93698e-08	6.44319e-07	8.37128	Sig Up
SLC38A7	3.07087	0.455427	6.1165	7.56865e-09	1.60546e-07	9.91659	Sig Up
EPB41L4A	3.0637	1.02511	3.07712	0.00247469	0.00981268	-1.63421	Not Sig
PRIC285	3.06167	0.305597	8.23058	7.38628e-14	1.24137e-11	21.0338	Sig Up
TGFBR1	3.05487	1.04724	4.43113	1.77133e-05	0.000120064	2.70711	Sig Up
TBCK	3.0466	1.31494	4.51543	1.24963e-05	8.88361e-05	2.98465	Sig Up
ISYNA1	3.03949	0.893655	4.40968	1.93437e-05	0.000130239	2.61155	Sig Up
CBFA2T3	3.03437	0.517423	4.12203	6.11923e-05	0.000365001	1.59576	Sig Up
MUM1	3.032	2.08032	3.02035	0.00295698	0.0115126	-1.75643	Not Sig
CRABP2	3.02883	0.326148	8.0293	2.35956e-13	3.11676e-11	19.863	Sig Up
RYBP	3.02843	1.09856	4.19715	4.55375e-05	0.000280918	1.8625	Sig Up
EHMT1	3.01449	1.91819	2.93338	0.00386576	0.0145747	-1.99369	Not Sig
UGCG	3.01438	0.769748	5.84941	2.86317e-08	4.92562e-07	8.68497	Sig Up
CLEC2B	3.01243	0.341161	7.74589	1.18811e-12	1.1046e-10	18.338	Sig Up
UTP3	3.00804	0.460674	4.50733	1.29249e-05	9.15685e-05	2.94354	Sig Up
PPIP5K1	3.0042	0.41663	5.14461	8.0545e-07	8.40656e-06	5.53899	Sig Up
DFNB31	3.00187	0.667183	6.5881	6.67217e-10	2.15964e-08	12.2542	Sig Up
SGK223	3.00164	0.432094	4.88022	2.62391e-06	2.31629e-05	4.46134	Sig Up
MYO18A	2.99089	0.883678	4.02604	8.87757e-05	0.000508192	1.22565	Sig Up
GGT7	2.97904	1.08876	4.49567	1.35667e-05	9.53084e-05	2.91942	Sig Up
BCL10	2.97369	1.48573	2.91286	0.00411472	0.0153491	-2.01799	Not Sig
IFT140	2.97356	1.05149	2.95638	0.00360333	0.0137035	-2.00792	Not Sig
EIF4EBP1	2.97155	3.44621	2.47	0.0146028	0.0454159	-3.00677	Not Sig
C4orf46	2.96567	1.04209	4.50377	1.31176e-05	9.28504e-05	2.92479	Sig Up
SMAD9	2.96425	1.34211	3.00706	0.00308171	0.0119521	-1.8597	Not Sig
TUFT1	2.95726	0.458646	5.72493	5.25981e-08	8.27742e-07	8.10749	Sig Up
RRAD	2.95049	0.536933	5.04125	1.28426e-06	1.24614e-05	5.09412	Sig Up
GGA1	2.94647	0.550041	6.22179	4.43858e-09	1.0465e-07	10.4424	Sig Up
MLLT10	2.94234	1.27133	3.25345	0.00140147	0.00600976	-1.19553	Not Sig
C1orf63	2.94217	2.96006	2.41192	0.0170455	0.0517844	-3.13789	Not Sig
S100PBP	2.94176	1.37998	3.74198	0.000257244	0.0013183	0.320611	Sig Up
ZNF692	2.9409	1.08256	3.66565	0.000339094	0.00168123	0.0726888	Sig Up
RABGAP1L	2.93789	1.59413	5.66755	6.94383e-08	1.03557e-06	7.81965	Sig Up
TUBG2	2.93043	2.58135	2.58726	0.0105994	0.0346848	-2.804	Not Sig
TRABD	2.93008	0.802248	3.69471	0.000305391	0.0015368	0.133722	Sig Up
MTAP	2.9274	1.59242	4.94655	1.95861e-06	1.79173e-05	4.70386	Sig Up
TNFAIP3	2.92455	1.43458	2.36559	0.0192472	0.0574089	-3.26608	Not Sig
STC1	2.92427	0.311672	9.02918	6.69817e-16	3.51225e-13	25.2658	Sig Up
MYO5A	2.92327	1.31242	3.46755	0.000681095	0.00314162	-0.594861	Sig Up
SH2B3	2.92233	0.406019	5.80077	3.63444e-08	6.04678e-07	8.44928	Sig Up
ERBB4	2.92131	1.15183	6.95534	9.44075e-11	4.5453e-09	14.1197	Sig Up
TMEM184B	2.92073	0.660664	6.27747	3.34038e-09	8.26208e-08	10.7062	Sig Up
MORN1	2.91796	0.354492	8.0497	2.09858e-13	2.83611e-11	20.0259	Sig Up
SNORD35B	2.91224	0.666929	5.89276	2.31247e-08	4.10762e-07	8.8688	Sig Up
NXPH4	2.91034	0.377759	8.23266	7.29804e-14	1.24137e-11	20.9432	Sig Up
COL18A1	2.90917	0.246777	7.34612	1.11468e-11	7.37996e-10	16.1781	Sig Up
PTGS2	2.90741	1.12306	2.6184	0.00971698	0.0323053	-2.69926	Not Sig
KLHDC10	2.90581	2.47381	3.00433	0.00310792	0.0120431	-1.80482	Not Sig
JMJD1C	2.89932	2.87541	4.23287	3.95171e-05	0.000247624	1.93998	Sig Up
BUD13	2.89518	0.924113	3.41877	0.000805206	0.00366381	-0.811146	Sig Up
FAM114A2	2.89113	1.25328	2.8464	0.00502482	0.018277	-2.23572	Not Sig
LINC00115	2.89004	0.46439	5.94056	1.82524e-08	3.40842e-07	9.11031	Sig Up
EPAS1	2.88544	2.56964	2.28165	0.0238804	0.068666	-3.38732	Not Sig
AMPD3	2.88421	0.276871	7.19452	2.56983e-11	1.50392e-09	15.3608	Sig Up
LINC00471	2.88337	0.362378	7.35099	1.08504e-11	7.25706e-10	16.2162	Sig Up
DAPK3	2.87764	0.858623	4.02307	8.97941e-05	0.000512456	1.25456	Sig Up
KDM2B	2.87635	0.640071	4.94961	1.93223e-06	1.7713e-05	4.70257	Sig Up
HINT3	2.87351	1.03285	5.18775	6.61725e-07	7.11259e-06	5.72692	Sig Up
TNRC18	2.87286	0.72339	5.07407	1.10818e-06	1.09309e-05	5.22488	Sig Up
GSTT2	2.87152	0.404085	6.21485	4.59829e-09	1.06688e-07	10.4173	Sig Up
PANK4	2.86558	0.745655	5.39105	2.58462e-07	3.17543e-06	6.57883	Sig Up
GPRC5A	2.86176	0.612842	4.18903	4.70252e-05	0.000289008	1.8179	Sig Up
LOC100129387	2.86071	1.38298	2.75931	0.00649534	0.0228033	-2.4131	Not Sig
PI4KAP2	2.85356	0.99526	5.7177	5.44762e-08	8.52181e-07	8.0781	Sig Up
UACA	2.84982	1.05485	2.58535	0.0106557	0.0348342	-2.94321	Not Sig
ETS1	2.84142	0.627128	5.4586	1.88178e-07	2.42798e-06	6.88921	Sig Up
FAM20A	2.83775	0.299808	8.40798	2.6311e-14	5.56308e-12	21.8961	Sig Up
DKFZP434I0714	2.83702	0.351502	8.01281	2.59395e-13	3.23848e-11	19.681	Sig Up
ADAMTS1	2.83413	0.845477	3.49211	0.000625655	0.00292292	-0.445769	Sig Up
ASXL1	2.82577	1.49518	3.71844	0.00028024	0.0014239	0.241173	Sig Up
KIAA0825	2.82259	0.630379	3.39058	0.000886273	0.00398018	-0.869677	Sig Up
HNRNPU-AS1	2.82251	1.48034	4.77277	4.19072e-06	3.44643e-05	4.02882	Sig Up
APOLD1	2.82179	0.781615	6.4023	1.75733e-09	4.93294e-08	11.3281	Sig Up
SNORD76	2.82066	0.199913	10.3102	2.79967e-19	1.83505e-15	33.0256	Sig Up
SLC25A12	2.81991	1.3803	2.77827	0.00614544	0.0217673	-2.41162	Not Sig
MYLIP	2.81799	0.426579	5.6603	7.19097e-08	1.063e-06	7.81402	Sig Up
SGMS2	2.81341	0.785101	4.26477	3.47905e-05	0.000220429	2.1042	Sig Up
HIST1H2BG	2.81134	0.137454	7.03782	6.04162e-11	3.15536e-09	14.562	Sig Up
NMNAT1	2.81003	0.717466	5.16082	7.48214e-07	7.88451e-06	5.6073	Sig Up
LOC653513	2.8096	0.53061	7.54993	3.58276e-12	2.66855e-10	17.2839	Sig Up
SH3BP5L	2.80731	0.333867	7.21625	2.28094e-11	1.36534e-09	15.5001	Sig Up
LOC645212	2.80336	1.31631	2.55682	0.0115306	0.0372674	-2.90755	Not Sig
GXYLT1	2.80314	0.5512	5.10381	9.69014e-07	9.76387e-06	5.28503	Sig Up
ZNF791	2.79752	1.11191	4.00827	9.50393e-05	0.000539338	1.12721	Sig Up
PCYOX1	2.79727	1.02141	5.25329	4.89951e-07	5.43381e-06	6.01244	Sig Up
TRIM45	2.79703	0.777761	6.44466	1.41103e-09	4.0653e-08	11.524	Sig Up
CEP135	2.79687	0.807968	6.2116	4.67509e-09	1.07708e-07	10.3584	Sig Up
ZNF441	2.79683	0.617925	4.72512	5.14612e-06	4.14137e-05	3.76019	Sig Up
MTHFD2	2.79413	2.05363	2.49682	0.0135839	0.0426929	-2.97253	Not Sig
DYNC1LI1	2.78989	1.27908	4.11232	6.3559e-05	0.000377012	1.48146	Sig Up
ZDHHC5	2.7835	0.475128	5.27492	4.43437e-07	5.00668e-06	6.11016	Sig Up
EXOC8	2.77525	0.864022	4.97099	1.75734e-06	1.63731e-05	4.77575	Sig Up
GNA13	2.77325	1.33627	4.82161	3.39026e-06	2.87285e-05	4.21547	Sig Up
SLC25A5-AS1	2.76748	0.290944	6.59546	6.41929e-10	2.0881e-08	12.2684	Sig Up
TET2	2.76617	1.4968	3.38058	0.000916813	0.00410328	-0.854046	Sig Up
WDR83	2.76586	0.996153	2.98755	0.00327372	0.0125888	-1.88287	Not Sig
ZNF281	2.76266	1.27366	2.99048	0.00324415	0.0124934	-1.8891	Not Sig
PPM1M	2.76177	0.599942	4.46676	1.52937e-05	0.000105964	2.75196	Sig Up
ACTA2	2.76169	0.406175	6.36027	2.18333e-09	5.87707e-08	11.1281	Sig Up
MICAL3	2.76118	0.749836	5.91532	2.06835e-08	3.75541e-07	8.96723	Sig Up
PYROXD1	2.76078	0.596156	5.40483	2.42316e-07	3.00806e-06	6.67549	Sig Up
SLC36A1	2.7599	0.499219	5.8719	2.56304e-08	4.46794e-07	8.76123	Sig Up
RUNX1	2.75859	1.52085	2.64584	0.00899485	0.0302342	-2.64677	Not Sig
PLEKHH2	2.75846	1.23655	4.8186	3.43497e-06	2.90361e-05	4.15046	Sig Up
DDX55	2.75807	1.74567	2.57141	0.0110755	0.036009	-2.86364	Not Sig
PLXNB3	2.75482	1.6268	2.49447	0.0136706	0.0429139	-3.04223	Not Sig
MEGF8	2.75473	1.14097	3.58691	0.000448929	0.00216202	-0.166763	Sig Up
ATAD3B	2.75169	0.892332	3.88541	0.000151384	0.000819021	0.782694	Sig Up
HSPA1B	2.74694	2.50788	2.3941	0.0178646	0.0539354	-3.16686	Not Sig
RASSF3	2.74669	0.173855	9.35658	9.38656e-17	9.46526e-14	27.48	Sig Up
LOC284454	2.74654	1.30174	2.95526	0.00361576	0.0137468	-1.94314	Not Sig
EN1	2.74408	0.754022	5.61092	9.1185e-08	1.29647e-06	7.57386	Sig Up
AMDHD2	2.74299	0.711245	4.71274	5.42705e-06	4.34065e-05	3.76015	Sig Up
GSDMD	2.74018	1.17673	4.87568	2.67675e-06	2.35184e-05	4.42308	Sig Up
HIST1H2AG	2.73048	0.454015	5.64186	7.85904e-08	1.14726e-06	7.65435	Sig Up
RAB20	2.73014	0.406253	6.89227	1.32582e-10	5.95212e-09	13.8039	Sig Up
SDC1	2.73002	0.580887	6.18914	5.24044e-09	1.17431e-07	10.2846	Sig Up
CRYL1	2.72882	2.89103	2.67273	0.00833447	0.0283195	-2.62615	Not Sig
TSPAN9	2.72729	0.398888	6.55162	8.07874e-10	2.53967e-08	12.075	Sig Up
LOC100505549	2.72155	0.349721	6.50891	1.00997e-09	3.06475e-08	11.8517	Sig Up
CCNG2	2.71365	0.565429	5.89699	2.26464e-08	4.03942e-07	8.90714	Sig Up
EGR3	2.70957	1.05676	4.90039	2.40129e-06	2.13269e-05	4.49746	Sig Up
GPER	2.7014	0.177551	7.23982	2.00388e-11	1.2391e-09	15.6228	Sig Up
TGFBI	2.69843	1.0876	3.08085	0.00244565	0.00971809	-1.58922	Not Sig
ATXN1	2.69746	1.61952	2.90158	0.00425759	0.0158065	-2.07645	Not Sig
FZR1	2.69157	1.22206	3.22643	0.00153137	0.00649036	-1.26408	Not Sig
SLC25A36	2.69071	2.4285	2.38067	0.0185045	0.0555728	-3.22066	Not Sig
TMEM45A	2.68275	1.12599	2.65813	0.00868735	0.0293285	-2.63233	Not Sig
PPARGC1A	2.6811	1.06976	4.84092	3.11651e-06	2.68249e-05	4.24502	Sig Up
TRIT1	2.68057	0.810768	2.90679	0.00419099	0.0156034	-2.08215	Not Sig
RCC1	2.67596	0.563776	6.65216	4.76228e-10	1.65223e-08	12.5772	Sig Up
AGPAT2	2.67436	0.499	5.66682	6.96816e-08	1.03706e-06	7.8364	Sig Up
SEMA4A	2.67338	0.217436	6.56456	7.54919e-10	2.40784e-08	12.122	Sig Up
EPN1	2.67307	1.15558	3.21638	0.00158247	0.00667028	-1.23666	Not Sig
RPS6KA2	2.67158	0.390538	7.07233	5.00871e-11	2.70202e-09	14.7432	Sig Up
CDH13	2.6701	0.453064	5.65685	7.31163e-08	1.07816e-06	7.75461	Sig Up
DHRS1	2.66911	0.751518	2.86881	0.00469924	0.0172266	-2.30315	Not Sig
IL1R1	2.66574	0.36677	5.24875	5.00287e-07	5.52042e-06	5.97944	Sig Up
BTG1	2.66333	4.29737	2.20083	0.0292374	0.081116	-3.5361	Not Sig
ULBP2	2.66201	0.473015	4.45512	1.60464e-05	0.000110331	2.78817	Sig Up
PGPEP1	2.66062	0.616536	4.67981	6.24818e-06	4.91052e-05	3.53323	Sig Up
AHSA2	2.65787	1.00363	5.37643	2.76758e-07	3.36863e-06	6.52791	Sig Up
IL8	2.65768	0.453545	5.06288	1.1654e-06	1.14436e-05	5.19421	Sig Up
HPS4	2.65571	1.14591	3.19223	0.00171184	0.00714664	-1.40171	Not Sig
PPP1R16A	2.65418	1.29353	2.92828	0.00392632	0.0147733	-2.02438	Not Sig
THSD7A	2.6495	1.69823	2.77717	0.00616517	0.0218136	-2.47734	Not Sig
LRP3	2.64593	0.62807	5.42015	2.25511e-07	2.83163e-06	6.72145	Sig Up
C15orf39	2.64237	0.92439	3.37961	0.000919818	0.00411532	-0.849484	Sig Up
NUAK1	2.64226	0.338592	6.15691	6.1708e-09	1.33929e-07	10.1262	Sig Up
RASAL2	2.64102	1.40172	2.91278	0.00411567	0.0153491	-2.03785	Not Sig
UPF3B	2.63792	1.4538	2.99075	0.00324149	0.0124905	-1.91606	Not Sig
LLGL1	2.63778	0.602568	6.51542	9.76211e-10	2.99699e-08	11.8627	Sig Up
KIAA2018	2.63714	1.06929	2.7919	0.00590457	0.0210334	-2.43761	Not Sig
ASB1	2.63603	0.573606	6.65265	4.74999e-10	1.65223e-08	12.5701	Sig Up
SFI1	2.63514	0.418294	4.68493	6.11293e-06	4.81577e-05	3.63547	Sig Up
AKAP12	2.63443	2.64127	2.12526	0.0351612	0.0938764	-3.67491	Not Sig
EFNA3	2.63441	0.44302	6.61598	5.76278e-10	1.92536e-08	12.3983	Sig Up
ZCWPW1	2.63127	0.824063	4.36363	2.33452e-05	0.000154017	2.42149	Sig Up
PRIM2	2.62924	0.695072	5.07499	1.10361e-06	1.0894e-05	5.15887	Sig Up
CELSR3	2.62904	0.61465	4.64136	7.35891e-06	5.63481e-05	3.4069	Sig Up
STX4	2.62467	1.24809	2.95102	0.00366303	0.0139104	-1.92877	Not Sig
ZNF35	2.6244	0.526851	4.78012	4.05958e-06	3.35543e-05	3.97176	Sig Up
HIC2	2.61947	0.63582	5.86258	2.68353e-08	4.65939e-07	8.72601	Sig Up
SMTN	2.61771	0.382203	6.19178	5.17065e-09	1.16464e-07	10.2796	Sig Up
IL6	2.61356	0.384413	5.66901	6.89489e-08	1.02944e-06	7.85562	Sig Up
PTGDS	2.61091	0.756083	2.68486	0.00805121	0.0274709	-2.6626	Not Sig
PRKD2	2.61027	0.719442	5.29476	4.04583e-07	4.62396e-06	6.12006	Sig Up
C1orf9	2.60975	1.81952	2.33756	0.0206976	0.060917	-3.31851	Not Sig
AEN	2.60876	1.06354	3.16014	0.00189897	0.00780852	-1.5237	Not Sig
FBXL15	2.60719	1.03982	3.86059	0.000166098	0.000892369	0.634996	Sig Up
UBE2C	2.60631	1.36217	6.30017	2.97367e-09	7.4965e-08	10.7903	Sig Up
PRH2	2.605	0.287504	6.65208	4.76423e-10	1.65223e-08	12.5686	Sig Up
SNORD58C	2.60241	0.132226	9.74913	8.69532e-18	2.84967e-14	29.7942	Sig Up
REXO1	2.60201	0.424117	5.19721	6.33736e-07	6.83757e-06	5.77341	Sig Up
SLC16A4	2.60138	0.175376	6.86967	1.49685e-10	6.54072e-09	13.6911	Sig Up
HEY2	2.60002	0.281558	6.3852	1.91978e-09	5.30936e-08	11.2184	Sig Up
CERCAM	2.59996	0.639539	4.70054	5.71833e-06	4.54864e-05	3.64731	Sig Up
CNTFR	2.59652	1.2122	4.6867	6.06702e-06	4.78248e-05	3.59845	Sig Up
FAM110C	2.59624	0.429839	4.8586	2.88481e-06	2.49947e-05	4.36364	Sig Up
YWHAH	2.59481	3.92757	1.97092	0.0505258	0.125041	-3.9551	Not Sig
PVT1	2.59415	0.752059	5.01437	1.4485e-06	1.38602e-05	5.01115	Sig Up
WDR17	2.59155	0.536218	5.56904	1.11417e-07	1.52938e-06	7.30319	Sig Up
SPAG4	2.59144	0.415666	5.15619	7.64144e-07	8.02015e-06	5.60405	Sig Up
MIR614	2.5889	0.407881	6.13554	6.87502e-09	1.47263e-07	10.033	Sig Up
BOC	2.58865	1.35904	2.91968	0.00403038	0.0150869	-2.06206	Not Sig
DHCR24	2.58554	1.32533	2.58028	0.0108066	0.0352749	-2.92701	Not Sig
PPRC1	2.58446	2.12891	2.36162	0.019447	0.0578336	-3.27122	Not Sig
TXNIP	2.58321	1.83903	3.09255	0.00235679	0.00939921	-1.65744	Not Sig
EML6	2.58306	0.620341	4.53914	1.13193e-05	8.16199e-05	3.01278	Sig Up
FMN2	2.58291	1.6767	2.57233	0.0110473	0.0359619	-2.90088	Not Sig
ACOX1	2.58268	1.50707	2.76332	0.00641982	0.0225684	-2.48312	Not Sig
UBTD2	2.58211	0.861615	4.95383	1.89643e-06	1.74336e-05	4.72189	Sig Up
KDM4B	2.58175	1.08114	3.45828	0.000703215	0.00323341	-0.665755	Sig Up
STC2	2.57954	0.396266	6.27445	3.39247e-09	8.35939e-08	10.7069	Sig Up
SDHAP1	2.57831	1.44223	4.30812	2.92303e-05	0.000188945	2.18443	Sig Up
ADAMTSL4	2.57553	0.228089	7.39475	8.5129e-12	5.83917e-10	16.4493	Sig Up
CLMN	2.57522	0.638965	3.8031	0.000205584	0.00107973	0.355997	Sig Up
NRXN2	2.57497	0.854447	5.05346	1.21577e-06	1.18583e-05	5.12601	Sig Up
KANSL1	2.57057	1.40634	4.62353	7.93673e-06	6.01055e-05	3.39383	Sig Up
XXYLT1	2.57038	0.994086	4.65629	6.90669e-06	5.33843e-05	3.49845	Sig Up
NKAP	2.57029	1.81178	3.39624	0.000869388	0.00391508	-0.786776	Sig Up
TM4SF1	2.56932	1.54141	3.94859	0.000119308	0.000658532	0.813933	Sig Up
ABL2	2.568	2.20008	2.01403	0.0457483	0.115797	-3.87558	Not Sig
PARP11	2.56382	0.530018	4.98586	1.64486e-06	1.54792e-05	4.79149	Sig Up
E2F7	2.56134	1.05493	5.68875	6.26775e-08	9.56507e-07	7.92146	Sig Up
TRAF1	2.56093	0.460475	4.64629	7.20662e-06	5.54085e-05	3.5128	Sig Up
GMDS	2.56044	0.616259	5.37753	2.75338e-07	3.35759e-06	6.52856	Sig Up
C1orf109	2.56005	1.29288	2.36013	0.0195223	0.058005	-3.32994	Not Sig
ATF5	2.55758	0.347815	7.66389	1.88825e-12	1.59697e-10	17.8789	Sig Up
ANGPTL4	2.55329	0.778554	3.02039	0.00295658	0.0115126	-1.78106	Not Sig
MSL2	2.55247	0.709495	4.52251	1.21333e-05	8.65383e-05	2.95722	Sig Up
RRN3P1	2.55217	0.849181	3.4027	0.000850524	0.00384333	-0.800195	Sig Up
LOC100131655	2.5514	0.323937	7.43255	6.89985e-12	4.78572e-10	16.6524	Sig Up
EGLN3	2.55047	1.87637	2.03514	0.0435527	0.111098	-3.84192	Not Sig
POLD1	2.54906	0.650854	4.91855	2.21666e-06	1.99066e-05	4.53826	Sig Up
ZGLP1	2.54831	0.250465	7.55047	3.57189e-12	2.66855e-10	17.2886	Sig Up
AAAS	2.54723	2.2816	2.2574	0.02539	0.0721676	-3.5833	Not Sig
WDR44	2.54714	0.971047	2.53733	0.012165	0.0388385	-2.97869	Not Sig
GDF15	2.54607	0.422371	3.39116	0.000884508	0.00397362	-0.802408	Sig Up
SHOC2	2.54538	0.955453	4.43349	1.75427e-05	0.000119277	2.65984	Sig Up
SLMAP	2.54182	1.14331	3.90745	0.000139361	0.000760252	0.812249	Sig Up
SPATA7	2.54154	0.798802	3.59619	0.000434427	0.00210111	-0.223522	Sig Up
UNKL	2.53906	0.288241	6.99997	7.41749e-11	3.75428e-09	14.3629	Sig Up
BRCC3	2.53868	0.615655	4.29359	3.09911e-05	0.000199442	2.19463	Sig Up
HCFC1R1	2.53597	1.89604	3.27314	0.00131335	0.00567644	-1.08719	Not Sig
ZNF707	2.5282	0.2664	6.2144	4.60892e-09	1.06746e-07	10.3687	Sig Up
LOC100288069	2.52743	0.744795	5.39744	2.50847e-07	3.09638e-06	6.60334	Sig Up
TSPYL2	2.52466	1.09305	2.88402	0.00448933	0.0165172	-2.20894	Not Sig
ZNF8	2.5246	0.261187	5.29752	3.99452e-07	4.57729e-06	6.14623	Sig Up
PTPDC1	2.52277	0.892406	5.93033	1.92018e-08	3.53534e-07	9.01651	Sig Up
RNF41	2.52259	1.68459	2.56909	0.0111469	0.0361965	-2.86559	Not Sig
C4orf47	2.52006	0.488338	4.26609	3.46069e-05	0.000219372	2.02818	Sig Up
PPP2R5A	2.51965	0.847325	5.79695	3.70303e-08	6.13691e-07	8.43567	Sig Up
LAT	2.51374	0.317529	5.17221	7.10373e-07	7.53421e-06	5.61772	Sig Up
LOC100507557	2.51353	0.638604	4.59751	8.85906e-06	6.63241e-05	3.20064	Sig Up
PTCH1	2.51325	1.06606	3.66593	0.000338745	0.0016811	-0.0503624	Sig Up
GEMIN5	2.51324	0.780817	3.44779	0.000729051	0.00334399	-0.627394	Sig Up
SETD1B	2.51269	0.440284	6.89742	1.28962e-10	5.82952e-09	13.8289	Sig Up
COBRA1	2.51265	1.36036	3.30288	0.00118998	0.00519917	-1.07658	Not Sig
PRR19	2.51061	0.490517	5.61721	8.84713e-08	1.26612e-06	7.56178	Sig Up
COL27A1	2.50966	0.447949	5.79202	3.79339e-08	6.26899e-07	8.39774	Sig Up
RALGPS1	2.50838	1.24074	4.61934	8.07882e-06	6.10405e-05	3.30979	Sig Up
BEND5	2.50531	1.38877	3.50566	0.000596903	0.00280057	-0.474022	Sig Up
SEMA4B	2.50436	0.834347	4.71826	5.30017e-06	4.25214e-05	3.73964	Sig Up
CXorf23	2.50398	0.856353	3.47478	0.000664326	0.00308053	-0.599235	Sig Up
CYP4F24P	2.50231	0.620336	4.67505	6.37641e-06	4.99035e-05	3.55587	Sig Up
ZNF44	2.5023	1.08383	2.91723	0.0040605	0.0151823	-2.13163	Not Sig
EVC2	2.50214	0.404918	5.12598	8.76515e-07	8.9908e-06	5.42212	Sig Up
MORC2	2.50075	0.612006	3.80441	0.000204587	0.00107492	0.499687	Sig Up
ADAMTS10	2.49781	0.137534	7.65286	2.00938e-12	1.68852e-10	17.8437	Sig Up
ABL1	2.49689	1.57854	2.17359	0.0312646	0.0854566	-3.62116	Not Sig
SMAGP	2.49583	0.396608	3.59392	0.00043793	0.00211545	-0.191352	Sig Up
PCSK1	2.49539	0.52772	5.24836	5.01199e-07	5.52584e-06	5.97206	Sig Up
PIGM	2.49481	1.75883	2.0577	0.0413053	0.106463	-3.98455	Not Sig
TUT1	2.49363	1.03093	2.42421	0.0165003	0.0504672	-3.23163	Not Sig
TEFM	2.49288	0.666347	5.32026	3.59489e-07	4.18892e-06	6.2071	Sig Up
ENDOG	2.48879	1.37376	2.89362	0.00436122	0.0161091	-2.15292	Not Sig
OBSCN	2.48772	0.0692146	8.1937	9.14533e-14	1.49858e-11	20.8391	Sig Up
NUDT8	2.48677	0.348012	5.32065	3.58838e-07	4.18879e-06	6.27481	Sig Up
SERPINB9	2.48535	0.201327	7.09627	4.3967e-11	2.42169e-09	14.858	Sig Up
ICK	2.48496	0.616731	3.64585	0.000364032	0.00179066	-0.0662313	Sig Up
VASH1	2.4844	1.15898	5.1969	6.34648e-07	6.84178e-06	5.66709	Sig Up
ATF6B	2.4841	2.26577	2.12484	0.0351969	0.0938943	-3.79145	Not Sig
SNORD80	2.48289	0.396825	5.27388	4.45581e-07	5.01814e-06	6.10747	Sig Up
WDTC1	2.48231	0.677351	4.54222	1.11745e-05	8.06645e-05	3.10616	Sig Up
MAGI3	2.48199	0.997712	5.57888	1.063e-07	1.47615e-06	7.42446	Sig Up
SLC23A1	2.47917	0.118258	8.56409	1.05425e-14	2.51276e-12	22.9356	Sig Up
THAP8	2.47891	0.797354	3.99828	9.87453e-05	0.000557233	1.08146	Sig Up
BRCA1	2.47771	0.985308	2.67622	0.00825214	0.0280834	-2.74329	Not Sig
HOXB3	2.47737	0.970972	4.95572	1.8806e-06	1.73245e-05	4.71072	Sig Up
MSRB2	2.47634	1.30182	2.63936	0.00916094	0.0307138	-2.69223	Not Sig
HSPA1A	2.47623	2.67137	2.02581	0.0445117	0.113214	-3.86022	Not Sig
WRNIP1	2.47456	1.24759	3.32199	0.00111651	0.00490492	-1.02093	Sig Up
TMEM5	2.4745	1.77471	2.2637	0.0249896	0.0712305	-3.50544	Not Sig
HTT	2.47449	1.55342	2.4033	0.0174374	0.0528281	-3.20824	Not Sig
PISD	2.4712	1.27878	3.16381	0.00187667	0.00772169	-1.45762	Not Sig
SPTLC3	2.47021	0.341486	5.7512	4.6292e-08	7.37433e-07	8.19889	Sig Up
EMX2OS	2.47019	0.200768	5.75962	4.44325e-08	7.12818e-07	8.19363	Sig Up
IRAK1BP1	2.47007	0.340345	5.87431	2.53275e-08	4.43183e-07	8.73424	Sig Up
TOM1	2.46933	0.953188	3.04418	0.00274484	0.0107828	-1.738	Not Sig
C2orf66	2.46896	0.164228	7.7399	1.2291e-12	1.13275e-10	18.3207	Sig Up
ZFYVE16	2.46773	1.83524	4.8245	3.34787e-06	2.84244e-05	4.18524	Sig Up
ABCA7	2.46569	0.190154	6.22256	4.4213e-09	1.0443e-07	10.3983	Sig Up
BICD2	2.46385	0.998046	2.67846	0.00819972	0.0279195	-2.58552	Not Sig
DOPEY1	2.46383	0.518096	5.53582	1.30533e-07	1.76044e-06	7.19349	Sig Up
C6orf106	2.46313	0.800788	4.01979	9.09321e-05	0.000518273	1.17896	Sig Up
KAT2A	2.46307	1.37982	2.60008	0.0102278	0.0337214	-2.90119	Not Sig
ZNF670	2.46284	0.499934	6.21757	4.53507e-09	1.06058e-07	10.3878	Sig Up
MVD	2.46189	1.12398	3.44407	0.000738421	0.00338342	-0.655995	Sig Up
ZNF701	2.46056	0.446969	5.31052	3.76105e-07	4.34393e-06	6.22756	Sig Up
COL5A1	2.46021	0.270268	7.21804	2.25867e-11	1.35821e-09	15.4801	Sig Up
GRAMD1C	2.45999	1.02628	4.78659	3.9473e-06	3.27501e-05	3.92182	Sig Up
INPP5B	2.45928	0.82001	3.77206	0.000230446	0.00119735	0.287446	Sig Up
ANKRD37	2.45704	0.994556	2.63759	0.0092068	0.0308438	-2.70646	Not Sig
PCGF3	2.45334	1.7218	2.73581	0.00695403	0.0242199	-2.57974	Not Sig
TONSL	2.45264	0.420364	5.62026	8.7188e-08	1.25323e-06	7.52987	Sig Up
C20orf132	2.45056	0.270602	6.17727	5.56587e-09	1.23457e-07	10.2176	Sig Up
LOC728640	2.45011	0.18329	7.38356	9.05834e-12	6.15263e-10	16.3865	Sig Up
CLK2	2.4473	1.42254	2.3905	0.0180341	0.0543344	-3.26154	Not Sig
NBPF15	2.44632	0.584621	5.19745	6.33051e-07	6.83757e-06	5.7549	Sig Up
TARSL2	2.44604	1.05203	3.25854	0.00137819	0.00592544	-1.1704	Not Sig
TST	2.4455	1.34276	5.11997	9.00685e-07	9.19555e-06	5.3603	Sig Up
ALDH3B1	2.44536	0.408729	4.11924	6.18641e-05	0.000368291	1.57618	Sig Up
CCND1	2.44332	1.08279	5.5719	1.09907e-07	1.51341e-06	7.31823	Sig Up
FBXL20	2.44271	1.19624	2.4149	0.0169122	0.0514747	-3.23959	Not Sig
SLC2A3	2.44231	4.88756	1.8181	0.0709927	0.164077	-4.19237	Not Sig
MAFG	2.44138	1.73083	2.59781	0.0102925	0.0338837	-2.79344	Not Sig
NPHP1	2.44013	0.674596	4.98674	1.63842e-06	1.54297e-05	4.85684	Sig Up
MYO9B	2.43686	2.35422	2.09563	0.0377518	0.0992357	-3.75151	Not Sig
ARNTL2	2.43641	0.548231	5.27901	4.35147e-07	4.92603e-06	6.06666	Sig Up
KLHL13	2.43601	0.345315	5.79217	3.79067e-08	6.26899e-07	8.33655	Sig Up
LOC286467	2.43341	0.508452	4.18926	4.69816e-05	0.000288875	1.78202	Sig Up
PCDHGC5	2.43027	0.818467	2.05151	0.0419117	0.107692	-3.99835	Not Sig
SBF1	2.42975	0.721681	5.00522	1.50887e-06	1.43124e-05	4.94992	Sig Up
HSPA6	2.42783	0.369965	3.85576	0.000169115	0.000906722	0.594925	Sig Up
MAN2B2	2.42569	0.449949	4.27386	3.3546e-05	0.000214201	2.07876	Sig Up
BIN1	2.42497	1.01836	2.65514	0.00876128	0.0295097	-2.77438	Not Sig
KIAA0100	2.42495	1.27399	2.60596	0.0100611	0.0332555	-2.89738	Not Sig
ZNF200	2.42291	0.450161	6.69601	3.77691e-10	1.383e-08	12.8021	Sig Up
AMIGO3	2.42198	0.237678	5.79723	3.69794e-08	6.13624e-07	8.35279	Sig Up
LOC728463	2.42177	0.349762	7.51879	4.26487e-12	3.08885e-10	17.113	Sig Up
PCDH10	2.42157	1.56724	3.34688	0.00102719	0.00454758	-0.939088	Sig Up
MFHAS1	2.42117	0.633712	3.77613	0.000227031	0.00118195	0.362134	Sig Up
TRIM16	2.42067	0.503771	5.27163	4.50233e-07	5.06184e-06	6.05503	Sig Up
FOXP1	2.41786	1.59317	3.28093	0.00127993	0.00554299	-1.13032	Not Sig
DUSP10	2.41622	2.25139	2.53432	0.0122656	0.0391027	-2.98387	Not Sig
CHST15	2.4162	0.443285	5.91737	2.04755e-08	3.72796e-07	8.98942	Sig Up
EPHA2	2.41563	0.351525	3.89014	0.000148723	0.000805626	0.787355	Sig Up
LOC100506713	2.41367	0.86819	3.47606	0.000661386	0.00307022	-0.564877	Sig Up
PIK3R3	2.41311	1.05462	4.93444	2.06644e-06	1.87338e-05	4.59407	Sig Up
NEXN	2.41213	0.757958	3.90283	0.000141803	0.000771967	0.684521	Sig Up
ZFC3H1	2.4118	1.69428	2.19157	0.0299131	0.0825364	-3.59868	Not Sig
HIST2H2BE	2.41114	1.01242	2.73669	0.00693648	0.0241707	-2.63236	Not Sig
CLK4	2.40787	1.61819	2.80795	0.00563196	0.0201691	-2.38892	Not Sig
C16orf7	2.40757	0.661211	3.62579	0.000391064	0.0019093	-0.19308	Sig Up
SLC25A14	2.40607	1.24608	2.8079	0.00563269	0.0201691	-2.39976	Not Sig
TESK1	2.40517	1.25056	2.26435	0.0249487	0.0711756	-3.5004	Not Sig
CACNA1A	2.40442	0.183062	6.94997	9.71795e-11	4.63246e-09	14.0917	Sig Up
GRK4	2.40337	0.308938	6.33344	2.50665e-09	6.5975e-08	10.9847	Sig Up
MAPK8IP3	2.40256	0.820795	4.34323	2.53614e-05	0.000166065	2.3383	Sig Up
LAMA5	2.40214	3.01456	1.77999	0.0770508	0.174841	-4.25195	Not Sig
SPON2	2.4021	0.186302	8.77448	3.04697e-15	9.51019e-13	24.1143	Sig Up
PMS1	2.40033	1.70828	2.85744	0.00486187	0.0177681	-2.24764	Not Sig
RNF6	2.39968	1.55527	3.18489	0.00175307	0.00729555	-1.47804	Not Sig
KDM2A	2.39967	1.71526	2.54633	0.0118681	0.038074	-2.93308	Not Sig
VAMP1	2.39899	0.327237	5.25205	4.92751e-07	5.45563e-06	5.94171	Sig Up
PCYT1A	2.39894	0.594857	4.09832	6.7123e-05	0.000396537	1.45815	Sig Up
EMP2	2.39667	0.684939	6.28768	3.17029e-09	7.91607e-08	10.7208	Sig Up
LOC728228	2.3961	0.113409	7.636	2.20952e-12	1.83321e-10	17.7527	Sig Up
TOP3B	2.3958	0.47955	6.29152	3.10859e-09	7.79169e-08	10.7722	Sig Up
RASGRP3	2.39461	0.22406	5.78351	3.95452e-08	6.44946e-07	8.28755	Sig Up
CUL7	2.39024	0.642009	3.91068	0.00013768	0.000752332	0.763885	Sig Up
PRUNE	2.38931	0.821814	4.15945	5.28434e-05	0.000320261	1.65463	Sig Up
LOC150776	2.38902	1.5115	2.18473	0.030421	0.0836738	-3.68252	Not Sig
AARSD1	2.38859	1.50418	2.64146	0.00910684	0.030548	-2.74575	Not Sig
ATF4	2.3885	4.20431	2.03536	0.0435303	0.111062	-3.83488	Not Sig
SLC41A1	2.38275	1.42841	4.1573	5.3292e-05	0.000322681	1.58738	Sig Up
DHTKD1	2.38224	0.537691	4.95788	1.86268e-06	1.71956e-05	4.65072	Sig Up
RLF	2.38079	1.85646	2.17547	0.0311202	0.0851681	-3.65742	Not Sig
SERTAD2	2.38061	1.41534	2.13199	0.0345942	0.0926824	-3.69013	Not Sig
DHFRL1	2.37821	0.8298	3.22405	0.00154335	0.00652944	-1.33238	Not Sig
LOC642846	2.37323	0.68589	5.25283	4.9098e-07	5.44062e-06	5.97862	Sig Up
C17orf56	2.37267	0.388886	6.55266	8.03496e-10	2.53198e-08	12.0636	Sig Up
ZNF470	2.37052	0.63657	4.24548	3.75788e-05	0.000236837	2.02	Sig Up
DUSP16	2.36786	1.0868	4.02673	8.85398e-05	0.000507326	1.11207	Sig Up
COL4A3BP	2.36749	0.877503	2.16943	0.0315847	0.0861515	-3.83465	Not Sig
KCNQ3	2.36609	1.17122	3.67989	0.00032216	0.00161068	0.0527822	Sig Up
ENPP1	2.36411	0.0880047	8.57423	9.93267e-15	2.41125e-12	22.992	Sig Up
WSCD1	2.36326	2.66109	5.23837	5.24755e-07	5.76614e-06	5.89148	Sig Up
LATS2	2.36126	1.2959	4.25678	3.59213e-05	0.000227045	2.00872	Sig Up
SNORD79	2.35823	0.126448	9.36585	8.8759e-17	9.46526e-14	27.5406	Sig Up
C14orf101	2.35758	0.309933	5.50457	1.51418e-07	2.00701e-06	7.06626	Sig Up
TADA1	2.35688	2.32537	1.94328	0.0538071	0.131572	-4.10484	Not Sig
FAAH	2.35657	0.116763	6.08811	8.73274e-09	1.80849e-07	9.73982	Sig Up
FAM110B	2.35606	2.61984	2.54857	0.0117954	0.0379077	-2.93168	Not Sig
APBB2	2.35432	1.93202	4.79626	3.78528e-06	3.15656e-05	4.04426	Sig Up
SYNPO	2.35388	1.10984	2.59894	0.0102603	0.0337944	-2.79057	Not Sig
COX7A1	2.35362	0.456683	6.8186	1.9675e-10	8.08524e-09	13.4169	Sig Up
PITPNM2	2.35337	0.508589	4.62858	7.7688e-06	5.90384e-05	3.39081	Sig Up
ZNF503	2.35145	0.390536	6.21309	4.63958e-09	1.07267e-07	10.3932	Sig Up
TMEM177	2.35035	0.519757	4.49106	1.3829e-05	9.67879e-05	2.78752	Sig Up
FHOD1	2.34971	0.245131	6.47115	1.22955e-09	3.5818e-08	11.6359	Sig Up
AP4S1	2.34866	0.462797	5.2692	4.55315e-07	5.11459e-06	6.02968	Sig Up
CC2D1B	2.3473	0.408272	3.78917	0.000216405	0.00113112	0.408148	Sig Up
DALRD3	2.34631	1.36736	2.24643	0.0260991	0.0737991	-3.63694	Not Sig
ECD	2.34621	0.687395	5.06936	1.13192e-06	1.11567e-05	5.1799	Sig Up
PPP1R3C	2.34578	0.786641	2.41769	0.0167876	0.0511548	-3.30928	Not Sig
KIF2C	2.34529	1.28884	5.55144	1.21178e-07	1.64614e-06	7.21094	Sig Up
RC3H2	2.34475	0.962112	2.22571	0.0274865	0.0771233	-3.67767	Not Sig
EDNRA	2.34377	0.531239	4.22285	4.11239e-05	0.000256833	1.94896	Sig Up
TTC13	2.34377	0.901809	3.76488	0.000236594	0.0012259	0.276655	Sig Up
ZNF398	2.34288	1.27935	2.59973	0.0102378	0.033746	-2.82978	Not Sig
ZNF880	2.34233	1.91808	2.55172	0.0116936	0.037673	-2.91749	Not Sig
LINC00338	2.33835	0.563554	5.34479	3.20755e-07	3.81559e-06	6.27802	Sig Up
RHOU	2.33689	1.4019	4.0255	8.89593e-05	0.000509021	1.11202	Sig Up
POLR1A	2.33685	0.813497	3.53888	0.000531581	0.00251934	-0.360601	Sig Up
PTK7	2.3362	0.407838	6.76913	2.56163e-10	1.02581e-08	13.1764	Sig Up
GABBR1	2.33524	2.00785	2.21179	0.0284547	0.0793813	-3.64756	Not Sig
CCDC61	2.33475	0.154491	7.04522	5.80386e-11	3.05554e-09	14.6006	Sig Up
LCORL	2.33403	1.31945	5.17836	6.90722e-07	7.34958e-06	5.68784	Sig Up
FAM47E	2.33391	0.248398	8.70494	4.59743e-15	1.31017e-12	23.6967	Sig Up
POLL	2.33377	0.669321	3.86259	0.000164867	0.000886844	0.620886	Sig Up
TMEM158	2.33258	2.31527	2.06028	0.0410555	0.106007	-3.80122	Not Sig
ANKRD26	2.33187	0.642634	6.25526	3.74219e-09	9.11829e-08	10.5813	Sig Up
CSPG4	2.3291	1.21793	4.392	2.07953e-05	0.000139013	2.40819	Sig Up
HIST1H1E	2.32904	0.34131	6.6299	5.35539e-10	1.82348e-08	12.4328	Sig Up
PLEKHO1	2.32891	1.22549	2.65084	0.00886877	0.0298564	-2.7562	Not Sig
KLHL29	2.3287	0.168862	7.02647	6.42549e-11	3.3032e-09	14.4903	Sig Up
HOXB2	2.32828	1.35601	5.39124	2.58241e-07	3.17543e-06	6.53034	Sig Up
FAM20C	2.32622	2.89064	1.82884	0.0693582	0.16098	-4.17519	Not Sig
TNNT1	2.32606	0.205799	9.19755	2.4438e-16	1.60179e-13	26.5036	Sig Up
DIXDC1	2.32466	1.44263	2.37919	0.0185762	0.0557498	-3.2518	Not Sig
CLP1	2.32447	0.635191	4.21744	4.20181e-05	0.000261794	1.82096	Sig Up
ADARB1	2.32377	0.392699	4.38545	2.13589e-05	0.000142129	2.40191	Sig Up
PLXDC1	2.32336	0.144445	7.10417	4.21148e-11	2.34929e-09	14.8985	Sig Up
FLII	2.32267	1.87241	1.92727	0.0557882	0.135356	-4.05898	Not Sig
TPX2	2.32207	1.24682	4.96823	1.77905e-06	1.65519e-05	4.68972	Sig Up
TMEM87B	2.32027	0.715153	3.21045	0.00161335	0.00678519	-1.44741	Not Sig
HOXA4	2.3199	0.980164	2.82684	0.00532579	0.0192383	-2.26754	Not Sig
ULK4	2.31976	0.704669	4.43312	1.75691e-05	0.000119334	2.50748	Sig Up
FBXL6	2.31888	0.661996	2.96863	0.00347027	0.0132513	-1.99501	Not Sig
SOCS4	2.31841	0.976435	4.07081	7.46906e-05	0.000435573	1.33194	Sig Up
CTH	2.31765	0.649111	5.86944	2.59428e-08	4.5104e-07	8.7637	Sig Up
OR7E12P	2.31761	0.250012	4.02612	8.87483e-05	0.000508192	1.21703	Sig Up
MICAL1	2.31751	0.391158	4.50888	1.28422e-05	9.10978e-05	2.93718	Sig Up
MIR570	2.3156	0.435757	6.27595	3.36646e-09	8.31092e-08	10.6782	Sig Up
ST6GALNAC6	2.31393	2.36124	2.0706	0.0400658	0.103881	-3.79449	Not Sig
VEGFA	2.31369	3.32429	2.02764	0.0443219	0.112819	-3.84826	Not Sig
SLC25A40	2.31344	1.00956	3.18592	0.00174726	0.00727598	-1.4755	Not Sig
BET1L	2.31337	1.692	1.93686	0.0545942	0.13305	-4.13062	Not Sig
RAB6B	2.31295	0.943611	3.09116	0.00236718	0.00943775	-1.71424	Not Sig
PLA2G15	2.31292	1.20106	2.18864	0.0301298	0.0830294	-3.74585	Not Sig
ATP5SL	2.31222	1.4729	3.21392	0.00159523	0.0067176	-1.34475	Not Sig
ADAMTSL1	2.31174	0.543827	4.06388	7.67216e-05	0.000445413	1.13564	Sig Up
SLC29A1	2.31163	0.98375	4.91875	2.21465e-06	1.99066e-05	4.5735	Sig Up
NIT1	2.31162	1.57144	2.05536	0.0415337	0.106905	-3.9664	Not Sig
SH3D21	2.311	0.073836	9.61401	1.97712e-17	4.22901e-14	29.0234	Sig Up
DSN1	2.31067	1.52929	4.39649	2.04165e-05	0.00013676	2.46234	Sig Up
LRRTM1	2.31052	0.238946	5.49632	1.57452e-07	2.0765e-06	7.00105	Sig Up
DGCR8	2.30986	0.802397	4.27201	3.37957e-05	0.000215481	1.97912	Sig Up
HOXA7	2.3095	1.34129	4.57845	9.59937e-06	7.10549e-05	3.1545	Sig Up
ZNF596	2.30912	0.334489	6.16572	5.90142e-09	1.29151e-07	10.1782	Sig Up
LAMB4	2.30771	0.751533	5.3264	3.49392e-07	4.08945e-06	6.22623	Sig Up
MCEE	2.30726	0.978556	3.17411	0.00181529	0.00752343	-1.52301	Not Sig
HERC4	2.30617	0.403521	3.89037	0.000148596	0.000805267	0.729339	Sig Up
PLA2G4C	2.30586	0.590828	3.73894	0.000260108	0.00133038	0.293559	Sig Up
NOTCH1	2.30255	3.43763	2.97219	0.00343245	0.0131222	-1.98815	Not Sig
SLC26A6	2.30244	0.294268	6.51167	9.95508e-10	3.02994e-08	11.8334	Sig Up
DHRS13	2.30233	1.22506	3.12817	0.0021041	0.00852656	-1.58379	Not Sig
TRIL	2.30089	0.864666	4.68756	6.04464e-06	4.7677e-05	3.58921	Sig Up
STAT5A	2.30042	0.227171	7.20115	2.47801e-11	1.46325e-09	15.4185	Sig Up
NPIP	2.30042	3.51211	2.24992	0.0258714	0.0732696	-3.44853	Not Sig
IFT172	2.299	0.885856	3.48148	0.000649113	0.00301853	-0.745374	Sig Up
SOX13	2.29822	0.822136	4.52006	1.22578e-05	8.7188e-05	2.98055	Sig Up
SCNN1D	2.29754	0.247285	6.47777	1.18794e-09	3.48381e-08	11.6627	Sig Up
LPP-AS2	2.29667	0.246016	5.68488	6.38624e-08	9.6725e-07	7.89951	Sig Up
S100A11	2.29606	2.84667	1.98485	0.0489378	0.122125	-3.92124	Not Sig
CCNE2	2.29504	0.568281	5.67368	6.74136e-08	1.01345e-06	7.77246	Sig Up
ADAT3	2.29427	0.405337	4.90386	2.36491e-06	2.10466e-05	4.44512	Sig Up
UBXN11	2.29333	1.1748	3.80566	0.000203647	0.00107041	0.319758	Sig Up
ENKUR	2.29231	0.995339	4.07079	7.46943e-05	0.000435573	1.24496	Sig Up
PROSER1	2.29046	1.34793	3.05964	0.00261482	0.010306	-1.80579	Not Sig
RBM38	2.28956	1.02931	3.15556	0.00192718	0.00790221	-1.43067	Not Sig
KIAA1244	2.28902	0.835362	3.49002	0.000630207	0.00294	-0.557354	Sig Up
TSHZ2	2.28901	0.555917	4.60306	8.65405e-06	6.49376e-05	3.28758	Sig Up
MFSD4	2.28884	0.350194	5.43445	2.10853e-07	2.68096e-06	6.70607	Sig Up
RING1	2.28859	0.723371	4.63842	7.4514e-06	5.69565e-05	3.40585	Sig Up
HILPDA	2.28855	2.63266	1.66669	0.0976098	0.209411	-4.423	Not Sig
LOC386758	2.28826	1.22981	2.2893	0.023421	0.0676058	-3.50743	Not Sig
NTRK2	2.28807	3.7939	1.91307	0.0575958	0.139021	-4.10223	Not Sig
CAPN10	2.28747	0.48525	5.69646	6.03826e-08	9.31972e-07	7.92446	Sig Up
L3MBTL4	2.28622	0.458058	6.36122	2.17259e-09	5.86019e-08	11.0924	Sig Up
S100A4	2.28462	0.157919	6.67398	4.24388e-10	1.49954e-08	12.6826	Sig Up
DNHD1	2.28421	0.836049	3.80235	0.000206152	0.0010815	0.421846	Sig Up
OAF	2.28378	0.602165	3.1069	0.00225182	0.00902117	-1.63109	Not Sig
FAM160B1	2.28339	1.0525	4.06349	7.68355e-05	0.000445877	1.28538	Sig Up
SLC35E3	2.28277	0.632836	5.30489	3.86059e-07	4.43934e-06	6.1561	Sig Up
USP32	2.28255	1.49555	2.32798	0.0212149	0.0622439	-3.47166	Not Sig
SEMA4F	2.28126	0.192703	8.5964	8.71856e-15	2.19792e-12	23.0955	Sig Up
MASTL	2.27966	1.37617	3.02189	0.00294283	0.0114644	-2.02763	Not Sig
GGA2	2.27958	0.572449	4.08063	7.18998e-05	0.000421339	1.26178	Sig Up
ZCCHC24	2.27941	1.3045	2.52928	0.0124358	0.0395683	-3.1222	Not Sig
FAM49A	2.279	0.711004	5.13567	8.38801e-07	8.65133e-06	5.44306	Sig Up
NKX2-5	2.27812	0.20077	6.90715	1.22391e-10	5.60986e-09	13.8687	Sig Up
LOC100379224	2.27717	0.529255	3.7494	0.000250367	0.00128809	0.330728	Sig Up
IGF2R	2.27694	1.04744	2.64075	0.00912511	0.0306014	-2.74216	Not Sig
CRADD	2.27607	0.953506	4.43232	1.76272e-05	0.000119604	2.527	Sig Up
NELL1	2.27486	0.184417	6.06008	1.00536e-08	2.04013e-07	9.60246	Sig Up
METTL12	2.27379	0.401619	5.11952	9.02527e-07	9.20718e-06	5.40778	Sig Up
FLJ35946	2.2737	0.221007	4.97683	1.71233e-06	1.60221e-05	4.77516	Sig Up
LOC100506548	2.27325	0.66469	3.71709	0.000281618	0.00142924	0.154042	Sig Up
ZNF787	2.27134	0.144381	7.68457	1.6804e-12	1.4884e-10	18.0172	Sig Up
DLG2	2.27101	0.314147	5.67288	6.76751e-08	1.01505e-06	7.77454	Sig Up
DUSP28	2.271	0.771746	4.47072	1.50448e-05	0.00010435	2.79716	Sig Up
TRIOBP	2.27076	1.58441	2.42363	0.0165259	0.0505042	-3.17018	Not Sig
BEST1	2.2702	0.489553	3.47396	0.0006662	0.00308703	-0.572979	Sig Up
2022-03-01	2.26938	0.767433	3.34449	0.00103544	0.00457795	-0.986209	Sig Up
DOCK6	2.26926	0.395796	5.7868	3.89143e-08	6.38457e-07	8.37715	Sig Up
SNORA45	2.26921	0.245643	6.84971	1.6658e-10	7.14248e-09	13.5645	Sig Up
SETD7	2.26874	0.800339	2.37251	0.0189029	0.056575	-3.43895	Not Sig
LOC728537	2.26857	0.433399	5.57259	1.09546e-07	1.51162e-06	7.37596	Sig Up
SHCBP1	2.26602	0.837781	6.58641	6.73181e-10	2.17358e-08	12.2108	Sig Up
ZIC1	2.26432	0.554465	4.94788	1.94705e-06	1.78364e-05	4.64005	Sig Up
TNFRSF10B	2.26192	1.5782	1.86293	0.0643773	0.152058	-4.18053	Not Sig
ACVR2A	2.26181	0.722086	4.59572	8.92611e-06	6.67498e-05	3.28217	Sig Up
PLBD1	2.26124	0.195466	6.43832	1.45821e-09	4.18285e-08	11.5075	Sig Up
CAMK2N1	2.26075	3.19966	1.97112	0.0505033	0.125033	-3.94403	Not Sig
GUCY2C	2.2599	0.153145	8.01802	2.51749e-13	3.20406e-11	19.8568	Sig Up
PHKA2	2.25978	0.459402	4.24398	3.78046e-05	0.000238031	1.84456	Sig Up
COIL	2.25826	1.31281	2.99031	0.00324588	0.0124964	-1.97545	Not Sig
MST1	2.2578	0.246883	7.25868	1.8063e-11	1.14945e-09	15.7244	Sig Up
TBX2	2.25711	0.217779	6.55444	7.96044e-10	2.51454e-08	12.0582	Sig Up
IFFO2	2.2569	0.384586	5.18353	6.74605e-07	7.2309e-06	5.6241	Sig Up
MAGI1	2.2568	1.92047	4.64945	7.11053e-06	5.47661e-05	3.33543	Sig Up
PAX3	2.25666	0.444212	5.01687	1.43238e-06	1.3746e-05	4.84519	Sig Up
LOC100130557	2.25608	0.249961	5.31886	3.61841e-07	4.21259e-06	6.2164	Sig Up
PKD1L3	2.25302	0.139534	6.71662	3.38609e-10	1.27552e-08	12.8781	Sig Up
LIN54	2.25186	0.956745	4.65127	7.05565e-06	5.44074e-05	3.44832	Sig Up
HIST1H2AM	2.25177	0.247466	6.54041	8.56723e-10	2.64877e-08	11.9777	Sig Up
MEX3A	2.25177	0.686506	5.93546	1.87196e-08	3.4641e-07	9.00345	Sig Up
COL7A1	2.2501	0.177809	5.93592	1.86776e-08	3.4641e-07	9.00558	Sig Up
FANCI	2.2501	1.30196	5.07732	1.09207e-06	1.08005e-05	5.10393	Sig Up
C5orf27	2.2501	0.0414818	7.77257	1.02138e-12	9.70236e-11	18.4973	Sig Up
C1orf96	2.24995	1.15677	5.43086	2.14442e-07	2.71868e-06	6.68842	Sig Up
CCDC18	2.2496	1.11345	4.83412	3.21047e-06	2.74713e-05	4.18647	Sig Up
DENND4C	2.24752	1.71484	2.31339	0.0220249	0.0642751	-3.42464	Not Sig
TOE1	2.24624	0.826318	3.08018	0.00245084	0.00973281	-1.80084	Not Sig
NCOR2	2.24622	2.74699	2.01478	0.0456684	0.115662	-3.89666	Not Sig
TMEM51	2.24616	0.661384	5.92461	1.97544e-08	3.62182e-07	8.96736	Sig Up
YEATS4	2.24602	1.37374	4.75091	4.60562e-06	3.75e-05	3.81986	Sig Up
LOC441242	2.24577	0.634526	4.18636	4.75232e-05	0.000291522	1.78145	Sig Up
C1orf226	2.24485	0.680277	4.30934	2.9087e-05	0.000188111	2.11493	Sig Up
CITED2	2.24444	1.56241	2.45187	0.0153294	0.0473771	-3.06128	Not Sig
MSTO2P	2.24381	0.815506	2.50502	0.0132853	0.0419048	-3.1389	Not Sig
DENND2A	2.24363	1.70177	3.25867	0.00137758	0.00592476	-1.32766	Not Sig
MTHFR	2.24248	0.511497	2.89364	0.00436097	0.0161091	-2.23142	Not Sig
ZNF749	2.24236	0.212442	6.42744	1.54288e-09	4.40184e-08	11.4332	Sig Up
BCL2	2.24235	0.327107	6.33413	2.49786e-09	6.5975e-08	10.9832	Sig Up
PPP1R26	2.24172	0.282824	5.68592	6.35422e-08	9.64753e-07	7.89842	Sig Up
STAG3	2.24131	0.59007	5.94373	1.79675e-08	3.36479e-07	9.05664	Sig Up
C1orf50	2.24071	1.0378	3.53284	0.000542939	0.00257038	-0.459916	Sig Up
DCX	2.23972	0.54793	5.13403	8.45082e-07	8.70926e-06	5.34853	Sig Up
G0S2	2.23881	0.484773	4.93278	2.08162e-06	1.88453e-05	4.50591	Sig Up
THAP10	2.23809	0.719003	4.75125	4.59881e-06	3.74678e-05	3.78371	Sig Up
NT5DC2	2.23788	2.17054	2.47678	0.014339	0.0446697	-3.10415	Not Sig
PI4KAP1	2.23759	0.855178	4.45874	1.58085e-05	0.000108841	2.77693	Sig Up
PPP1R3B	2.23719	0.226504	7.81236	8.14913e-13	8.21746e-11	18.7071	Sig Up
BTBD19	2.23712	0.12315	8.10921	1.48988e-13	2.20783e-11	20.3624	Sig Up
STIM2	2.23686	2.13398	2.57028	0.0111102	0.0361039	-2.96672	Not Sig
AK4	2.23622	3.74863	1.79481	0.0746453	0.170743	-4.23802	Not Sig
SNORA53	2.23545	0.200685	7.6732	1.79174e-12	1.54984e-10	17.9525	Sig Up
CHML	2.23521	0.389418	6.1076	7.91616e-09	1.67106e-07	9.86038	Sig Up
GNAO1	2.23441	0.94822	4.87444	2.69139e-06	2.36154e-05	4.367	Sig Up
CACNA1D	2.23341	0.346065	5.11673	9.13997e-07	9.30248e-06	5.36922	Sig Up
RNFT2	2.23283	0.838965	5.47205	1.76606e-07	2.30591e-06	6.87196	Sig Up
MIR3671	2.2328	0.206481	7.87872	5.58559e-13	6.01672e-11	19.0832	Sig Up
COL4A1	2.23154	1.14165	2.12146	0.0354843	0.0944686	-3.83091	Not Sig
MRPS6	2.23085	3.16968	2.07157	0.0399738	0.103704	-3.81845	Not Sig
DKFZP586I1420	2.23076	0.261855	5.59607	9.79111e-08	1.37716e-06	7.42774	Sig Up
TAF4B	2.23015	0.165924	9.30754	1.26135e-16	1.10233e-13	27.1851	Sig Up
ZXDC	2.23012	2.34127	2.10288	0.0371028	0.0979332	-3.77516	Not Sig
ZNF236	2.22978	0.916752	3.25334	0.00140197	0.00600995	-1.2818	Not Sig
SRRD	2.22942	0.689375	5.42951	2.15804e-07	2.72803e-06	6.72981	Sig Up
GLIPR1	2.22808	1.92471	1.89251	0.0603	0.144352	-4.08379	Not Sig
LYSMD1	2.228	0.181906	7.61998	2.4179e-12	1.96871e-10	17.6643	Sig Up
SLC7A5P1	2.22783	0.28083	5.57799	1.06754e-07	1.48089e-06	7.39465	Sig Up
ARG2	2.22762	0.554653	4.57603	9.69742e-06	7.15785e-05	3.21066	Sig Up
PSMC3IP	2.22674	1.30255	3.74057	0.000258565	0.00132352	0.230514	Sig Up
MXD4	2.22574	0.969616	5.07971	1.08035e-06	1.07209e-05	5.17123	Sig Up
SOLH	2.22436	0.393029	6.17932	5.50806e-09	1.22531e-07	10.2017	Sig Up
FAM60A	2.22386	0.610171	5.06725	1.14273e-06	1.1232e-05	5.16283	Sig Up
C16orf55	2.22279	0.796992	4.08598	7.04203e-05	0.000413779	1.25754	Sig Up
LOC100499227	2.22271	0.0918041	7.01329	6.90101e-11	3.52005e-09	14.4133	Sig Up
C5orf34	2.22255	0.482112	5.31291	3.71962e-07	4.30746e-06	6.17137	Sig Up
STRADB	2.22107	2.19671	2.70077	0.00769289	0.0264549	-2.68805	Not Sig
MAN2C1	2.22074	1.61004	1.87481	0.0627134	0.148882	-4.16221	Not Sig
SESTD1	2.22036	2.20839	1.99967	0.0472949	0.118817	-4.03656	Not Sig
TSC22D2	2.2192	2.0403	2.41164	0.0170582	0.051811	-3.18336	Not Sig
ACRC	2.21867	0.253317	5.65467	7.38865e-08	1.08829e-06	7.68269	Sig Up
SNORD104	2.21861	0.206553	6.95652	9.38055e-11	4.53763e-09	14.123	Sig Up
ZDHHC11	2.21773	0.171347	7.01617	6.79416e-11	3.47909e-09	14.4305	Sig Up
KLHL5	2.21734	2.17528	3.06528	0.0025688	0.0101582	-1.77896	Not Sig
SEMA6C	2.21565	0.0735952	7.86348	6.09229e-13	6.44063e-11	18.999	Sig Up
RBMS2	2.21527	0.914672	3.17008	0.00183906	0.00760391	-1.59794	Not Sig
KDM4A	2.21523	0.525109	7.09848	4.34402e-11	2.40278e-09	14.8761	Sig Up
ZNF778	2.21433	0.222466	6.23993	4.04664e-09	9.71565e-08	10.526	Sig Up
ZNF780B	2.21392	0.686085	5.02299	1.39372e-06	1.33946e-05	4.93546	Sig Up
FAM55C	2.21343	0.507243	4.02671	8.85469e-05	0.000507326	1.13277	Sig Up
NCAPD3	2.21328	1.47039	2.73341	0.00700258	0.0243816	-2.55544	Not Sig
ANKRD49	2.21277	0.656127	4.56783	1.00376e-05	7.36188e-05	3.16307	Sig Up
KIAA1524	2.21258	0.854302	4.67763	6.30648e-06	4.94744e-05	3.48364	Sig Up
LOC646278	2.21193	0.308041	6.89996	1.27214e-10	5.79043e-09	13.832	Sig Up
BCOR	2.21174	1.20878	2.14303	0.0336825	0.0907593	-3.84504	Not Sig
FLJ45340	2.21027	2.02953	2.29276	0.0232163	0.0671836	-3.4359	Not Sig
ASS1	2.2101	0.129897	9.14933	3.26368e-16	1.94471e-13	26.27	Sig Up
PHF21A	2.20995	1.77657	3.27558	0.0013028	0.00563458	-1.15268	Not Sig
ZNF91	2.20927	1.74142	2.9244	0.00397293	0.0149059	-2.16948	Not Sig
KIAA1522	2.20811	0.677069	4.54686	1.09596e-05	7.93753e-05	3.10526	Sig Up
TMEM216	2.20809	0.234139	6.38749	1.89714e-09	5.28017e-08	11.2093	Sig Up
PKD2	2.20797	1.67884	2.14051	0.0338885	0.0912018	-3.73242	Not Sig
KDM4C	2.20787	1.01401	2.19913	0.0293606	0.0813373	-3.63437	Not Sig
TADA2B	2.20771	0.481873	3.86594	0.00016282	0.000877276	0.652372	Sig Up
TBP	2.20751	1.35956	2.68543	0.00803825	0.0274339	-2.67175	Not Sig
MLX	2.20699	1.73247	2.29001	0.0233792	0.0675329	-3.43423	Not Sig
HIST1H2AE	2.20681	0.601714	3.84099	0.00017867	0.000953659	0.372013	Sig Up
TAGLN3	2.20552	0.297911	6.22787	4.30334e-09	1.02568e-07	10.4317	Sig Up
LOC645166	2.20505	1.28559	4.2153	4.23763e-05	0.000263776	1.87363	Sig Up
RNF122	2.20502	0.29569	6.74433	2.92295e-10	1.13364e-08	13.0179	Sig Up
CPEB1	2.20487	0.215253	5.34912	3.14349e-07	3.753e-06	6.40143	Sig Up
BMP2K	2.20442	0.578733	4.34182	2.5507e-05	0.000166935	2.26736	Sig Up
LRP11	2.20405	0.913707	4.16302	5.21064e-05	0.000316233	1.61247	Sig Up
PFDN6	2.20388	0.213328	6.55026	8.13654e-10	2.54563e-08	12.043	Sig Up
CCDC134	2.20365	0.24881	5.84046	2.99189e-08	5.11351e-07	8.55125	Sig Up
GPR155	2.20325	0.658494	5.77322	4.1582e-08	6.71304e-07	8.2982	Sig Up
MPHOSPH8	2.20257	2.66535	2.19577	0.0296048	0.0818408	-3.6393	Not Sig
ZNF267	2.20195	0.629495	5.58693	1.02288e-07	1.42497e-06	7.42183	Sig Up
MCAM	2.20145	1.04032	2.45582	0.0151686	0.0469306	-3.25181	Not Sig
ZNF764	2.20136	1.00778	3.47111	0.00067279	0.00311427	-0.76783	Sig Up
DSE	2.20095	0.285013	4.94465	1.97511e-06	1.80305e-05	4.54243	Sig Up
SH3BGR	2.20093	1.49189	2.57904	0.010844	0.0353792	-2.9182	Not Sig
FAM175B	2.19985	0.267192	7.26036	1.78976e-11	1.14448e-09	15.7332	Sig Up
HIST1H4J	2.19924	0.323534	6.60269	6.18001e-10	2.02534e-08	12.3333	Sig Up
STAM	2.19896	0.812305	3.22373	0.00154495	0.00653316	-1.2976	Not Sig
AFF3	2.19799	0.9702	3.45333	0.000715283	0.00328544	-0.632509	Sig Up
SFMBT1	2.1978	0.884987	5.01415	1.44987e-06	1.38632e-05	4.88785	Sig Up
FAT1	2.19716	1.32064	2.81175	0.00556907	0.0199849	-2.39773	Not Sig
KIAA1377	2.19712	0.504592	5.7594	4.44798e-08	7.12818e-07	8.18567	Sig Up
LINGO1	2.1961	0.483972	5.92588	1.96304e-08	3.60918e-07	8.97068	Sig Up
TICAM1	2.19519	0.509257	5.35644	3.03814e-07	3.65385e-06	6.46502	Sig Up
ZNF829	2.19513	0.374815	5.04248	1.27722e-06	1.24023e-05	5.04931	Sig Up
GPR161	2.19439	0.251801	6.41387	1.65519e-09	4.68637e-08	11.3407	Sig Up
JHDM1D	2.19328	0.682015	4.44925	1.64402e-05	0.000112776	2.71265	Sig Up
CDR1	2.1932	0.673688	4.31721	2.81776e-05	0.000182861	2.02887	Sig Up
EPM2A	2.19289	0.552872	4.91695	2.23231e-06	2.0016e-05	4.49618	Sig Up
CD163L1	2.19214	0.576117	3.74147	0.00025772	0.00131971	0.297777	Sig Up
LOC283624	2.19212	1.45378	2.29023	0.0233661	0.0675231	-3.57541	Not Sig
ADRBK2	2.1919	0.419989	5.9806	1.49578e-08	2.86251e-07	9.27669	Sig Up
C1orf56	2.19172	0.868966	3.7155	0.000283251	0.00143697	0.086583	Sig Up
TTLL11	2.19171	0.294556	5.26432	4.6568e-07	5.21761e-06	5.99244	Sig Up
IGSF9B	2.19113	0.373744	4.79762	3.76292e-06	3.13992e-05	4.05	Sig Up
ATG14	2.1901	1.12294	2.43809	0.0159032	0.0488233	-3.19121	Not Sig
VLDLR	2.18888	0.407757	4.02479	8.92018e-05	0.000509843	1.19472	Sig Up
F8	2.18746	0.752049	3.11961	0.00216247	0.00871168	-1.81573	Not Sig
FILIP1L	2.18717	0.48883	5.36457	2.92507e-07	3.53408e-06	6.48555	Sig Up
PIDD	2.18707	0.441151	5.82966	3.15478e-08	5.33626e-07	8.49988	Sig Up
RHD	2.18641	0.253032	7.59415	2.79572e-12	2.1815e-10	17.5232	Sig Up
LOC100507577	2.18512	0.836079	4.26761	3.43977e-05	0.000218151	1.92004	Sig Up
MT1L	2.18486	1.21147	2.55298	0.0116534	0.0375803	-2.90243	Not Sig
SIPA1L3	2.18388	0.805705	4.1446	5.60162e-05	0.000337772	1.6069	Sig Up
ZNF295	2.18359	1.16867	2.23518	0.0268446	0.0755648	-3.58997	Not Sig
HERC6	2.18233	0.573746	3.08757	0.00239422	0.00953398	-1.78314	Not Sig
EMILIN3	2.18199	0.989057	4.85554	2.92364e-06	2.53144e-05	4.16298	Sig Up
MAFG-AS1	2.18149	0.183826	5.83196	3.11943e-08	5.29696e-07	8.59719	Sig Up
ADAM12	2.18002	0.787826	2.83252	0.00523672	0.0189531	-2.31029	Not Sig
SIAH1	2.17841	2.50451	2.26915	0.0246483	0.07053	-3.51489	Not Sig
LOC283174	2.17757	0.29669	5.44086	2.04584e-07	2.61138e-06	6.73343	Sig Up
DYNC2H1	2.17709	1.89016	1.8861	0.061165	0.145917	-4.23758	Not Sig
GAK	2.17659	1.25986	2.46022	0.0149908	0.0464573	-3.14112	Not Sig
PPWD1	2.17601	1.33269	3.40742	0.000836959	0.00379119	-0.834846	Sig Up
WDR67	2.17404	0.289021	5.49571	1.5791e-07	2.08044e-06	6.95265	Sig Up
CSGALNACT1	2.17404	0.748057	4.96243	1.82547e-06	1.69117e-05	4.61154	Sig Up
GSTM5	2.17404	0.37248	4.79999	3.72447e-06	3.11776e-05	3.93229	Sig Up
POLH	2.17308	1.39922	2.69257	0.00787578	0.0269918	-2.67842	Not Sig
POLR3A	2.17178	1.16751	2.09244	0.0380401	0.0997423	-3.92447	Not Sig
SLC2A13	2.17146	0.288527	6.38668	1.90511e-09	5.29111e-08	11.2109	Sig Up
HYDIN	2.17146	1.5372	3.77136	0.000231039	0.00119996	0.235185	Sig Up
PPP4R1L	2.1713	0.304474	5.7633	4.3643e-08	7.01984e-07	8.18744	Sig Up
MAF	2.17125	0.920155	4.76785	4.2808e-06	3.5161e-05	3.90739	Sig Up
SNORA48	2.1705	0.167309	6.69671	3.76294e-10	1.383e-08	12.7794	Sig Up
MAP3K10	2.17014	0.0351738	8.32892	4.17196e-14	7.59587e-12	21.602	Sig Up
TRIM13	2.16903	1.42131	2.77787	0.00615261	0.0217809	-2.45344	Not Sig
SNORD22	2.16856	0.195169	5.85651	2.76484e-08	4.78156e-07	8.65557	Sig Up
ZSCAN21	2.16705	0.977649	2.57187	0.0110615	0.0359814	-2.95613	Not Sig
KIAA0415	2.16634	2.2344	1.88761	0.0609607	0.145464	-4.08999	Not Sig
MTRNR2L2	2.16616	1.04367	5.78037	4.0157e-08	6.52315e-07	8.35952	Sig Up
SH2B2	2.16552	0.540888	5.22113	5.6797e-07	6.19944e-06	5.85111	Sig Up
GAS6	2.16499	0.957698	4.08141	7.16827e-05	0.000420631	1.2624	Sig Up
FANCM	2.16452	0.472359	4.57831	9.60518e-06	7.10578e-05	3.12221	Sig Up
OPA3	2.1641	0.904096	2.31968	0.0216723	0.0634581	-3.44343	Not Sig
FGGY	2.16319	1.03263	3.31461	0.00114435	0.00502053	-1.09804	Not Sig
PHACTR1	2.16288	0.47901	5.10509	9.63453e-07	9.72279e-06	5.24425	Sig Up
SVIP	2.16277	0.594058	6.20414	4.8558e-09	1.10648e-07	10.3016	Sig Up
IRF2BP1	2.16142	0.61791	4.26829	3.43043e-05	0.00021777	2.02754	Sig Up
MDN1	2.16042	0.929212	3.97595	0.00010753	0.0006006	0.965329	Sig Up
DYRK2	2.15908	1.42052	2.63071	0.00938671	0.0313584	-2.95533	Not Sig
C6orf226	2.15861	1.06606	3.15772	0.00191386	0.00785664	-1.57897	Not Sig
DDX12P	2.15704	0.585533	6.20454	4.84596e-09	1.10648e-07	10.3305	Sig Up
RHBDL2	2.15682	0.111116	7.50063	4.72039e-12	3.36302e-10	17.0118	Sig Up
HIST1H2AL	2.15682	0.494742	5.85113	2.83896e-08	4.8904e-07	8.60063	Sig Up
MFSD11	2.15663	1.09189	2.62061	0.00965705	0.0321387	-2.8592	Not Sig
CLSPN	2.15642	1.31387	5.05256	1.22072e-06	1.18977e-05	5.05812	Sig Up
PSORS1C1	2.15357	0.46731	6.33347	2.50634e-09	6.5975e-08	10.989	Sig Up
CYBASC3	2.15201	0.878191	2.72969	0.00707842	0.0246019	-2.66175	Not Sig
NUSAP1	2.15092	2.08333	4.3632	2.33859e-05	0.000154208	2.29067	Sig Up
AKAP8L	2.15067	1.63962	2.18548	0.030365	0.0835373	-3.65663	Not Sig
MTX2	2.15049	1.72631	2.11081	0.0364049	0.0964885	-3.79366	Not Sig
LOC729513	2.1497	0.311649	5.34869	3.14978e-07	3.75709e-06	6.35745	Sig Up
PRR14L	2.14867	0.543321	5.34227	3.24535e-07	3.85007e-06	6.30668	Sig Up
STXBP1	2.14743	1.75758	2.10576	0.0368484	0.0974275	-3.84419	Not Sig
C10orf137	2.14727	0.856015	4.66307	6.71032e-06	5.21123e-05	3.47424	Sig Up
TRNAU1AP	2.14709	1.23177	2.38576	0.0182597	0.0549509	-3.36322	Not Sig
MIS18A	2.14622	1.45628	4.13148	5.89717e-05	0.000354289	1.53456	Sig Up
TYSND1	2.14597	0.344632	5.87093	2.57539e-08	4.4835e-07	8.75768	Sig Up
CROCC	2.14452	0.449783	5.65261	7.46233e-08	1.09668e-06	7.69249	Sig Up
SNORD73A	2.14432	0.185048	7.46068	5.89944e-12	4.15784e-10	16.8032	Sig Up
SCML1	2.14222	1.00992	2.55635	0.0115456	0.0373061	-3.06297	Not Sig
ZNF323	2.14164	0.554307	5.50689	1.4976e-07	1.98705e-06	7.0754	Sig Up
TAF5L	2.1407	0.357988	5.90325	2.19565e-08	3.95367e-07	8.85446	Sig Up
PEX6	2.13945	0.653162	4.07622	7.31391e-05	0.000427645	1.22302	Sig Up
ZNF703	2.13932	0.15522	8.02513	2.41673e-13	3.11676e-11	19.8966	Sig Up
NFE2L1	2.13867	1.57776	2.32038	0.0216332	0.0633721	-3.36476	Not Sig
NPHP3	2.13737	0.258261	6.36684	2.11062e-09	5.70477e-08	11.1563	Sig Up
TCEAL7	2.13624	1.84117	3.68649	0.000314589	0.00157764	0.0289196	Sig Up
ARNT	2.13581	1.3631	2.48615	0.0139815	0.0437848	-3.09137	Not Sig
EVI2A	2.13573	0.345719	6.21959	4.48874e-09	1.05312e-07	10.4031	Sig Up
ZNF566	2.13534	0.726934	4.77586	4.13515e-06	3.40715e-05	3.98227	Sig Up
LY96	2.13523	0.19875	6.78513	2.35236e-10	9.57675e-09	13.2564	Sig Up
MTHFD2L	2.13499	0.934081	4.3201	2.785e-05	0.000181094	2.21337	Sig Up
BRF1	2.13437	0.618304	3.98702	0.000103084	0.000578603	1.04339	Sig Up
BDH1	2.13401	0.205922	6.76705	2.59016e-10	1.02581e-08	13.1321	Sig Up
LIME1	2.13401	0.218409	6.50714	1.01935e-09	3.07187e-08	11.8078	Sig Up
C2orf72	2.13099	1.03852	4.21193	4.29474e-05	0.000266445	1.81155	Sig Up
ARID4A	2.12953	2.19939	3.73346	0.000265356	0.00135616	0.110475	Sig Up
AGAP1	2.12737	1.53037	2.56076	0.0114062	0.0369378	-2.98071	Not Sig
MAMDC4	2.12698	0.353958	5.63381	8.16919e-08	1.18593e-06	7.69335	Sig Up
LRRC34	2.12683	0.862939	5.22428	5.59839e-07	6.12088e-06	5.739	Sig Up
PTCHD4	2.12683	0.37094	5.62745	8.42279e-08	1.21602e-06	7.55458	Sig Up
KIAA1468	2.12674	0.65902	4.15453	5.38744e-05	0.000325906	1.58857	Sig Up
ANKH	2.12652	1.35323	2.03431	0.043637	0.111291	-3.92244	Not Sig
TRAPPC9	2.12563	0.670673	2.81196	0.00556557	0.0199778	-2.60118	Not Sig
ZDHHC1	2.12504	0.575494	3.03497	0.0028251	0.0110484	-1.98773	Not Sig
LPPR5	2.12444	0.336224	5.54708	1.23717e-07	1.67716e-06	7.20195	Sig Up
LASP1	2.12311	1.00015	2.54418	0.0119387	0.038237	-3.03078	Not Sig
MTMR2	2.12276	1.89278	2.1779	0.030936	0.0848055	-3.65823	Not Sig
ATRIP	2.12264	0.649533	3.40878	0.000833105	0.00377634	-0.810048	Sig Up
ANKS3	2.12252	1.03808	2.97753	0.00337651	0.0129385	-1.97217	Not Sig
AAK1	2.12064	1.93115	2.7445	0.00678104	0.0237047	-2.50387	Not Sig
ACAP1	2.12063	0.436523	4.59533	8.94099e-06	6.68229e-05	3.26349	Sig Up
ZNF865	2.12023	0.296067	6.97928	8.29546e-11	4.10359e-09	14.2518	Sig Up
RBPJ	2.1202	2.83734	1.88809	0.0608957	0.145354	-4.11995	Not Sig
TTC21A	2.11998	0.546686	4.54638	1.09819e-05	7.94929e-05	2.95637	Sig Up
RAB26	2.11988	0.273884	5.38746	2.62845e-07	3.22022e-06	6.46718	Sig Up
HEATR7A	2.11953	0.379025	7.24103	1.99061e-11	1.23672e-09	15.6314	Sig Up
STK3	2.11918	1.33511	2.22446	0.0275725	0.0772985	-3.68817	Not Sig
QPCTL	2.11908	0.295517	4.34965	2.47093e-05	0.000162038	2.39662	Sig Up
PIP4K2B	2.11744	1.17403	3.62417	0.000393333	0.00191966	-0.233086	Sig Up
SEC16B	2.11703	0.309804	5.66361	7.07709e-08	1.04829e-06	7.79174	Sig Up
ATP7A	2.11652	0.186478	8.17433	1.02294e-13	1.65553e-11	20.7188	Sig Up
ANKRD13B	2.11634	0.353866	6.17165	5.72671e-09	1.26596e-07	10.1634	Sig Up
ANKRD65	2.11542	0.19442	6.48423	1.14865e-09	3.39135e-08	11.6921	Sig Up
STIL	2.11398	0.843607	4.78565	3.96355e-06	3.28433e-05	3.92987	Sig Up
STX6	2.11314	2.05333	2.00862	0.0463261	0.116989	-3.94365	Not Sig
ZNF688	2.11294	0.936103	2.89894	0.00429174	0.0158998	-2.21723	Not Sig
STXBP4	2.11141	0.663997	4.60989	8.40797e-06	6.32358e-05	3.22501	Sig Up
S1PR2	2.11102	0.685124	5.51314	1.45381e-07	1.93679e-06	7.12011	Sig Up
COQ6	2.11097	1.46945	1.86961	0.0634368	0.15027	-4.25067	Not Sig
MUTYH	2.11091	1.04265	2.25251	0.0257041	0.0728709	-3.74676	Not Sig
WHSC1	2.1107	1.71764	3.09503	0.0023383	0.00933398	-1.72766	Not Sig
PPIEL	2.10975	0.86324	3.70543	0.000293773	0.00148518	0.0795128	Sig Up
HPX	2.10969	0.130457	8.07725	1.79097e-13	2.49965e-11	20.1872	Sig Up
SNORD116-24	2.10901	0.180646	5.84795	2.8838e-08	4.94813e-07	8.61413	Sig Up
ING2	2.10885	1.33441	3.11812	0.00217272	0.00874191	-1.63996	Not Sig
C1RL	2.10827	1.01916	2.66538	0.00851069	0.0288137	-2.69228	Not Sig
CLCN2	2.1082	0.639146	5.1617	7.45202e-07	7.85909e-06	5.49793	Sig Up
PCDHGA4	2.10688	0.270663	7.20979	2.36336e-11	1.40187e-09	15.4661	Sig Up
PTPRM	2.10651	0.27241	4.99644	1.56915e-06	1.48305e-05	4.81012	Sig Up
DNAJA4	2.10582	0.181632	6.6314	5.31328e-10	1.81385e-08	12.4455	Sig Up
DBC1	2.10528	0.219092	6.51154	9.9619e-10	3.02994e-08	11.8642	Sig Up
LIG1	2.10474	1.32785	4.58208	9.45411e-06	7.00192e-05	3.14494	Sig Up
AGER	2.10441	0.230839	5.9904	1.42451e-08	2.73838e-07	9.27778	Sig Up
SMAD3	2.10319	1.32112	2.3634	0.0193568	0.057644	-3.37586	Not Sig
C9orf30	2.10319	1.93463	2.02372	0.0447292	0.113686	-3.90999	Not Sig
PQLC3	2.10313	0.420667	5.67153	6.8116e-08	1.01933e-06	7.81695	Sig Up
CNTD1	2.10313	0.20595	7.21983	2.23651e-11	1.35733e-09	15.5032	Sig Up
ZNF571	2.10313	0.208478	6.09148	8.58553e-09	1.78647e-07	9.75092	Sig Up
RMND5A	2.10295	2.22057	2.07342	0.0397996	0.103354	-3.83569	Not Sig
FOSL1	2.10285	1.01295	2.46973	0.0146132	0.0454361	-3.02332	Not Sig
LOC642361	2.10277	0.534695	3.57035	0.000475963	0.00228215	-0.260911	Sig Up
KCNQ1OT1	2.10275	1.94926	2.60309	0.0101422	0.0335066	-2.94886	Not Sig
SULF1	2.10265	1.03494	2.13098	0.0346791	0.0928909	-3.89649	Not Sig
TANC2	2.10247	2.7236	1.86223	0.0644761	0.152237	-4.2624	Not Sig
C9orf114	2.10204	1.28173	2.01661	0.0454748	0.115194	-3.99533	Not Sig
COL4A4	2.10146	0.269329	5.95735	1.67922e-08	3.15543e-07	9.11371	Sig Up
PDIK1L	2.10023	0.51925	5.22054	5.69509e-07	6.21106e-06	5.73041	Sig Up
CCDC103	2.09781	1.00111	2.85355	0.00491879	0.0179561	-2.33234	Not Sig
ZNF45	2.09768	0.685791	4.56574	1.01259e-05	7.40329e-05	3.04441	Sig Up
P2RX5-TAX1BP3	2.09731	0.621213	6.16224	6.00649e-09	1.31013e-07	10.1204	Sig Up
CBLB	2.0972	0.614616	3.69387	0.000306319	0.00154029	0.0598564	Sig Up
CHMP7	2.09688	1.50119	2.25367	0.0256287	0.0727044	-3.54416	Not Sig
EEFSEC	2.09594	0.515091	5.29431	4.0544e-07	4.62568e-06	6.11846	Sig Up
RNF144B	2.09567	0.181404	7.9362	4.02292e-13	4.54625e-11	19.3814	Sig Up
ZSWIM4	2.0953	0.370609	7.04048	5.95515e-11	3.12264e-09	14.5768	Sig Up
DGKI	2.09452	0.691315	5.03892	1.29774e-06	1.25829e-05	4.9842	Sig Up
LOC100190938	2.09434	0.210478	6.84894	1.6727e-10	7.14248e-09	13.5659	Sig Up
KHDC1	2.09384	0.946446	5.08064	1.07584e-06	1.06842e-05	5.13377	Sig Up
ZSCAN30	2.09346	1.71112	2.21354	0.0283315	0.0791837	-3.67511	Not Sig
BTN3A3	2.09331	0.525397	4.37974	2.18619e-05	0.000145034	2.38597	Sig Up
TFAM	2.09231	1.85617	4.22643	4.05431e-05	0.000253568	1.84443	Sig Up
PPTC7	2.09145	0.294486	4.58833	9.20839e-06	6.84199e-05	3.16497	Sig Up
IL13RA2	2.09117	1.7751	4.50746	1.29182e-05	9.15685e-05	2.76103	Sig Up
OSCAR	2.09109	0.278836	5.05154	1.22633e-06	1.19436e-05	5.0644	Sig Up
SETD2	2.09099	1.88225	2.55881	0.0114675	0.0370996	-3.09737	Not Sig
L3MBTL3	2.0906	0.276528	4.77469	4.15602e-06	3.42219e-05	3.9248	Sig Up
MT1F	2.09025	1.2809	2.92372	0.00398116	0.0149325	-2.05691	Not Sig
C1orf216	2.0902	1.26031	2.12459	0.0352182	0.0938957	-3.83925	Not Sig
KLHL22	2.09008	0.428136	5.67546	6.6837e-08	1.00709e-06	7.78355	Sig Up
TMOD4	2.0898	0.103088	6.95485	9.46577e-11	4.5453e-09	14.1055	Sig Up
MKI67	2.0898	1.64293	5.94096	1.82158e-08	3.40643e-07	9.02603	Sig Up
HDAC4	2.08975	0.983162	3.02826	0.00288495	0.0112556	-1.87806	Not Sig
TK1	2.089	1.17465	5.48768	1.64023e-07	2.15448e-06	6.92205	Sig Up
LIN9	2.08759	0.386096	5.62485	8.52874e-08	1.22861e-06	7.60079	Sig Up
HMGXB4	2.08745	1.31031	4.01738	9.17779e-05	0.000522867	1.08237	Sig Up
JPH1	2.08677	0.175638	7.66934	1.83112e-12	1.55871e-10	17.9349	Sig Up
PIEZO1	2.0853	1.33217	1.8123	0.0718891	0.16571	-4.25226	Not Sig
POLQ	2.0851	0.461733	6.32721	2.58822e-09	6.75876e-08	10.907	Sig Up
TTC25	2.08508	0.736167	3.11107	0.00222208	0.00891621	-1.82432	Not Sig
STEAP1	2.08477	0.220394	6.32237	2.65345e-09	6.91533e-08	10.9374	Sig Up
PTPRJ	2.08475	1.02281	2.96887	0.00346773	0.0132455	-2.02041	Not Sig
C15orf37	2.08467	0.515062	4.57605	9.69655e-06	7.15785e-05	3.1646	Sig Up
PPFIBP2	2.08426	0.211729	7.75824	1.1078e-12	1.0373e-10	18.4176	Sig Up
TOR2A	2.08376	0.903728	4.18111	4.85202e-05	0.000296804	1.57316	Sig Up
PUS1	2.08348	0.694288	2.36463	0.0192954	0.0575394	-3.38894	Not Sig
CPT2	2.08246	0.933395	3.6123	0.000410298	0.00199207	-0.223006	Sig Up
ENPP5	2.08216	0.153985	9.00614	7.68564e-16	3.73152e-13	25.4469	Sig Up
MAP3K8	2.08085	0.30287	5.162	7.44197e-07	7.85481e-06	5.52953	Sig Up
RASGRF2	2.0799	0.284075	4.52112	1.22039e-05	8.69356e-05	2.83465	Sig Up
KHNYN	2.07972	1.61462	2.20346	0.0290479	0.0806585	-3.67147	Not Sig
ZNF808	2.07942	0.148742	6.22393	4.3905e-09	1.04237e-07	10.4068	Sig Up
DFNB59	2.07899	0.28636	3.98591	0.000103521	0.000580681	0.86506	Sig Up
CNN2	2.07889	0.767425	2.82791	0.00530887	0.0191877	-2.23786	Not Sig
ADCY7	2.07805	0.144474	5.99743	1.37547e-08	2.65553e-07	9.3022	Sig Up
SIN3B	2.07735	1.60059	2.02597	0.0444947	0.113193	-3.93223	Not Sig
ALPK3	2.07722	0.308438	6.20853	4.74852e-09	1.09208e-07	10.3385	Sig Up
NT5C2	2.07699	1.1111	3.20603	0.00163678	0.00686829	-1.48961	Not Sig
ATG16L2	2.07697	0.458083	5.00969	1.47908e-06	1.40988e-05	4.95227	Sig Up
KPTN	2.07627	0.516137	4.38276	2.15947e-05	0.000143552	2.39804	Sig Up
GHDC	2.07525	0.0532528	7.76845	1.04552e-12	9.86019e-11	18.4737	Sig Up
IFLTD1	2.07525	0.0292382	8.15976	1.11282e-13	1.73666e-11	20.6491	Sig Up
DSTNP2	2.07522	0.302701	6.88889	1.35009e-10	6.01984e-09	13.7883	Sig Up
CHI3L2	2.07489	0.963372	1.89105	0.0604968	0.144711	-4.19145	Not Sig
EVI5L	2.07481	0.534066	4.00154	9.75184e-05	0.000551734	0.972825	Sig Up
IRS1	2.07465	0.230079	6.8265	1.88611e-10	7.92467e-09	13.466	Sig Up
PTCD1	2.07379	0.28143	6.58892	6.64355e-10	2.1557e-08	12.2582	Sig Up
KDM5B-AS1	2.07214	0.192792	5.33073	3.42437e-07	4.02601e-06	6.2576	Sig Up
HEATR6	2.07186	0.961615	2.82495	0.0053556	0.0193141	-2.52533	Not Sig
GATS	2.07178	1.36591	2.80924	0.00561056	0.0201063	-2.46214	Not Sig
MIR17HG	2.07139	0.423901	5.84873	2.87271e-08	4.93556e-07	8.61192	Sig Up
ZNF789	2.07102	0.872958	2.83952	0.00512889	0.0185988	-2.40188	Not Sig
LOC100271836	2.07081	1.24235	2.3434	0.0203878	0.0602081	-3.36731	Not Sig
DCC	2.07039	0.404215	7.06561	5.19526e-11	2.77978e-09	14.6938	Sig Up
GPR137C	2.07035	0.418471	6.33308	2.51137e-09	6.5975e-08	10.9692	Sig Up
MST1P9	2.06979	0.0891366	6.99184	7.75104e-11	3.90802e-09	14.3019	Sig Up
ZNF484	2.06921	0.470615	3.67794	0.000324423	0.00162014	-0.118357	Sig Up
TBX19	2.06909	0.120712	9.47717	4.53072e-17	5.39938e-14	28.1929	Sig Up
CNRIP1	2.06881	0.973146	4.64116	7.36522e-06	5.63635e-05	3.34724	Sig Up
CTSF	2.06774	1.36622	2.13807	0.0340899	0.0915991	-3.73311	Not Sig
SELO	2.06766	0.555228	3.56184	0.000490439	0.00234384	-0.530379	Sig Up
BHLHB9	2.06688	0.481659	5.02414	1.38656e-06	1.3338e-05	4.9268	Sig Up
TFEB	2.06662	0.659524	4.04359	8.29751e-05	0.000479172	1.15231	Sig Up
ADAM15	2.06524	1.84185	1.78814	0.0757207	0.17242	-4.29192	Not Sig
FAM45B	2.06476	0.252423	6.65527	4.68468e-10	1.63764e-08	12.5717	Sig Up
HCN3	2.06474	0.366194	5.13287	8.49548e-07	8.74841e-06	5.33829	Sig Up
KPNA5	2.06467	0.66734	3.50078	0.000607118	0.00284341	-0.512519	Sig Up
KIAA1609	2.06466	0.546374	3.35703	0.000992698	0.00441577	-1.04094	Sig Up
DKFZP564C196	2.0643	0.0407569	9.49203	4.14112e-17	5.39938e-14	28.3254	Sig Up
BCL7A	2.06425	0.31669	5.30775	3.80967e-07	4.38848e-06	6.16633	Sig Up
DYRK1B	2.06383	0.337966	5.19062	6.53119e-07	7.03512e-06	5.62685	Sig Up
L2HGDH	2.06337	0.39536	5.0672	1.14299e-06	1.1232e-05	5.16476	Sig Up
IER5L	2.06325	0.694766	2.9945	0.00320407	0.0123718	-1.88454	Not Sig
NFATC1	2.0631	0.501905	5.45254	1.93633e-07	2.49345e-06	6.78692	Sig Up
ATPAF2	2.06144	0.512366	5.93572	1.86961e-08	3.4641e-07	9.02049	Sig Up
TRNP1	2.06141	0.202495	6.21677	4.55358e-09	1.06058e-07	10.4109	Sig Up
SLC2A11	2.06034	0.779452	2.75953	0.00649115	0.0227947	-2.50341	Not Sig
ZSCAN29	2.06004	0.741519	3.78511	0.000219668	0.00114663	0.263019	Sig Up
LIMD1	2.05991	0.282672	6.2158	4.5761e-09	1.06362e-07	10.3602	Sig Up
SQRDL	2.05975	0.111236	9.59211	2.25822e-17	4.22901e-14	28.8923	Sig Up
DNAJC13	2.0595	0.87549	2.91746	0.00405764	0.0151759	-2.22201	Not Sig
NID1	2.05921	0.640365	5.32142	3.5757e-07	4.17771e-06	6.16603	Sig Up
NGLY1	2.05901	2.049	1.87936	0.062085	0.147762	-4.25075	Not Sig
SLC25A16	2.0586	0.109051	7.03304	6.20028e-11	3.22538e-09	14.5175	Sig Up
DGKH	2.05822	0.308261	5.96765	1.59543e-08	3.01796e-07	9.15766	Sig Up
EFNA1	2.05797	2.02416	1.52913	0.128284	0.258062	-4.62167	Not Sig
BRPF3	2.05772	0.674753	3.24755	0.00142892	0.0061075	-1.34346	Not Sig
CHADL	2.05746	0.275823	6.08685	8.78819e-09	1.81454e-07	9.73188	Sig Up
ZFYVE19	2.0569	0.648829	4.47018	1.50788e-05	0.000104531	2.69335	Sig Up
FLJ30838	2.05668	0.212076	6.72669	3.20998e-10	1.2197e-08	12.9266	Sig Up
CLIP4	2.05606	1.57463	2.95477	0.00362115	0.0137633	-2.07196	Not Sig
RANBP3	2.05604	1.38136	2.08707	0.0385298	0.100816	-3.8672	Not Sig
TIGD1	2.05566	0.497268	4.00921	9.46957e-05	0.000537853	1.00915	Sig Up
PALMD	2.05481	0.284117	5.31089	3.75457e-07	4.34393e-06	6.23745	Sig Up
TMEM38A	2.05452	0.440287	2.78515	0.00602267	0.021396	-2.51725	Not Sig
EVC	2.05391	0.344567	6.68596	3.98322e-10	1.44243e-08	12.7336	Sig Up
KBTBD7	2.05348	0.435019	5.00045	1.54135e-06	1.45888e-05	4.76903	Sig Up
CELF5	2.05348	0.26139	5.68953	6.24407e-08	9.54004e-07	7.84008	Sig Up
ISG20L2	2.05209	1.49842	2.50356	0.0133382	0.0420413	-3.09457	Not Sig
KDELR3	2.05195	0.0411254	8.17073	1.04446e-13	1.66973e-11	20.7108	Sig Up
HIBCH	2.05152	1.38892	4.6761	6.34784e-06	4.97096e-05	3.54576	Sig Up
TLE3	2.05095	1.28872	2.8748	0.00461541	0.0169477	-2.23078	Not Sig
SNX22	2.04999	0.976746	3.88447	0.000151915	0.000821557	0.681504	Sig Up
DAK	2.04848	1.06909	1.83708	0.068127	0.158764	-4.42044	Not Sig
ETS2	2.04816	0.219736	6.2809	3.2823e-09	8.18017e-08	10.7013	Sig Up
PHF21B	2.04753	0.266474	5.73238	5.07291e-08	8.01214e-07	8.03956	Sig Up
OPTN	2.04694	1.06583	2.93839	0.00380716	0.0143827	-2.01146	Not Sig
LOC158257	2.04598	0.5095	5.21634	5.80581e-07	6.32655e-06	5.8156	Sig Up
RECK	2.04545	0.669309	3.66779	0.000336498	0.00167153	-0.0494633	Sig Up
C14orf102	2.04528	1.03663	3.81725	0.00019511	0.00102967	0.422505	Sig Up
ZNF506	2.04381	1.15705	3.0766	0.00247875	0.00982582	-1.77705	Not Sig
C6orf211	2.04365	0.68779	4.70482	5.61449e-06	4.47418e-05	3.65008	Sig Up
DPYSL4	2.04301	0.679227	3.55261	0.000506599	0.00241228	-0.413581	Sig Up
MFSD6	2.04246	0.457838	5.12068	8.9782e-07	9.17343e-06	5.36521	Sig Up
FN3K	2.04222	0.14511	7.22832	2.13466e-11	1.30155e-09	15.5532	Sig Up
BIVM	2.04172	0.676039	3.98696	0.000103106	0.000578603	0.8948	Sig Up
MXD1	2.04148	1.13845	1.92189	0.0564664	0.136622	-4.13507	Not Sig
LRRC4	2.04134	0.442855	5.41008	2.36423e-07	2.95168e-06	6.56185	Sig Up
ZNF737	2.04115	0.636726	5.22664	5.53795e-07	6.06491e-06	5.7948	Sig Up
FHAD1	2.03857	0.148942	6.58322	6.84547e-10	2.20485e-08	12.1953	Sig Up
H1FX-AS1	2.03848	0.120042	5.69025	6.22251e-08	9.51819e-07	7.85328	Sig Up
PID1	2.03796	1.27679	3.18981	0.00172532	0.00719024	-1.41887	Not Sig
LEPREL4	2.03772	0.841256	3.2411	0.00145951	0.00622809	-1.37153	Not Sig
MED7	2.03733	1.02704	4.50197	1.32164e-05	9.33985e-05	2.89416	Sig Up
SERINC2	2.03731	0.0951295	6.81985	1.95441e-10	8.06713e-09	13.4054	Sig Up
CENPJ	2.03714	0.822301	5.57385	1.08887e-07	1.50411e-06	7.31747	Sig Up
ZNF407	2.03697	0.441674	3.83609	0.000181953	0.000968029	0.474879	Sig Up
SNORA41	2.03689	0.106948	7.99589	2.85827e-13	3.50178e-11	19.733	Sig Up
FAM86FP	2.03676	0.325465	4.12256	6.10659e-05	0.000364699	1.46776	Sig Up
ZNF563	2.03595	0.386026	4.28293	3.2348e-05	0.000207766	1.96046	Sig Up
LOC440434	2.03532	1.33432	3.59164	0.000441485	0.0021313	-0.266924	Sig Up
GRIN2C	2.03491	0.249728	5.46755	1.80401e-07	2.34147e-06	6.82095	Sig Up
CELF2	2.03413	3.1186	1.95553	0.0523316	0.128805	-4.04733	Not Sig
CFLAR-AS1	2.03413	0.078446	9.49279	4.12226e-17	5.39938e-14	28.3076	Sig Up
C12orf51	2.03403	2.44674	1.65982	0.098987	0.211822	-4.47499	Not Sig
C7orf63	2.03299	0.695554	3.5207	0.000566452	0.00267013	-0.465215	Sig Up
IFITM10	2.03227	0.494872	5.6111	9.11068e-08	1.29647e-06	7.55165	Sig Up
PLCB4	2.03191	0.218237	6.16858	5.81646e-09	1.27945e-07	10.1278	Sig Up
CCDC76	2.0318	1.08575	2.70776	0.00754014	0.0259705	-2.69819	Not Sig
HMGA2	2.03132	0.176359	8.60459	8.30797e-15	2.13547e-12	23.1116	Sig Up
SMPD1	2.03047	1.03866	2.51082	0.0130775	0.0413623	-3.06473	Not Sig
PLEKHM2	2.03028	1.90795	1.74269	0.0833847	0.185615	-4.33203	Not Sig
FLJ39653	2.03019	0.543508	4.18819	4.71813e-05	0.000289749	1.61287	Sig Up
SLC15A4	2.02983	0.70836	2.41609	0.0168589	0.0513604	-3.30565	Not Sig
NOMO2	2.02941	0.849095	3.49746	0.000614151	0.00287122	-0.497117	Sig Up
THSD1P1	2.02914	0.436575	5.29606	4.02158e-07	4.60427e-06	6.13422	Sig Up
HIP1R	2.02865	1.56146	2.86704	0.00472418	0.0173132	-2.3926	Not Sig
PKP4	2.02859	0.935072	4.04044	8.39895e-05	0.000484177	1.2164	Sig Up
NSUN6	2.02846	0.885752	3.89728	0.00014479	0.000786595	0.624039	Sig Up
MYO5C	2.02819	0.697852	5.38073	2.71246e-07	3.31077e-06	6.42973	Sig Up
MIR21	2.02716	0.859179	2.6649	0.00852209	0.0288449	-2.70732	Not Sig
SH3RF1	2.02692	1.05094	2.41542	0.0168888	0.0514154	-3.25192	Not Sig
TTC28-AS1	2.02685	0.887672	4.49269	1.37359e-05	9.63424e-05	2.73304	Sig Up
MT1G	2.02667	0.414096	6.33637	2.46917e-09	6.5656e-08	10.9985	Sig Up
MAFK	2.02664	0.229446	6.14207	6.652e-09	1.43423e-07	10.0547	Sig Up
LOC729603	2.0264	0.18009	6.87583	1.4482e-10	6.39209e-09	13.7232	Sig Up
TMEM180	2.02626	0.584753	5.10731	9.53811e-07	9.63291e-06	5.33558	Sig Up
LOC645513	2.02617	1.30048	2.4802	0.0142077	0.0443554	-3.23708	Not Sig
CCDC9	2.02547	0.318863	4.49469	1.36221e-05	9.56462e-05	2.91741	Sig Up
RREB1	2.02245	0.550037	3.38542	0.0009019	0.00403929	-0.815028	Sig Up
CD24	2.02236	1.63178	3.12707	0.00211155	0.00854857	-1.65113	Not Sig
BBS5	2.02196	0.275196	4.95929	1.85106e-06	1.71246e-05	4.65617	Sig Up
PORCN	2.0218	0.675435	2.10287	0.0371037	0.0979332	-3.93303	Not Sig
FAM21C	2.02168	0.75759	3.70393	0.000295373	0.00149269	0.0209452	Sig Up
TMCO4	2.02143	0.297856	4.79416	3.8199e-06	3.18139e-05	3.96653	Sig Up
IKZF4	2.02118	0.431171	5.18768	6.61939e-07	7.11259e-06	5.57539	Sig Up
MIRLET7BHG	2.02099	0.37075	6.05488	1.03192e-08	2.09079e-07	9.59724	Sig Up
RBM15	2.0209	0.855702	2.72198	0.00723765	0.0250669	-2.61013	Not Sig
ZNF16	2.02083	0.415221	4.78978	3.89309e-06	3.23823e-05	4.04685	Sig Up
ANKRD24	2.02074	0.047319	7.15064	3.26774e-11	1.88709e-09	15.1433	Sig Up
SLC10A7	2.01983	0.654183	5.09055	1.02884e-06	1.02641e-05	5.19026	Sig Up
TMCC1	2.01874	1.27434	3.39927	0.000860501	0.0038804	-0.899527	Sig Up
ACSS1	2.01768	0.526547	4.58947	9.16429e-06	6.82584e-05	3.12965	Sig Up
CCDC112	2.01738	1.35712	2.541	0.0120431	0.0385433	-3.05187	Not Sig
LOC285847	2.01642	0.130195	6.09878	8.27602e-09	1.73863e-07	9.78685	Sig Up
RNF168	2.01552	0.918209	3.43605	0.000758987	0.0034728	-0.85184	Sig Up
CCP110	2.01513	1.2505	3.42671	0.00078365	0.00357691	-0.906912	Sig Up
PUS10	2.01438	0.290965	6.24418	3.95979e-09	9.57729e-08	10.5241	Sig Up
LOC284801	2.01428	1.19571	2.73838	0.0069025	0.0240715	-2.50108	Not Sig
UIMC1	2.01426	1.52292	2.37331	0.0188639	0.0564969	-3.41199	Not Sig
ZBED3	2.01362	0.713404	4.82424	3.35168e-06	2.84302e-05	4.14579	Sig Up
ACAD8	2.01334	1.45546	2.59939	0.0102474	0.0337691	-2.88813	Not Sig
AIFM2	2.01257	0.640513	4.55246	1.07057e-05	7.77941e-05	3.05328	Sig Up
FBXL19-AS1	2.01234	0.32702	4.42531	1.81419e-05	0.000122715	2.55086	Sig Up
PLCB1	2.01135	0.778359	4.27608	3.32489e-05	0.000212511	2.02298	Sig Up
2022-09-01	2.01088	0.205382	6.68067	4.09643e-10	1.4704e-08	12.7037	Sig Up
LOC648809	2.01063	0.336089	4.78021	4.05788e-06	3.35543e-05	3.96194	Sig Up
PARK2	2.01026	0.317299	3.95074	0.000118341	0.000654021	0.809598	Sig Up
RHBDF2	2.01014	0.124173	6.42866	1.53314e-09	4.38819e-08	11.43	Sig Up
MRI1	2.00808	0.928044	2.6068	0.0100377	0.0331949	-2.96351	Not Sig
PLIN2	2.00743	1.26462	1.89015	0.0606171	0.14487	-4.17856	Not Sig
BOLA3-AS1	2.00681	0.666487	3.71098	0.000287926	0.00145843	0.0800913	Sig Up
ZNF367	2.00615	0.571192	5.79749	3.69323e-08	6.13618e-07	8.34359	Sig Up
PRDM15	2.00615	0.247984	7.11678	3.93154e-11	2.23111e-09	14.9553	Sig Up
SNORA28	2.00528	0.165277	6.18946	5.23171e-09	1.17431e-07	10.2793	Sig Up
HIST1H3D	2.00517	0.389722	4.07269	7.41484e-05	0.00043316	1.18887	Sig Up
UPP1	2.00438	3.29132	1.46252	0.145637	0.283426	-4.69427	Not Sig
NPR2	2.00213	0.686175	2.90304	0.00423887	0.0157415	-2.20363	Not Sig
EHD4	2.00135	0.156174	7.42893	7.03998e-12	4.85722e-10	16.6336	Sig Up
PALM	2.0008	0.527063	4.50092	1.32741e-05	9.37049e-05	2.78637	Sig Up
WHAMMP2	2.00053	0.489495	4.66612	6.62379e-06	5.15319e-05	3.5125	Sig Up
TDRD7	1.99918	0.392521	4.39069	2.09066e-05	0.000139544	2.31635	Not Sig
G3BP2	1.99897	2.47268	1.78714	0.0758828	0.172633	-4.28149	Not Sig
HDX	1.99807	0.429012	5.83806	3.02731e-08	5.16059e-07	8.53463	Not Sig
C12orf75	1.99732	0.398764	6.20495	4.83586e-09	1.10634e-07	10.3037	Not Sig
SERPINB8	1.9948	0.900446	2.64443	0.00903089	0.0303398	-2.71407	Not Sig
FN1	1.99469	3.53496	1.49332	0.137401	0.271591	-4.66112	Not Sig
C9orf91	1.99328	0.291836	6.76711	2.58927e-10	1.02581e-08	13.1649	Not Sig
MAOA	1.99194	0.524894	3.74574	0.000253741	0.00130341	0.155873	Not Sig
FCHO2	1.99136	0.537829	4.57062	9.92053e-06	7.2897e-05	3.13834	Not Sig
KCNH2	1.99074	0.739164	2.42578	0.016432	0.0502935	-3.43129	Not Sig
ACCN3	1.99051	0.300349	3.99433	0.000100244	0.000564312	0.949207	Not Sig
PKNOX2	1.99044	0.574266	2.93819	0.00380949	0.0143832	-2.20289	Not Sig
ZC4H2	1.99001	0.522091	5.46985	1.78449e-07	2.32466e-06	6.88482	Not Sig
LOC283683	1.98954	0.106601	7.84583	6.73644e-13	7.06464e-11	18.8999	Not Sig
RAP2A	1.98948	1.08544	2.69316	0.00786248	0.0269603	-2.72088	Not Sig
STMN2	1.98879	0.655186	5.4697	1.78575e-07	2.32466e-06	6.86917	Not Sig
LOC100506990	1.98817	0.721116	2.2404	0.0264969	0.0747466	-3.63629	Not Sig
RNASE4	1.98769	0.978511	2.47952	0.0142334	0.0444252	-3.12287	Not Sig
ZNF497	1.98655	0.478486	4.47194	1.49691e-05	0.000103935	2.75143	Not Sig
XYLB	1.98511	0.288569	6.2284	4.29163e-09	1.02475e-07	10.4226	Not Sig
LDB1	1.98462	1.07514	3.40825	0.00083461	0.00378185	-0.811652	Not Sig
SMARCA4	1.9841	2.17417	1.76286	0.0799093	0.179403	-4.42669	Not Sig
HLA-DPB1	1.98384	0.223635	5.84322	2.95161e-08	5.05127e-07	8.60156	Not Sig
NPAS2	1.98375	0.872559	2.52994	0.0124133	0.0395158	-2.98821	Not Sig
COL25A1	1.98373	0.159539	6.94708	9.87066e-11	4.68821e-09	14.0675	Not Sig
SLC43A3	1.98365	2.19907	1.63399	0.104304	0.22046	-4.58758	Not Sig
HOXC10	1.98312	0.688317	5.91599	2.06152e-08	3.74819e-07	8.95633	Not Sig
SFXN2	1.983	0.356255	4.27053	3.39977e-05	0.000216242	1.91951	Not Sig
ZNF835	1.98165	0.243203	7.87685	5.64541e-13	6.01672e-11	19.0716	Not Sig
GYPC	1.98136	0.420015	6.13656	6.83964e-09	1.46744e-07	9.9793	Not Sig
PDCD7	1.98131	1.20391	2.52555	0.0125631	0.0399343	-3.15263	Not Sig
ZNF230	1.98053	0.480956	4.74893	4.64508e-06	3.77979e-05	3.71533	Not Sig
SPAG17	1.98053	0.061989	6.40912	1.69641e-09	4.78278e-08	11.3125	Not Sig
GNPTAB	1.98034	1.61322	2.08028	0.0391566	0.102067	-3.9412	Not Sig
C1orf21	1.98011	2.13636	2.08104	0.0390862	0.101926	-3.89714	Not Sig
LOC147670	1.97979	0.122958	6.6984	3.72945e-10	1.37716e-08	12.7868	Not Sig
HLA-J	1.97841	0.410665	3.66631	0.000338285	0.00167976	0.014462	Not Sig
C1orf101	1.97833	0.131363	8.70532	4.58715e-15	1.31017e-12	23.7483	Not Sig
EP400	1.97804	1.33367	2.26212	0.0250895	0.0714221	-3.61602	Not Sig
ZNF542	1.97791	1.30162	1.85975	0.0648288	0.152767	-4.27884	Not Sig
ZNF777	1.97725	0.503912	4.40564	1.96662e-05	0.000132072	2.5908	Not Sig
POLR1C	1.97689	1.63643	1.87831	0.0622298	0.147972	-4.20119	Not Sig
SELENBP1	1.97662	0.376421	5.61749	8.83543e-08	1.26583e-06	7.53032	Not Sig
CAPN7	1.9764	2.09339	1.94688	0.0533689	0.130793	-4.09914	Not Sig
C20orf196	1.97614	0.388663	3.76007	0.000240798	0.00124424	0.237167	Not Sig
ZIM2	1.97598	0.324052	7.22836	2.13419e-11	1.30155e-09	15.5505	Not Sig
CCDC111	1.97557	0.925864	3.86635	0.00016257	0.000876647	0.499392	Not Sig
FAP	1.97557	0.405785	3.4195	0.000803203	0.00365597	-0.96669	Not Sig
SHPRH	1.97461	0.74205	3.79046	0.00021538	0.00112666	0.259322	Not Sig
LMTK2	1.97446	1.12399	2.74717	0.00672872	0.0235532	-2.62371	Not Sig
UBE2Q1	1.97325	1.39483	2.68877	0.0079619	0.027222	-2.73306	Not Sig
LOC100505768	1.97216	0.282213	5.27979	4.33583e-07	4.91682e-06	6.04782	Not Sig
EFNA4	1.97162	0.285503	5.56334	1.14492e-07	1.56504e-06	7.30496	Not Sig
FAM210A	1.97118	1.4189	1.76633	0.0793233	0.178496	-4.33718	Not Sig
DTL	1.97096	1.19208	5.37107	2.83768e-07	3.44102e-06	6.38457	Not Sig
SNORA3	1.97096	0.217623	6.31336	2.77913e-09	7.11793e-08	10.8357	Not Sig
LOC375010	1.97055	0.472026	5.76641	4.29873e-08	6.93137e-07	8.20815	Not Sig
FAM193A	1.97043	1.25384	2.63438	0.00929034	0.0310761	-2.9011	Not Sig
DDB2	1.97029	1.07202	3.33913	0.00105424	0.00465319	-1.12854	Not Sig
TIAM2	1.97015	0.804837	3.50475	0.000598798	0.00280846	-0.637408	Not Sig
DDX60	1.97009	0.587277	4.97379	1.73558e-06	1.6205e-05	4.80485	Not Sig
ZNF280C	1.96951	0.355798	3.82148	0.000192078	0.00101612	0.358646	Not Sig
NACC1	1.96919	0.240642	6.3128	2.78714e-09	7.12214e-08	10.8789	Not Sig
METTL22	1.9688	1.36802	1.94054	0.0541419	0.132193	-4.10565	Not Sig
FBLIM1	1.96865	0.892567	2.39584	0.0177831	0.0537634	-3.22687	Not Sig
BRI3BP	1.96849	0.509705	4.01397	9.2984e-05	0.000528819	1.12722	Not Sig
RRAGB	1.96796	1.20009	2.97519	0.0034009	0.0130205	-2.05958	Not Sig
GIT1	1.96692	1.60324	2.97913	0.00335993	0.0128863	-2.04437	Not Sig
RRAGD	1.96675	1.80489	1.87972	0.0620358	0.147672	-4.14971	Not Sig
TTF1	1.96666	1.22857	2.72126	0.00725264	0.025099	-2.61085	Not Sig
P4HA2	1.96587	0.580629	3.29204	0.00123365	0.0053656	-1.11971	Not Sig
DTX2	1.9655	0.524071	5.63872	7.97844e-08	1.1633e-06	7.65951	Not Sig
ADAM1	1.96391	0.222425	5.88615	2.38916e-08	4.22665e-07	8.76246	Not Sig
FAM161B	1.96386	0.302677	4.5751	9.73539e-06	7.17643e-05	3.20195	Not Sig
ALMS1	1.96341	0.698615	4.3492	2.4755e-05	0.000162257	2.24938	Not Sig
MAP3K3	1.96273	0.434586	3.50252	0.000603452	0.00282725	-0.585425	Not Sig
RAB11FIP5	1.96119	0.467412	4.2181	4.19083e-05	0.000261234	1.92193	Not Sig
SIRT1	1.96102	0.259212	6.37257	2.04908e-09	5.59613e-08	11.1886	Not Sig
AQP1	1.96078	0.595009	4.81857	3.43542e-06	2.90361e-05	4.00162	Not Sig
TIMELESS	1.96078	1.05531	5.57681	1.07361e-07	1.48459e-06	7.31662	Not Sig
C5orf58	1.96078	0.114108	7.44029	6.60899e-12	4.63301e-10	16.6834	Not Sig
ANKRD30BL	1.95842	0.283106	6.49224	1.10169e-09	3.26744e-08	11.7558	Not Sig
FPGS	1.95719	2.14303	1.69465	0.0921634	0.20036	-4.41602	Not Sig
HCP5	1.95681	0.19614	4.8663	2.78911e-06	2.43685e-05	4.27817	Not Sig
TMEM63A	1.95514	0.257781	3.80922	0.000200993	0.00105858	0.285218	Not Sig
PACS2	1.95501	1.54352	2.01191	0.0459735	0.11621	-3.97524	Not Sig
GPR146	1.95491	0.212355	5.41976	2.2592e-07	2.83164e-06	6.63991	Not Sig
NCK1	1.95476	1.75974	1.97469	0.0500917	0.124175	-4.06751	Not Sig
CTSK	1.95443	0.65182	4.94186	1.99968e-06	1.81911e-05	4.61987	Not Sig
C22orf13	1.95435	1.0785	2.8725	0.00464743	0.0170558	-2.48648	Not Sig
LOXL2	1.95417	1.10472	2.09517	0.0377931	0.0992648	-3.79314	Not Sig
OSBPL2	1.95351	1.70806	2.12894	0.0348501	0.0932727	-3.83308	Not Sig
SLC2A5	1.95318	0.212563	5.31068	3.75839e-07	4.34393e-06	6.12631	Not Sig
ZBTB47	1.95239	0.67207	3.09427	0.00234392	0.00935354	-1.68109	Not Sig
SNX33	1.9522	0.606196	3.31381	0.00114741	0.00503226	-1.18012	Not Sig
PTHLH	1.9516	0.696101	2.74645	0.00674289	0.0235965	-2.57417	Not Sig
ANKRD27	1.95065	0.721017	2.35699	0.0196821	0.0584136	-3.47043	Not Sig
ZNF608	1.95024	1.09723	2.74489	0.00677338	0.0236906	-2.62471	Not Sig
C1orf173	1.94989	0.334533	5.42982	2.15489e-07	2.72669e-06	6.6477	Not Sig
ZNF423	1.94989	0.462555	5.70493	5.79577e-08	8.99134e-07	7.90855	Not Sig
CARD9	1.94989	0.0614383	8.00863	2.65694e-13	3.28583e-11	19.8033	Not Sig
PLD6	1.94974	0.410493	4.81046	3.55893e-06	2.99256e-05	3.98672	Not Sig
SEZ6L2	1.94945	1.17961	2.13801	0.0340947	0.0915991	-3.83062	Not Sig
LOC100506649	1.9493	0.720568	4.78787	3.92559e-06	3.25906e-05	3.91101	Not Sig
LPHN1	1.94876	1.3682	2.58643	0.0106238	0.0347472	-2.9706	Not Sig
LOC100288198	1.94846	0.285975	6.0336	1.14803e-08	2.29414e-07	9.52282	Not Sig
PNKP	1.94842	0.884352	2.79215	0.00590021	0.0210236	-2.52233	Not Sig
EID3	1.9477	0.547829	2.59289	0.0104346	0.0342739	-3.01831	Not Sig
SNORD63	1.94672	0.37004	5.0824	1.06734e-06	1.06079e-05	5.23593	Not Sig
TTYH2	1.94595	0.841524	5.3349	3.3586e-07	3.96291e-06	6.24756	Not Sig
LIMCH1	1.94523	3.07974	1.77729	0.0774952	0.175637	-4.34093	Not Sig
SLC5A3	1.94508	0.917185	3.14109	0.00201889	0.00823962	-1.62548	Not Sig
PCDHB10	1.94507	0.850578	3.0644	0.00257599	0.0101805	-1.78142	Not Sig
ANK3	1.94504	0.565928	4.61515	8.22328e-06	6.20248e-05	3.20108	Not Sig
KLHL2	1.94496	0.569248	3.40194	0.00085272	0.00384795	-0.906673	Not Sig
DCHS2	1.94443	0.618001	4.12501	6.04851e-05	0.000361724	1.30612	Not Sig
C9orf117	1.94426	0.201166	5.51075	1.47045e-07	1.95499e-06	7.0958	Not Sig
CEP76	1.94322	0.541683	4.85252	2.96259e-06	2.56178e-05	4.19775	Not Sig
COL9A3	1.9432	0.365242	6.36788	2.09923e-09	5.70477e-08	11.1379	Not Sig
LOC100506123	1.94301	0.591828	4.01382	9.30377e-05	0.000528895	1.08822	Not Sig
C1GALT1C1	1.94274	1.19445	2.27735	0.0241422	0.0693124	-3.60105	Not Sig
ARHGEF40	1.94194	2.31176	1.78949	0.0755018	0.172071	-4.41462	Not Sig
GLS	1.94153	1.27286	2.16664	0.0318004	0.0866497	-3.76296	Not Sig
HIST1H2BJ	1.94041	0.433796	4.48651	1.40924e-05	9.83694e-05	2.74969	Not Sig
ZBTB39	1.93982	0.510241	3.47137	0.000672177	0.00311253	-0.667813	Not Sig
FAM69A	1.93866	1.13157	2.32942	0.0211367	0.0620561	-3.55645	Not Sig
ASCL1	1.93819	3.06481	4.79053	3.88044e-06	3.22976e-05	3.88475	Not Sig
RAC3	1.93819	0.111575	7.34322	1.13275e-11	7.4619e-10	16.1605	Not Sig
SGOL1	1.93819	1.09744	5.34261	3.24029e-07	3.84755e-06	6.25628	Not Sig
ZFR2	1.93819	0.0654443	7.50848	4.51797e-12	3.2364e-10	17.0522	Not Sig
NBPF1	1.93816	2.34397	2.10576	0.036848	0.0974275	-3.83038	Not Sig
C10orf118	1.93792	0.490154	5.16902	7.20783e-07	7.63843e-06	5.57879	Not Sig
LOC728723	1.93716	0.435667	5.34279	3.23751e-07	3.84755e-06	6.31835	Not Sig
PPP1R8	1.93708	0.910179	3.1681	0.00185088	0.00763713	-1.55119	Not Sig
DTX4	1.93629	0.507007	5.6478	7.63715e-08	1.12111e-06	7.6884	Not Sig
KIAA0930	1.93622	0.573828	2.81938	0.00544472	0.0195937	-2.56164	Not Sig
PPP1R7	1.93555	2.3686	1.72902	0.0858094	0.189628	-4.41361	Not Sig
NCOA7	1.93514	0.534356	3.1568	0.00191949	0.00787315	-1.58873	Not Sig
PITPNM1	1.93511	0.746642	2.16227	0.0321422	0.087347	-3.79986	Not Sig
CH25H	1.93496	0.0611134	9.53255	3.24017e-17	5.30942e-14	28.5506	Not Sig
ACOT8	1.93461	1.18864	2.59533	0.010364	0.0341018	-2.95824	Not Sig
STK10	1.93429	0.197039	5.70133	5.89764e-08	9.117e-07	7.93558	Not Sig
ZNF562	1.93416	1.34962	3.30932	0.00116474	0.00509631	-1.16998	Not Sig
NIPAL3	1.93383	0.994034	4.03185	8.68125e-05	0.00049826	1.12841	Not Sig
ERI2	1.9338	0.568904	5.82625	3.20797e-08	5.4053e-07	8.515	Not Sig
ZZZ3	1.93334	1.5037	2.02251	0.0448547	0.113901	-4.06646	Not Sig
SMAD7	1.93295	0.398143	4.06851	7.53585e-05	0.000438666	1.28426	Not Sig
ZNF844	1.93234	0.526069	6.31092	2.81411e-09	7.14926e-08	10.8466	Not Sig
FCHSD1	1.9322	0.496913	4.22567	4.06661e-05	0.000254175	1.83863	Not Sig
OSBPL8	1.93134	2.48973	1.76319	0.0798527	0.179337	-4.31651	Not Sig
METTL8	1.93104	1.01703	3.50054	0.000607615	0.00284472	-0.622753	Not Sig
C6orf136	1.93088	0.571734	5.89926	2.23938e-08	4.01588e-07	8.83155	Not Sig
PPIL4	1.93038	2.69896	1.90218	0.0590157	0.141628	-4.18331	Not Sig
ZFYVE9	1.93011	0.494522	5.50741	1.49391e-07	1.98416e-06	7.08493	Not Sig
TNFSF10	1.93007	0.113028	7.92889	4.19458e-13	4.6599e-11	19.3618	Not Sig
CMIP	1.92884	0.24177	6.89463	1.30913e-10	5.89737e-09	13.8042	Not Sig
TBC1D15	1.92867	1.88502	1.64059	0.102925	0.218324	-4.5106	Not Sig
ANGPT2	1.92853	0.313815	4.50179	1.32264e-05	9.34188e-05	2.80737	Not Sig
TGFB1	1.92822	0.106124	6.41456	1.64928e-09	4.67976e-08	11.3539	Not Sig
ZNF837	1.92785	0.162211	7.80864	8.32316e-13	8.26578e-11	18.698	Not Sig
FBXO9	1.92738	1.49163	2.95327	0.00363786	0.0138188	-2.07819	Not Sig
MMD	1.92708	1.05441	2.70039	0.00770126	0.026472	-2.70759	Not Sig
B3GNT2	1.92708	0.184451	7.34997	1.09118e-11	7.26108e-10	16.2038	Not Sig
RAPGEFL1	1.92624	0.394197	4.47897	1.45397e-05	0.000101276	2.64736	Not Sig
WBP4	1.92623	2.17657	2.02525	0.0445694	0.113339	-3.91717	Not Sig
AGRN	1.92622	0.615825	3.91587	0.000135011	0.000739287	0.778732	Not Sig
CCNB2	1.92595	1.00249	4.27792	3.30051e-05	0.000211365	1.90505	Not Sig
MIR3682	1.9257	0.0870336	8.01381	2.57904e-13	3.23848e-11	19.8321	Not Sig
GPSM2	1.9257	1.79942	4.81962	3.41982e-06	2.89602e-05	4.00456	Not Sig
ARMCX5	1.92511	0.225074	4.72101	5.2378e-06	4.20725e-05	3.70491	Not Sig
ANGPTL2	1.92503	0.760037	2.70791	0.00753692	0.0259662	-2.72821	Not Sig
SNORD47	1.92396	0.358569	5.09878	9.91308e-07	9.94279e-06	5.35323	Not Sig
PSEN2	1.9236	0.493001	4.27184	3.38196e-05	0.000215489	1.89382	Not Sig
MX1	1.92306	1.29761	2.42281	0.0165616	0.050572	-3.41084	Not Sig
COL6A2	1.92199	0.368597	3.79458	0.000212144	0.00111107	0.322609	Not Sig
CTNS	1.92193	0.838042	3.07543	0.0024879	0.00985908	-1.79666	Not Sig
ZBTB45	1.92155	0.658012	3.224	0.00154358	0.00652944	-1.41675	Not Sig
C20orf7	1.92099	0.893502	3.07101	0.00252289	0.00998568	-1.90486	Not Sig
DZANK1	1.92044	0.392177	5.69385	6.11519e-08	9.40893e-07	7.8706	Not Sig
EEF1A2	1.91946	0.493495	4.97895	1.69627e-06	1.58831e-05	4.83627	Not Sig
FUT11	1.9193	0.175978	7.04901	5.68549e-11	3.00528e-09	14.6129	Not Sig
SNORD95	1.91905	0.0829605	8.61062	8.0185e-15	2.10229e-12	23.2044	Not Sig
C12orf76	1.91832	1.09017	1.73555	0.0846441	0.187813	-4.52861	Not Sig
CACNB3	1.91805	0.713521	3.67038	0.00033337	0.00166039	-0.16291	Not Sig
CYTH3	1.91772	0.51487	4.74108	4.80483e-06	3.89768e-05	3.78247	Not Sig
TGM2	1.9167	0.208346	5.98732	1.44655e-08	2.77641e-07	9.32993	Not Sig
ZNF304	1.91629	0.935152	1.7949	0.0746325	0.170743	-4.49551	Not Sig
LSS	1.91415	1.585	1.76019	0.0803621	0.180234	-4.41369	Not Sig
SNHG9	1.91408	1.92088	2.62419	0.0095605	0.0318659	-2.75452	Not Sig
DDX3Y	1.91397	0.380442	4.2341	3.93243e-05	0.000246534	1.83953	Not Sig
PAPPA	1.91351	0.819987	3.80812	0.00020181	0.00106126	0.343452	Not Sig
FPGT-TNNI3K	1.91298	0.256904	5.92208	2.00034e-08	3.65724e-07	8.93109	Not Sig
IQGAP3	1.91298	0.672706	6.08994	8.65258e-09	1.79575e-07	9.73858	Not Sig
KIAA1107	1.91298	0.201739	6.9662	8.90318e-11	4.37123e-09	14.162	Not Sig
C11orf82	1.91298	0.523488	5.28448	4.2428e-07	4.82803e-06	5.99734	Not Sig
OCLN	1.91298	0.205622	6.49421	1.09046e-09	3.24882e-08	11.738	Not Sig
EXD3	1.91286	0.609198	3.83968	0.000179545	0.000957159	0.416067	Not Sig
RP9	1.91277	1.87792	2.20841	0.0286941	0.0798962	-3.68833	Not Sig
MGAT3	1.9123	0.210417	6.98264	8.1464e-11	4.04512e-09	14.2587	Not Sig
ZBTB24	1.91143	0.656542	3.21684	0.00158011	0.00666251	-1.31454	Not Sig
DNAH11	1.91091	0.580803	5.52212	1.39319e-07	1.86933e-06	7.10348	Not Sig
LOC401588	1.91086	0.47725	3.68494	0.000316347	0.00158585	-0.113187	Not Sig
RGS9	1.91082	0.231692	7.19731	2.53081e-11	1.48773e-09	15.3921	Not Sig
USP13	1.91068	0.934972	4.01258	9.34809e-05	0.000531184	1.03437	Not Sig
TMC1	1.91034	0.157804	5.208	6.03207e-07	6.55132e-06	5.66717	Not Sig
ZNF780A	1.90995	0.156574	6.39664	1.80953e-09	5.05782e-08	11.2589	Not Sig
MYO15B	1.90994	0.280414	6.09475	8.44542e-09	1.76573e-07	9.79665	Not Sig
HOOK3	1.90767	1.89459	2.04863	0.0421966	0.108334	-3.91487	Not Sig
CDK11A	1.90748	1.31762	2.76776	0.00633709	0.0223134	-2.5022	Not Sig
CEP78	1.90747	0.80253	4.55616	1.05412e-05	7.68117e-05	2.98548	Not Sig
RPUSD4	1.90708	0.834039	3.05893	0.0026207	0.010326	-1.99616	Not Sig
ZNF416	1.90655	0.479615	5.14992	7.86255e-07	8.21931e-06	5.52113	Not Sig
HES1	1.90578	3.01238	2.42794	0.0163381	0.0500412	-3.19031	Not Sig
LOC401320	1.90578	1.4182	2.41429	0.0169392	0.0515337	-3.29299	Not Sig
PPFIA4	1.90572	0.671001	3.247	0.00143149	0.00611544	-1.33792	Not Sig
DSCAM	1.9054	0.507844	5.96655	1.60416e-08	3.02711e-07	9.15949	Not Sig
RGS5	1.90373	0.441122	4.1669	5.13156e-05	0.000312446	1.70364	Not Sig
LOC100288778	1.90361	0.933535	3.04236	0.00276055	0.0108218	-1.77425	Not Sig
SNORA67	1.90308	0.353136	4.96617	1.7954e-06	1.66685e-05	4.66414	Not Sig
KIAA1614	1.90304	0.373417	4.92859	2.12049e-06	1.91443e-05	4.51279	Not Sig
CDH6	1.90296	0.730351	2.61048	0.00993488	0.0329046	-3.04617	Not Sig
HAS2-AS1	1.90266	0.414808	6.14552	6.53681e-09	1.41404e-07	10.041	Not Sig
POU3F2	1.90252	2.14877	2.06417	0.0406803	0.105204	-3.94535	Not Sig
PBX3	1.90202	1.33037	1.85458	0.06557	0.154153	-4.29737	Not Sig
GOLGA2	1.90192	1.50787	1.63851	0.103357	0.218992	-4.55534	Not Sig
APBA3	1.90172	0.601717	5.72196	5.33618e-08	8.36746e-07	8.00998	Not Sig
NTAN1	1.9015	1.1722	2.39174	0.0179756	0.054183	-3.3084	Not Sig
ATG7	1.90112	1.49755	2.31799	0.0217662	0.0636479	-3.53167	Not Sig
SOWAHC	1.90081	0.839148	3.12459	0.00212837	0.00860072	-1.65171	Not Sig
APOOL	1.90033	0.59836	5.01656	1.4344e-06	1.37553e-05	4.84493	Not Sig
TYK2	1.89973	1.13622	2.31733	0.0218035	0.0637427	-3.44247	Not Sig
SF3A1	1.89942	1.87108	2.17374	0.0312528	0.0854566	-3.73662	Not Sig
FMOD	1.899	0.520494	5.15059	7.83843e-07	8.20064e-06	5.40963	Not Sig
2022-09-05	1.899	0.0565305	8.35461	3.59225e-14	6.92513e-12	21.7479	Not Sig
TMEM44	1.899	0.183504	7.32827	1.23038e-11	8.06451e-10	16.0799	Not Sig
BAIAP3	1.899	0.550445	5.51252	1.45811e-07	1.94055e-06	7.02097	Not Sig
FLJ46906	1.89894	1.18237	1.94408	0.053709	0.131504	-4.12649	Not Sig
EXOC6B	1.89835	0.592864	4.07024	7.48562e-05	0.000436323	1.26397	Not Sig
ZNF527	1.89811	0.882222	3.10626	0.00225641	0.00903186	-1.73343	Not Sig
RGS1	1.89759	0.0944659	9.34325	1.01722e-16	9.52477e-14	27.4293	Not Sig
ALDH1L2	1.89713	0.331213	4.52669	1.19236e-05	8.52738e-05	3.01648	Not Sig
ZNF19	1.89689	0.333291	5.519	1.41398e-07	1.88949e-06	7.08276	Not Sig
FBXW4	1.89681	0.504377	4.54166	1.12007e-05	8.08092e-05	2.98254	Not Sig
PLCD4	1.89642	0.507524	3.91113	0.000137445	0.000751363	0.562052	Not Sig
SNORD44	1.89619	0.0666771	9.95484	2.47808e-18	1.08284e-14	31.0542	Not Sig
SIK1	1.8953	0.619181	3.01559	0.00300114	0.0116603	-1.90579	Not Sig
KLF4	1.89515	1.2342	1.84909	0.0663634	0.155518	-4.32585	Not Sig
INPP5E	1.89514	0.803647	3.11191	0.00221618	0.00889526	-1.78227	Not Sig
ZNF100	1.89468	1.15404	4.25844	3.56836e-05	0.000225761	1.92744	Not Sig
GPBP1L1	1.89461	1.75275	2.36241	0.0194069	0.0577274	-3.39642	Not Sig
CDHR3	1.89457	0.126167	7.21036	2.35586e-11	1.40187e-09	15.459	Not Sig
RP2	1.89417	0.703942	4.72326	5.1876e-06	4.16948e-05	3.70814	Not Sig
RBPMS	1.89213	0.157066	7.43763	6.70741e-12	4.67699e-10	16.6733	Not Sig
PDHX	1.89148	1.44667	2.06312	0.0407813	0.105403	-3.92876	Not Sig
FAM125B	1.89137	1.23216	2.15058	0.0330707	0.0894232	-3.8865	Not Sig
ODZ3	1.89112	0.275594	5.95724	1.68014e-08	3.15543e-07	9.1179	Not Sig
CYP2U1	1.89098	0.45371	4.09707	6.74486e-05	0.000398101	1.31076	Not Sig
TCEAL5	1.89039	0.482622	3.93786	0.000124258	0.000684125	0.743345	Not Sig
CASZ1	1.88994	0.112801	5.97637	1.52767e-08	2.90702e-07	9.20002	Not Sig
AGAP6	1.88925	0.419484	3.95871	0.000114814	0.000635331	0.856304	Not Sig
CLDN11	1.88845	0.102026	5.54097	1.27375e-07	1.71963e-06	7.19141	Not Sig
COPG2	1.88683	1.72611	2.50303	0.0133572	0.0420812	-3.16929	Not Sig
C19orf66	1.8867	1.76785	1.53314	0.127293	0.256681	-4.66969	Not Sig
LOC641298	1.88652	1.01115	2.75741	0.00653129	0.0229049	-2.54439	Not Sig
IFI27	1.88609	0.315215	5.88956	2.34925e-08	4.1673e-07	8.81071	Not Sig
TRIM34	1.88586	0.128913	6.22352	4.39976e-09	1.04237e-07	10.4002	Not Sig
GLYCTK	1.88585	0.276825	6.02293	1.21099e-08	2.39079e-07	9.43141	Not Sig
CCDC146	1.88556	0.90147	3.67664	0.000325952	0.00162715	-0.155431	Not Sig
WBP1	1.88452	0.433285	5.42879	2.16533e-07	2.73462e-06	6.74003	Not Sig
MNT	1.88424	0.304002	5.88424	2.41173e-08	4.24938e-07	8.8001	Not Sig
MIR564	1.88348	0.0448716	7.65074	2.0335e-12	1.69791e-10	17.8265	Not Sig
LOC100507634	1.88348	0.0973792	6.75892	2.70466e-10	1.06473e-08	13.0858	Not Sig
LOC400236	1.88348	0.0992548	6.84763	1.68446e-10	7.15174e-09	13.5442	Not Sig
PCDHB3	1.88289	0.355536	3.90824	0.000138946	0.000758618	0.65482	Not Sig
CXCL16	1.88285	1.67822	2.11259	0.0362496	0.0962129	-3.90251	Not Sig
GPSM1	1.88281	0.993115	2.66354	0.00855511	0.0289491	-2.75473	Not Sig
NIPSNAP3A	1.8825	0.779189	2.31711	0.0218157	0.063764	-3.6091	Not Sig
SOS1	1.88232	1.59787	1.73809	0.0841946	0.186974	-4.3828	Not Sig
ZMYND8	1.88199	1.91572	2.19681	0.0295288	0.0816652	-3.70623	Not Sig
KIAA0513	1.88189	0.243864	5.32999	3.43609e-07	4.03617e-06	6.23759	Not Sig
LOC285540	1.8818	0.233985	6.30833	2.85181e-09	7.23102e-08	10.8162	Not Sig
PLD2	1.88164	0.558172	3.66573	0.000338991	0.00168123	-0.141981	Not Sig
LOC100506083	1.88095	0.329113	5.60903	9.20148e-08	1.30544e-06	7.49295	Not Sig
SCAMP5	1.88074	0.909346	5.28137	4.30428e-07	4.88526e-06	6.02455	Not Sig
TMEM220	1.88073	0.67328	5.03474	1.32232e-06	1.27928e-05	4.92044	Not Sig
RAB35	1.8802	0.638058	3.04328	0.00275261	0.0108042	-1.83887	Not Sig
IGFBP2	1.87984	6.44185	1.57204	0.117996	0.242261	-4.55985	Not Sig
ZNF682	1.87959	1.02739	3.04312	0.00275399	0.0108058	-1.90359	Not Sig
LGALS8	1.87932	1.36323	2.26512	0.0249006	0.0710786	-3.64089	Not Sig
ZNF552	1.87883	0.169219	4.94472	1.97449e-06	1.80305e-05	4.60582	Not Sig
SERPINE1	1.87881	2.34787	1.50986	0.133129	0.265146	-4.63506	Not Sig
TF	1.87843	0.0616064	8.78193	2.91552e-15	9.32185e-13	24.1869	Not Sig
UCHL3	1.87843	1.40603	1.91654	0.0571493	0.13802	-4.14781	Not Sig
MEIS3	1.87838	0.451885	4.82869	3.2874e-06	2.80198e-05	4.16579	Not Sig
PIK3CB	1.8782	0.713183	2.38101	0.0184879	0.0555377	-3.47435	Not Sig
PRH1-PRR4	1.87804	1.51978	2.72741	0.00712503	0.0247423	-2.77387	Not Sig
SLC29A4	1.87779	0.786963	3.97518	0.000107845	0.000602102	0.788831	Not Sig
MTF2	1.87772	2.43432	1.87926	0.0620995	0.14777	-4.29939	Not Sig
KLF12	1.87746	1.34758	4.22559	4.06789e-05	0.000254175	1.70476	Not Sig
HERC2P2	1.87702	2.56421	1.98584	0.048827	0.121895	-4.01783	Not Sig
SLC38A5	1.8765	0.829278	2.25662	0.0254396	0.0722773	-3.4797	Not Sig
B4GALNT1	1.87646	0.343558	4.27718	3.31028e-05	0.000211783	1.94268	Not Sig
PIGP	1.87605	1.16188	1.93762	0.0544996	0.132918	-4.17225	Not Sig
PPP3R1	1.87582	0.351382	4.6144	8.24927e-06	6.21492e-05	3.35075	Not Sig
LPPR1	1.87567	1.63069	4.31425	2.8516e-05	0.000184966	2.00127	Not Sig
LOC100127983	1.875	0.830619	3.31279	0.00115133	0.00504606	-1.08325	Not Sig
ERMAP	1.87484	0.659314	3.23101	0.00150858	0.00640828	-1.53967	Not Sig
USP9Y	1.87477	0.232745	5.61686	8.86207e-08	1.26688e-06	7.53554	Not Sig
LOC400927	1.87463	0.155035	6.06505	9.8057e-09	1.99911e-07	9.63043	Not Sig
RFWD3	1.87452	1.12965	4.09141	6.89504e-05	0.000406051	1.30014	Not Sig
MTG1	1.8735	1.52658	1.95312	0.0526184	0.129389	-4.16716	Not Sig
MTFMT	1.87345	0.771095	2.97639	0.0033884	0.0129765	-2.02343	Not Sig
HSPG2	1.87245	0.239256	5.0756	1.10054e-06	1.08719e-05	5.10533	Not Sig
ALOX12	1.8723	0.290034	4.97907	1.69535e-06	1.58831e-05	4.76921	Not Sig
FBXL16	1.87222	0.413185	4.86069	2.85852e-06	2.48311e-05	4.308	Not Sig
RNASEH2B	1.87207	1.21313	2.52125	0.0127114	0.0403766	-3.17222	Not Sig
APH1A	1.86953	1.89243	1.74814	0.0824342	0.183875	-4.39704	Not Sig
OPN3	1.86854	0.420855	5.33989	3.28155e-07	3.8895e-06	6.31651	Not Sig
CHCHD1	1.86789	1.00967	2.46803	0.0146803	0.0455921	-3.26851	Not Sig
TMEM97	1.86776	1.08734	4.41306	1.90774e-05	0.000128578	2.41954	Not Sig
MGC57346	1.867	0.255828	3.40245	0.00085124	0.00384525	-1.05169	Not Sig
C14orf43	1.86689	2.91886	1.83899	0.0678429	0.158248	-4.21916	Not Sig
TRAK1	1.86665	0.973549	2.70027	0.00770392	0.026472	-2.82538	Not Sig
RFXAP	1.86649	0.28019	6.78365	2.37102e-10	9.62281e-09	13.2298	Not Sig
FAM73B	1.86648	0.537535	2.91359	0.0041056	0.0153247	-2.2127	Not Sig
C1orf51	1.86647	0.771452	2.8007	0.00575355	0.0205401	-2.39974	Not Sig
C2orf80	1.86598	1.00136	4.53603	1.14675e-05	8.24618e-05	2.85308	Not Sig
KIAA1324L	1.86598	0.278887	5.93325	1.8926e-08	3.49117e-07	8.98342	Not Sig
ZNF598	1.86575	0.419813	3.26941	0.00132961	0.00573541	-1.28601	Not Sig
PDGFA	1.86448	2.09026	2.04697	0.0423619	0.108695	-3.98884	Not Sig
SVIL	1.86435	0.323674	4.72821	5.07827e-06	4.10127e-05	3.74098	Not Sig
ISG20	1.86381	0.586307	3.17327	0.00182026	0.00753925	-1.41051	Not Sig
C3orf62	1.86378	0.340617	5.25389	4.88599e-07	5.42341e-06	5.94573	Not Sig
TBC1D10A	1.86365	0.688338	3.68965	0.000311021	0.00156154	0.00677242	Not Sig
TTC30B	1.86361	0.263348	4.7336	4.96198e-06	4.0177e-05	3.66883	Not Sig
PHF15	1.86274	0.290684	5.18601	6.67021e-07	7.15547e-06	5.68332	Not Sig
FAM217B	1.86239	1.48064	3.12436	0.00212994	0.00860442	-1.82867	Not Sig
NARF	1.86152	2.13754	1.70286	0.0906122	0.197906	-4.47655	Not Sig
D2HGDH	1.86074	0.431758	5.52021	1.40588e-07	1.88058e-06	7.08935	Not Sig
RAB39B	1.86026	0.507411	4.55217	1.07189e-05	7.78472e-05	3.05119	Not Sig
PCDHGB6	1.86024	0.431287	6.35616	2.23003e-09	5.97822e-08	11.0719	Not Sig
NAP1L5	1.86021	0.619746	3.02192	0.00294256	0.0114644	-2.06805	Not Sig
METTL6	1.85975	0.632681	4.1106	6.39857e-05	0.000379199	1.36869	Not Sig
CACNG4	1.85943	1.00899	4.97613	1.71765e-06	1.60604e-05	4.69903	Not Sig
TP53RK	1.85924	1.14116	1.65534	0.0998925	0.213515	-4.56199	Not Sig
RANBP10	1.85924	0.93874	2.80473	0.00568558	0.0203251	-2.61633	Not Sig
DCUN1D2	1.85887	0.660667	4.20565	4.40309e-05	0.000272265	1.69018	Not Sig
HIST1H4E	1.85877	0.484624	5.59114	1.00249e-07	1.40163e-06	7.45953	Not Sig
ATP6V1G2	1.85864	0.355632	5.05581	1.20303e-06	1.17515e-05	5.04119	Not Sig
KPNA3	1.85857	1.67663	2.07918	0.0392598	0.102155	-3.9868	Not Sig
ATXN7L3	1.85854	0.416648	4.06571	7.6179e-05	0.000442656	1.21067	Not Sig
PDS5B	1.85842	1.69096	2.51447	0.0129484	0.0409904	-3.06054	Not Sig
STK11	1.85829	1.30039	2.53908	0.0121068	0.0387355	-3.01724	Not Sig
C2orf74	1.85741	1.29221	2.35688	0.0196881	0.0584181	-3.45935	Not Sig
RBM26-AS1	1.85714	0.369902	3.91956	0.000133148	0.000730001	0.68385	Not Sig
KIF20B	1.85706	1.26087	3.1729	0.0018224	0.00754576	-1.60784	Not Sig
KIRREL	1.85693	0.287303	3.04192	0.00276434	0.0108334	-1.90106	Not Sig
H1FX	1.85684	2.0785	1.90548	0.0585815	0.140856	-4.18762	Not Sig
LOC646719	1.85623	0.629458	3.03319	0.0028409	0.0110969	-1.94804	Not Sig
LOC100506233	1.8554	0.879703	3.0603	0.00260936	0.0102875	-1.90617	Not Sig
LINS	1.85463	0.483589	5.18157	6.80678e-07	7.2762e-06	5.60121	Not Sig
ZFP28	1.85372	0.526712	3.48371	0.000644128	0.00300067	-0.583856	Not Sig
TSPAN14	1.85329	0.87218	2.75002	0.00667336	0.0233719	-2.58619	Not Sig
PEX26	1.8532	0.341262	3.25219	0.00140729	0.00602486	-1.33074	Not Sig
LRRC6	1.85319	0.25262	3.79262	0.000213679	0.00111821	0.164262	Not Sig
PPIH	1.8531	2.00363	1.90213	0.0590215	0.141628	-4.24043	Not Sig
RRNAD1	1.85272	1.14696	2.73842	0.00690179	0.0240715	-2.70554	Not Sig
ULK2	1.85224	1.44921	2.59444	0.0103897	0.0341572	-3.04921	Not Sig
ADCK5	1.85217	0.448794	5.19722	6.33708e-07	6.83757e-06	5.7031	Not Sig
CCR10	1.85212	0.363074	5.30548	3.85002e-07	4.43108e-06	6.13977	Not Sig
ZNF425	1.85201	0.270091	5.63091	8.28392e-08	1.19729e-06	7.63254	Not Sig
ANKRD44	1.85197	0.64414	4.00066	9.78468e-05	0.000553023	0.937487	Not Sig
INPP4B	1.85175	0.41185	3.63218	0.000382254	0.00186976	-0.233679	Not Sig
MIR663A	1.85129	0.112247	6.35823	2.20639e-09	5.92695e-08	11.0642	Not Sig
CHSY1	1.85121	0.996955	1.93794	0.054461	0.132874	-4.20562	Not Sig
LOC642852	1.85082	1.12444	3.12269	0.0021413	0.00864499	-1.69582	Not Sig
GNAI1	1.85049	0.519358	2.3701	0.0190224	0.0568935	-3.47074	Not Sig
ARRDC1	1.85017	0.227521	4.74205	4.78476e-06	3.88381e-05	3.73983	Not Sig
PARVA	1.84894	0.985852	2.11084	0.0364019	0.0964885	-3.91546	Not Sig
ZNF815	1.84872	0.173821	5.40176	2.45818e-07	3.04578e-06	6.58908	Not Sig
RGAG4	1.84846	0.318454	4.2	4.50281e-05	0.000278168	1.59761	Not Sig
SIDT2	1.84745	0.622595	1.99492	0.0478168	0.119876	-4.14738	Not Sig
RNU11	1.8473	0.189956	4.83956	3.1351e-06	2.69495e-05	4.11194	Not Sig
IBTK	1.84683	1.00551	3.08334	0.0024265	0.00964784	-1.77064	Not Sig
MCMBP	1.84672	2.32869	1.58146	0.115825	0.238884	-4.68715	Not Sig
PCYT2	1.84631	0.952546	3.61543	0.00040576	0.00197369	-0.313545	Not Sig
FBXL14	1.84607	0.456766	3.95928	0.000114568	0.000634237	0.945852	Not Sig
ALOX12P2	1.84597	0.274795	4.81866	3.43411e-06	2.90361e-05	3.99832	Not Sig
PBLD	1.84597	0.000334681	9.16069	3.04873e-16	1.90313e-13	26.3874	Not Sig
USP32P1	1.84597	0.342357	5.02535	1.37908e-06	1.32929e-05	4.86833	Not Sig
FAM188B	1.84597	0.196285	5.76375	4.35485e-08	7.01324e-07	8.18086	Not Sig
KIAA0754	1.84434	0.357552	4.57524	9.72985e-06	7.17643e-05	3.07976	Not Sig
PECR	1.84427	0.362219	3.9693	0.000110284	0.000613889	0.932751	Not Sig
ZNF727	1.84414	0.308976	6.06114	1.00002e-08	2.03245e-07	9.66351	Not Sig
LTBP2	1.84408	0.260046	3.16732	0.00185556	0.00764923	-1.51225	Not Sig
MKL1	1.84304	1.49918	1.73979	0.083895	0.186435	-4.4901	Not Sig
MAP2K7	1.84297	0.258581	6.98999	7.82893e-11	3.91716e-09	14.3059	Not Sig
CADM2	1.84285	2.46378	4.35799	2.38869e-05	0.000157038	2.2482	Not Sig
WHAMMP3	1.84279	0.514977	4.31949	2.79188e-05	0.000181452	2.19437	Not Sig
RERE	1.84277	1.19732	3.94866	0.000119279	0.000658532	0.789346	Not Sig
CCDC28A	1.84275	0.763652	2.57451	0.0109808	0.0357633	-3.06719	Not Sig
PLEKHA8	1.84216	0.647259	4.82475	3.34425e-06	2.8412e-05	4.07229	Not Sig
ZNF530	1.84187	0.534578	4.66955	6.52767e-06	5.08805e-05	3.47369	Not Sig
NAPB	1.84175	0.169913	6.74067	2.98033e-10	1.15248e-08	13.028	Not Sig
PTEN	1.84162	1.20713	2.87361	0.00463196	0.0170037	-2.29982	Not Sig
CACNB2	1.84129	0.716754	2.98273	0.00332275	0.0127624	-1.96394	Not Sig
NEGR1	1.84075	0.139962	8.10815	1.49894e-13	2.20783e-11	20.3592	Not Sig
CNOT2	1.84041	4.40388	1.51859	0.130917	0.261893	-4.62667	Not Sig
FLJ37453	1.8402	1.76448	2.58839	0.010566	0.0345927	-2.99389	Not Sig
ZNF568	1.84004	1.12451	2.72002	0.00727867	0.0251758	-2.65231	Not Sig
LOC644656	1.83945	0.625447	3.16826	0.00184992	0.00763558	-1.70378	Not Sig
UFSP1	1.83872	0.261854	5.20346	6.15873e-07	6.67782e-06	5.72751	Not Sig
ALG11	1.83868	0.671955	4.1504	5.47567e-05	0.000330939	1.55474	Not Sig
SLC19A1	1.83856	0.402321	4.44884	1.64678e-05	0.000112906	2.58527	Not Sig
GLS2	1.83842	0.213663	4.38747	2.11838e-05	0.000141178	2.38821	Not Sig
SRPK2	1.83805	3.90975	1.6043	0.110697	0.230961	-4.53909	Not Sig
CLASP2	1.83782	3.17786	2.02881	0.0442007	0.112576	-4.05955	Not Sig
KIAA1009	1.83752	0.247561	6.82289	1.92291e-10	8.05349e-09	13.4282	Not Sig
WDR62	1.83731	0.728558	5.81988	3.3098e-08	5.56259e-07	8.46945	Not Sig
ATP1A1OS	1.83723	0.331603	3.77067	0.00023162	0.0012025	0.166537	Not Sig
ZNF134	1.83678	0.649912	2.55272	0.0116617	0.0375888	-3.28987	Not Sig
BANP	1.83664	0.912696	3.04933	0.0027009	0.0106229	-2.00892	Not Sig
BNIP3L	1.83632	4.63016	1.42017	0.157582	0.300689	-4.74715	Not Sig
LOC439950	1.83626	0.195941	6.09396	8.47906e-09	1.76994e-07	9.78566	Not Sig
C16orf88	1.836	1.79008	2.27767	0.0241227	0.0692868	-3.63964	Not Sig
ICAM1	1.83571	2.08196	1.4851	0.139562	0.274827	-4.66533	Not Sig
ZNF107	1.83557	1.71581	1.93024	0.0554159	0.134702	-4.27382	Not Sig
LOC440288	1.83552	0.418933	4.3379	2.5915e-05	0.000169352	2.11439	Not Sig
CTDSP1	1.83551	1.02702	2.63129	0.00937155	0.031322	-2.88549	Not Sig
PCNX	1.83546	1.76721	2.08034	0.0391515	0.102067	-3.94401	Not Sig
SLC35E1	1.83519	1.48799	1.67105	0.0967429	0.207902	-4.51671	Not Sig
MST1P2	1.83496	0.214339	4.69442	5.87e-06	4.64673e-05	3.56366	Not Sig
NHLRC2	1.83466	0.616205	3.178	0.0017926	0.0074388	-1.59185	Not Sig
TAOK2	1.8346	0.730883	3.14889	0.00196897	0.00806098	-1.66538	Not Sig
OXSR1	1.83341	2.01399	1.67728	0.0955171	0.206079	-4.44578	Not Sig
NUP210	1.83245	0.802577	3.75343	0.000246708	0.00127077	0.00622033	Not Sig
PELI3	1.83225	0.229235	6.16326	5.97551e-09	1.30555e-07	10.1695	Not Sig
TSTD2	1.83209	0.824989	4.12191	6.12227e-05	0.000365001	1.36848	Not Sig
FAM178A	1.83189	1.48838	2.77615	0.00618354	0.0218727	-2.55057	Not Sig
SUCLG2	1.83093	1.76349	2.88639	0.00445733	0.0164178	-2.37913	Not Sig
WDR11	1.83093	0.72591	2.741	0.00685042	0.0239345	-2.74249	Not Sig
PDK4	1.83	1.08737	2.32534	0.0213593	0.0626396	-3.52336	Not Sig
RPSAP58	1.82985	1.4819	3.17774	0.00179413	0.00744282	-1.37522	Not Sig
TMEM221	1.82949	0.0565894	9.01036	7.49466e-16	3.73152e-13	25.5021	Not Sig
LOC100130705	1.8293	0.423505	3.29391	0.001226	0.00533943	-1.2573	Not Sig
IRF2	1.82926	0.984059	2.53756	0.0121572	0.038831	-3.09608	Not Sig
RGS6	1.82906	0.298275	6.49293	1.09776e-09	3.26316e-08	11.7502	Not Sig
MRVI1	1.82895	0.246099	7.26336	1.76036e-11	1.13121e-09	15.7497	Not Sig
CAV1	1.82806	2.68515	1.50034	0.135576	0.268997	-4.6464	Not Sig
RAB39A	1.82792	0.193007	5.31367	3.70653e-07	4.2961e-06	6.14449	Not Sig
RBL1	1.82755	0.942562	4.21227	4.28896e-05	0.000266338	1.72303	Not Sig
EHD1	1.82754	1.21946	1.91661	0.0571409	0.13802	-4.13892	Not Sig
BRIP1	1.82754	0.505807	5.14537	8.02664e-07	8.38417e-06	5.39198	Not Sig
C8orf42	1.82754	0.188855	5.13812	8.29547e-07	8.57612e-06	5.36049	Not Sig
PFKP	1.82721	2.40911	1.53147	0.127705	0.257225	-4.60871	Not Sig
HLX	1.82637	0.341533	3.54033	0.000528894	0.00250842	-0.515704	Not Sig
RABEP2	1.82582	0.32688	4.96077	1.8389e-06	1.70241e-05	4.69988	Not Sig
LINC00476	1.8254	0.986041	4.39988	2.01353e-05	0.000134945	2.39163	Not Sig
TNXB	1.82529	0.513784	3.70544	0.00029376	0.00148518	-0.082253	Not Sig
MANBA	1.82521	0.592389	4.60611	8.54319e-06	6.41424e-05	3.23943	Not Sig
TGFBR2	1.82513	0.371816	2.72598	0.00715456	0.0248185	-2.62959	Not Sig
C8orf46	1.82492	1.91925	2.07833	0.0393387	0.10232	-4.11873	Not Sig
SYNGR3	1.82476	0.306118	6.21707	4.54652e-09	1.06058e-07	10.4022	Not Sig
IER3	1.82301	0.413685	4.53064	1.17287e-05	8.40323e-05	2.96657	Not Sig
TMED8	1.82281	0.253303	3.41289	0.000821504	0.00372868	-0.865783	Not Sig
HAUS1	1.82261	2.21391	2.39437	0.0178517	0.0539212	-3.46907	Not Sig
COL9A1	1.82261	0.424292	5.3666	2.89755e-07	3.50406e-06	6.36035	Not Sig
CENPK	1.82261	1.48399	4.72665	5.11244e-06	4.12171e-05	3.6189	Not Sig
MIR25	1.82261	0.219091	5.79054	3.82093e-08	6.30046e-07	8.30612	Not Sig
MIR93	1.82261	0.159493	6.18025	5.48234e-09	1.22224e-07	10.1769	Not Sig
HIST1H3H	1.82261	0.293385	4.37315	2.24571e-05	0.000148634	2.21527	Not Sig
HOXA10	1.82261	0.743818	4.65176	7.04116e-06	5.43276e-05	3.31463	Not Sig
ZNF33B	1.82261	0.140376	5.47011	1.78234e-07	2.32466e-06	6.82637	Not Sig
ILVBL	1.82216	1.45454	1.87634	0.0625022	0.148483	-4.24167	Not Sig
AGAP5	1.82202	0.0411655	7.10043	4.29813e-11	2.38747e-09	14.8758	Not Sig
FANCB	1.8218	0.497741	5.81411	3.40471e-08	5.69063e-07	8.4601	Not Sig
MDM1	1.82145	0.832919	2.53749	0.0121597	0.038831	-3.14497	Not Sig
FOXP4	1.82099	0.264993	4.22953	4.00461e-05	0.000250699	1.89253	Not Sig
RHOBTB1	1.82004	0.165929	6.71278	3.45577e-10	1.29433e-08	12.853	Not Sig
RASEF	1.81933	0.56919	4.59587	8.92056e-06	6.67463e-05	3.21537	Not Sig
PCDHGA2	1.81926	0.136956	7.9455	3.81448e-13	4.34817e-11	19.454	Not Sig
WRAP53	1.81834	1.08724	4.26971	3.41097e-05	0.000216744	1.91582	Not Sig
EAF2	1.81712	0.831089	4.83124	3.25099e-06	2.77818e-05	4.05243	Not Sig
SNAP23	1.81681	2.63319	1.5165	0.131443	0.262585	-4.65729	Not Sig
LOC338817	1.81647	0.26474	7.24949	1.90005e-11	1.19176e-09	15.6595	Not Sig
TRAF6	1.8158	1.18673	1.76783	0.079071	0.178253	-4.38447	Not Sig
PCNT	1.81576	1.17206	2.02921	0.0441602	0.112494	-3.98984	Not Sig
LOC440300	1.81525	0.0710664	7.78089	9.74315e-13	9.32284e-11	18.5418	Not Sig
CRISPLD2	1.81361	0.0955875	6.84172	1.73862e-10	7.32846e-09	13.5376	Not Sig
ACHE	1.81328	1.42197	1.59864	0.111952	0.232948	-4.62818	Not Sig
AIM1	1.81286	0.410125	3.36423	0.000968901	0.00432165	-1.04593	Not Sig
IKBIP	1.81203	0.973225	2.64226	0.00908638	0.030495	-2.88969	Not Sig
HIF3A	1.81167	0.998631	4.59066	9.11851e-06	6.79946e-05	3.11273	Not Sig
USP37	1.81079	0.999343	3.48319	0.000645286	0.00300393	-0.668308	Not Sig
A1BG	1.81071	1.70369	2.08404	0.0388083	0.101383	-3.85565	Not Sig
CACNA2D1	1.81069	0.903956	2.23222	0.0270441	0.0760447	-3.5901	Not Sig
CCNDBP1	1.80866	1.27106	2.04967	0.0420936	0.108091	-3.93972	Not Sig
GEMIN6	1.80785	0.48876	4.82416	3.35289e-06	2.84302e-05	4.15854	Not Sig
CLUAP1	1.80777	1.86207	1.86451	0.0641539	0.151612	-4.35781	Not Sig
RARB	1.80749	0.591698	3.8613	0.000165662	0.000890393	0.418973	Not Sig
CNTROB	1.80722	0.552977	4.93683	2.04466e-06	1.85748e-05	4.5766	Not Sig
FAM114A1	1.80699	1.91866	1.51773	0.131134	0.262168	-4.64136	Not Sig
ZNF609	1.80692	0.839072	3.84665	0.00017495	0.000934947	0.467215	Not Sig
TRIM21	1.80647	0.480632	5.12119	8.95727e-07	9.16634e-06	5.3593	Not Sig
KIF3C	1.8059	1.18534	2.04026	0.0430333	0.110245	-4.07677	Not Sig
LRRC20	1.80576	0.153948	6.65799	4.61783e-10	1.62293e-08	12.5687	Not Sig
TNFAIP2	1.80563	1.02386	1.63349	0.104409	0.220509	-4.60207	Not Sig
TMEM234	1.80553	0.760444	2.62099	0.00964662	0.0321121	-2.95704	Not Sig
HIST2H2AC	1.80483	0.451736	4.47147	1.49983e-05	0.000104083	2.71086	Not Sig
SLC9A1	1.80452	1.09251	2.24541	0.0261658	0.0739559	-3.6494	Not Sig
PTPRN2	1.80445	1.33701	3.33914	0.00105423	0.00465319	-1.19766	Not Sig
SOCS5	1.80426	1.23502	2.26894	0.0246617	0.07053	-3.65453	Not Sig
SIRT6	1.80367	1.02789	2.34717	0.0201899	0.0597044	-3.44731	Not Sig
FAM196A	1.80343	0.30838	4.35891	2.37971e-05	0.000156526	2.29653	Not Sig
RASSF7	1.80277	0.20365	5.77788	4.06479e-08	6.59202e-07	8.29971	Not Sig
ARHGEF18	1.80214	0.839254	2.76406	0.00640602	0.0225266	-2.61896	Not Sig
DNAJC17	1.80201	1.04693	3.07741	0.00247237	0.00980646	-1.79993	Not Sig
ROCK1P1	1.8018	0.581516	3.84424	0.000176524	0.00094259	0.457052	Not Sig
LEPREL2	1.80137	0.470362	5.30125	3.92619e-07	4.50686e-06	6.14364	Not Sig
AGBL3	1.80064	1.03202	2.94422	0.00374003	0.01417	-2.18484	Not Sig
RCN3	1.80008	0.448382	3.04367	0.00274923	0.0107968	-1.94714	Not Sig
OGFR	1.80008	0.620967	2.91972	0.00402985	0.0150869	-2.20448	Not Sig
DNM2	1.79961	1.00257	2.0716	0.0399714	0.103704	-3.98693	Not Sig
LOC389765	1.79937	0.625442	3.56961	0.000477192	0.00228637	-0.406295	Not Sig
PRICKLE1	1.79936	0.951006	1.76371	0.0797646	0.1792	-4.39955	Not Sig
CRLF3	1.79925	0.803428	4.23522	3.91482e-05	0.000245547	1.81552	Not Sig
ATG2B	1.79918	0.684234	1.98469	0.0489564	0.122128	-4.20881	Not Sig
HYAL3	1.79835	0.428097	3.76446	0.000236951	0.00122726	0.295803	Not Sig
GEMIN4	1.79782	0.498856	3.69482	0.000305262	0.00153674	-0.10533	Not Sig
DPCD	1.79767	1.69799	2.03287	0.0437841	0.111623	-4.0602	Not Sig
PRMT6	1.79752	1.24648	2.52667	0.0125248	0.0398224	-3.27504	Not Sig
ZBTB4	1.7971	1.23933	3.00101	0.00314012	0.0121535	-2.05204	Not Sig
KIAA1908	1.79708	0.676716	4.48557	1.41473e-05	9.87001e-05	2.66664	Not Sig
TUBGCP6	1.7968	0.745796	3.2548	0.00139524	0.00598893	-1.43847	Not Sig
CCNF	1.79645	0.450602	5.41599	2.29958e-07	2.87919e-06	6.64641	Not Sig
DOCK3	1.79598	0.581746	4.21158	4.30061e-05	0.000266682	1.67758	Not Sig
NBPF24	1.79509	0.337952	5.77329	4.15685e-08	6.71304e-07	8.28874	Not Sig
CNKSR3	1.79507	0.29235	3.7611	0.000239892	0.00124004	0.116311	Not Sig
UBOX5	1.79501	0.825463	3.14808	0.00197411	0.00807949	-1.61419	Not Sig
CCNT1	1.79485	0.750743	2.49179	0.01377	0.0431948	-3.14221	Not Sig
CEP128	1.79477	0.1768	4.93648	2.04783e-06	1.85907e-05	4.5965	Not Sig
CCDC144A	1.79463	0.735705	5.44776	1.98044e-07	2.54276e-06	6.72449	Not Sig
SHMT1	1.79463	0.91738	4.9125	2.27658e-06	2.03433e-05	4.38846	Not Sig
PTCHD2	1.79463	0.180264	6.09754	8.32756e-09	1.74548e-07	9.77302	Not Sig
APLNR	1.79463	0.0499279	8.15203	1.16368e-13	1.79467e-11	20.6051	Not Sig
SEMA4D	1.79463	0.30151	6.07318	9.41329e-09	1.92811e-07	9.65485	Not Sig
ENTPD5	1.79463	0.0891858	7.72816	1.31352e-12	1.18751e-10	18.2503	Not Sig
ZNF592	1.79435	0.658279	3.39655	0.000868495	0.0039124	-0.909491	Not Sig
RTP4	1.79357	0.377829	4.46522	1.53912e-05	0.000106422	2.69133	Not Sig
STK35	1.79321	0.848305	2.13389	0.0344363	0.0923539	-3.87253	Not Sig
ZXDA	1.79313	0.254517	5.8532	2.81023e-08	4.84728e-07	8.68981	Not Sig
NPB	1.79295	0.458267	3.18455	0.00175499	0.00729892	-1.48666	Not Sig
GKAP1	1.79291	0.949133	4.164	5.19057e-05	0.000315306	1.55894	Not Sig
HERC2P3	1.79209	0.420249	5.34985	3.13292e-07	3.74722e-06	6.337	Not Sig
WDR18	1.79208	1.96764	1.55441	0.12214	0.248978	-4.74377	Not Sig
ACSL4	1.79105	0.841031	2.53072	0.0123871	0.0394418	-3.02354	Not Sig
ZBTB7B	1.79044	0.239973	5.18859	6.59209e-07	7.09489e-06	5.61423	Not Sig
CCDC142	1.79042	0.603615	3.58536	0.000451395	0.00217229	-0.417879	Not Sig
RFX1	1.79042	0.485448	4.14576	5.57635e-05	0.000336558	1.60774	Not Sig
CDC14A	1.79033	0.432978	3.52487	0.000558268	0.00263534	-0.736967	Not Sig
PPAP2A	1.78993	2.14009	1.58688	0.114592	0.2371	-4.59611	Not Sig
PTPRO	1.78986	0.962475	4.55137	1.07545e-05	7.80624e-05	2.93323	Not Sig
KLHL15	1.78832	0.443705	4.12319	6.09169e-05	0.00036414	1.39666	Not Sig
MT1X	1.7882	5.03825	1.57709	0.116828	0.240612	-4.54778	Not Sig
GAS1	1.78761	0.887964	3.80233	0.00020617	0.0010815	0.272345	Not Sig
HDAC1	1.78725	1.18302	2.01806	0.0453218	0.114851	-4.16887	Not Sig
OMA1	1.78671	0.498348	5.1115	9.35915e-07	9.48138e-06	5.30748	Not Sig
CACYBP	1.78637	4.82993	1.4929	0.13751	0.271684	-4.66346	Not Sig
BTBD9	1.78635	0.582775	2.69926	0.00772626	0.0265349	-2.78669	Not Sig
SH3KBP1	1.78625	0.844995	5.13918	8.25559e-07	8.54163e-06	5.38416	Not Sig
SLC44A5	1.7858	0.235685	4.95525	1.88449e-06	1.73481e-05	4.61133	Not Sig
NAA40	1.78503	0.933205	2.06747	0.0403643	0.10451	-4.09913	Not Sig
PALM2	1.78492	0.148871	6.2195	4.49075e-09	1.05312e-07	10.3717	Not Sig
LOC400027	1.78408	1.3021	3.63854	0.000373667	0.00183118	-0.250276	Not Sig
KRAS	1.7834	1.86531	1.63207	0.104708	0.221068	-4.66169	Not Sig
LOC553103	1.78323	0.243534	4.74872	4.64936e-06	3.78092e-05	3.81044	Not Sig
MED14	1.78323	1.07904	2.09579	0.0377376	0.0992357	-3.942	Not Sig
CTIF	1.78277	0.532491	4.20649	4.38838e-05	0.00027174	1.64507	Not Sig
TDO2	1.7826	0.0789265	6.33866	2.44031e-09	6.50205e-08	11.0036	Not Sig
C4orf42	1.7821	0.682783	2.64881	0.00891982	0.0300128	-2.86035	Not Sig
FUZ	1.78182	0.700389	4.29199	3.11908e-05	0.000200628	1.98235	Not Sig
GCAT	1.78167	1.0137	3.68199	0.000319725	0.00159972	-0.125738	Not Sig
PVRL1	1.78136	0.221942	6.24006	4.04394e-09	9.71565e-08	10.5195	Not Sig
ARRDC3	1.78077	3.09697	1.46724	0.14435	0.281465	-4.69058	Not Sig
SCARNA9L	1.78029	0.10214	4.99736	1.56276e-06	1.47808e-05	4.79802	Not Sig
KAT2B	1.78014	2.02649	2.63322	0.00932067	0.0311696	-2.97729	Not Sig
PCBD1	1.77875	1.39455	2.08109	0.0390822	0.101926	-3.99445	Not Sig
RUNDC1	1.77806	1.02342	2.05141	0.0419216	0.107692	-4.14989	Not Sig
LOC100506540	1.77746	0.276525	5.09344	1.0155e-06	1.01542e-05	5.21367	Not Sig
HELB	1.77696	0.543262	5.06132	1.1736e-06	1.15069e-05	5.10953	Not Sig
ALG12	1.77672	0.654881	2.88865	0.00442708	0.016334	-2.28102	Not Sig
ALS2	1.77552	0.898607	2.39191	0.0179677	0.0541746	-3.40182	Not Sig
C10orf76	1.77512	0.44927	3.71753	0.00028117	0.00142773	0.152215	Not Sig
STRN3	1.77467	1.54473	2.19247	0.0298469	0.0823885	-3.682	Not Sig
DYNLRB2	1.77437	0.298431	5.11615	9.16424e-07	9.31994e-06	5.26059	Not Sig
CYP27A1	1.77424	1.25436	2.08627	0.0386034	0.100948	-3.96393	Not Sig
NRM	1.77366	1.15361	3.63838	0.000373882	0.00183155	-0.216328	Not Sig
C13orf15	1.7734	2.65888	2.05266	0.0417984	0.107459	-4.12733	Not Sig
CNTN1	1.77319	1.20185	3.56678	0.000481975	0.00230676	-0.517463	Not Sig
EFHC2	1.77294	0.128397	7.47923	5.31962e-12	3.76945e-10	16.8977	Not Sig
LINC00085	1.77174	0.143936	6.91208	1.19188e-10	5.48221e-09	13.8789	Not Sig
KCNMA1	1.77139	0.466569	3.91851	0.000133675	0.000732589	0.645425	Not Sig
SNHG5	1.77083	1.50063	2.94749	0.00370279	0.014037	-2.14404	Not Sig
LOC401321	1.77064	1.03819	2.27698	0.0241651	0.069363	-3.64078	Not Sig
SORCS2	1.77056	0.224082	5.64462	7.75524e-08	1.1359e-06	7.67841	Not Sig
LOC100507373	1.77019	0.0939575	6.61057	5.92902e-10	1.95777e-08	12.3377	Not Sig
TSC1	1.77018	1.26077	2.18153	0.0306609	0.0841571	-3.82103	Not Sig
VWA1	1.77013	0.477271	5.13617	8.36931e-07	8.63884e-06	5.41398	Not Sig
UTP20	1.76948	1.47131	1.92163	0.0565	0.136678	-4.22738	Not Sig
DTX3	1.76922	1.73035	2.15588	0.0326464	0.0884584	-3.79323	Not Sig
SH2D4A	1.76912	0.431409	3.5939	0.000437968	0.00211545	-0.403427	Not Sig
WFDC2	1.76859	0.25573	4.70485	5.61369e-06	4.47418e-05	3.55576	Not Sig
TRIB3	1.76845	0.201359	5.21124	5.94325e-07	6.46557e-06	5.67438	Not Sig
TCTN2	1.76812	0.767991	3.10077	0.00229612	0.00917958	-1.81668	Not Sig
NR2C1	1.76785	1.11196	2.4689	0.0146461	0.0454966	-3.26621	Not Sig
MYL9	1.76784	0.548962	3.41986	0.000802202	0.00365268	-0.683819	Not Sig
FAM101B	1.76751	0.14514	7.79939	8.77227e-13	8.5182e-11	18.6442	Not Sig
MEG3	1.76713	1.26017	4.27246	3.37351e-05	0.000215199	1.86148	Not Sig
SLC25A27	1.76646	0.210138	6.9637	9.02434e-11	4.39777e-09	14.1554	Not Sig
MAPK12	1.76637	0.478328	3.89151	0.000147961	0.000802158	0.595677	Not Sig
LOC652276	1.76631	0.747642	2.36618	0.0192175	0.0573463	-3.42992	Not Sig
LOC401431	1.76623	0.173566	5.11547	9.19226e-07	9.32673e-06	5.27856	Not Sig
TET3	1.76568	0.930276	3.61463	0.000406918	0.00197713	-0.284466	Not Sig
RBPMS2	1.76535	0.144451	7.58222	2.98934e-12	2.30513e-10	17.4544	Not Sig
UNC93B1	1.7645	0.857405	2.24383	0.0262697	0.0742175	-3.74601	Not Sig
MYL5	1.7645	0.30277	3.90654	0.000139838	0.000762535	0.668867	Not Sig
GNG3	1.76432	0.440262	4.58247	9.43847e-06	6.99428e-05	3.06473	Not Sig
ZFP82	1.76391	0.56598	3.91464	0.000135642	0.000742123	0.55426	Not Sig
LOC100287314	1.76374	0.254671	3.8091	0.000201081	0.00105863	0.391953	Not Sig
PRIMA1	1.76366	0.210224	6.45192	1.35878e-09	3.93241e-08	11.544	Not Sig
RGS4	1.76355	0.578876	2.66664	0.00848028	0.0287182	-2.654	Not Sig
PKD1P1	1.76345	2.72301	1.74631	0.0827525	0.184427	-4.32545	Not Sig
METTL4	1.7632	0.948316	4.87665	2.66538e-06	2.34499e-05	4.26396	Not Sig
CCDC165	1.76278	0.452881	4.43681	1.73041e-05	0.0001179	2.57853	Not Sig
CANT1	1.76255	1.13327	2.3412	0.0205039	0.060442	-3.45342	Not Sig
ACLY	1.76253	3.10518	1.46113	0.146018	0.283914	-4.72082	Not Sig
ADSSL1	1.76225	0.050506	9.64374	1.6506e-17	4.22901e-14	29.2109	Not Sig
TRPM3	1.76214	0.233734	6.01981	1.22999e-08	2.42102e-07	9.41355	Not Sig
CEND1	1.76201	0.94671	4.40346	1.9843e-05	0.000133191	2.43095	Not Sig
PRDM2	1.76161	1.87041	1.49191	0.13777	0.272023	-4.84475	Not Sig
RNF169	1.76142	0.687529	2.50196	0.0133962	0.0421735	-3.1679	Not Sig
GRIK4	1.76128	0.339214	5.2719	4.49669e-07	5.05984e-06	5.95743	Not Sig
HS3ST1	1.76128	0.596093	4.11901	6.19195e-05	0.000368453	1.27784	Not Sig
EIF5A2	1.76128	0.402549	5.46297	1.84342e-07	2.38553e-06	6.80843	Not Sig
RGS11	1.76124	0.494089	4.28394	3.22163e-05	0.000207021	1.96283	Not Sig
ZDHHC7	1.76096	1.01746	2.57726	0.0108977	0.0355368	-3.0377	Not Sig
C22orf25	1.76055	0.276354	4.45791	1.58628e-05	0.000109157	2.67685	Not Sig
FAM120A	1.75997	1.93585	1.77664	0.0776024	0.175698	-4.34715	Not Sig
DNAH17	1.75974	0.106024	7.98822	2.98684e-13	3.59216e-11	19.6911	Not Sig
CCDC149	1.75971	0.231733	5.19832	6.30523e-07	6.82537e-06	5.61385	Not Sig
SLC24A1	1.75971	0.179268	4.56204	1.02843e-05	7.50654e-05	2.95282	Not Sig
DEPDC5	1.75971	0.383824	4.25475	3.62141e-05	0.000228565	1.76166	Not Sig
PCLO	1.75971	0.209863	5.4011	2.46588e-07	3.04955e-06	6.51321	Not Sig
ZNF30	1.75971	0.210939	5.27709	4.39017e-07	4.96342e-06	5.96041	Not Sig
ABCC8	1.75971	0.107544	5.97426	1.54381e-08	2.93302e-07	9.17716	Not Sig
FAM203A	1.75937	0.296703	4.94188	1.99952e-06	1.81911e-05	4.65894	Not Sig
WBSCR27	1.75908	0.193451	7.56587	3.2765e-12	2.49719e-10	17.3719	Not Sig
LOC388796	1.75883	1.95166	1.58334	0.115396	0.238224	-4.67636	Not Sig
THOC5	1.75804	0.476912	3.702	0.000297447	0.00150254	0.0217768	Not Sig
DIRC3	1.75784	0.204785	5.87348	2.54315e-08	4.43916e-07	8.71261	Not Sig
XRCC1	1.75752	1.01613	4.1256	6.03457e-05	0.000361055	1.43449	Not Sig
SNORA64	1.75745	0.227593	7.60302	2.65989e-12	2.10051e-10	17.5704	Not Sig
SLC22A4	1.75734	0.508729	2.18667	0.0302759	0.0833796	-3.88914	Not Sig
LRRC55	1.75731	0.0471811	7.53249	3.95018e-12	2.90915e-10	17.1907	Not Sig
VGLL4	1.75721	1.85785	1.62432	0.106354	0.223716	-4.60526	Not Sig
PHLDB3	1.75721	0.245386	4.84029	3.12508e-06	2.6881e-05	4.17062	Not Sig
GSTM4	1.75708	2.00787	3.06499	0.00257117	0.0101645	-1.91301	Not Sig
ECM1	1.75629	0.123603	6.57297	7.2238e-10	2.30968e-08	12.1599	Not Sig
PAK1	1.75605	0.940667	2.38369	0.0183589	0.055206	-3.53364	Not Sig
CPS1	1.75597	0.309296	4.59238	9.05274e-06	6.7581e-05	3.14198	Not Sig
RABEP1	1.75578	2.38655	1.66148	0.098652	0.211208	-4.54248	Not Sig
S100A2	1.75481	0.342954	5.4803	1.69851e-07	2.22213e-06	6.94489	Not Sig
MAPKAPK3	1.75476	0.51853	3.90787	0.000139141	0.000759367	0.752309	Not Sig
NTRK3	1.75475	1.6755	4.53846	1.13518e-05	8.16742e-05	2.91658	Not Sig
FRS3	1.7547	0.112509	6.66444	4.46316e-10	1.57278e-08	12.6276	Not Sig
CYB5R2	1.75418	0.665283	2.80043	0.00575807	0.0205507	-2.63804	Not Sig
RNF213	1.75397	2.28396	1.66217	0.0985128	0.210979	-4.55953	Not Sig
MYRIP	1.75375	0.367695	3.98983	0.000101983	0.000573283	0.868685	Not Sig
MIR181A2HG	1.75373	0.452475	4.86371	2.82094e-06	2.4604e-05	4.24802	Not Sig
AKAP2	1.7536	0.147414	5.63302	8.2001e-08	1.18911e-06	7.6364	Not Sig
NDN	1.75336	0.156345	6.54044	8.56564e-10	2.64877e-08	11.9788	Not Sig
CA12	1.7531	3.42509	1.17251	0.242803	0.408169	-5.02811	Not Sig
FANK1	1.75283	0.242465	6.38237	1.94805e-09	5.37622e-08	11.2131	Not Sig
LOC646214	1.75244	0.10505	6.57632	7.09793e-10	2.27921e-08	12.1728	Not Sig
ETNK2	1.75242	0.379453	4.12764	5.98665e-05	0.000358679	1.44123	Not Sig
ZNF213	1.75226	0.529776	2.62306	0.00959078	0.0319424	-2.92984	Not Sig
IQCB1	1.75206	1.2133	2.36908	0.019073	0.057006	-3.46012	Not Sig
PHKG2	1.75188	2.71828	1.51074	0.132906	0.264741	-4.67686	Not Sig
N6AMT2	1.75187	1.36457	2.2443	0.0262389	0.0741464	-3.77572	Not Sig
ATXN2L	1.75148	3.09014	1.52837	0.128473	0.258384	-4.60964	Not Sig
ZIC5	1.75146	0.0978969	5.93548	1.87182e-08	3.4641e-07	9.00454	Not Sig
ZNF850	1.75139	0.718622	3.5353	0.000538287	0.00254928	-0.57066	Not Sig
SCNN1B	1.75114	0.198486	5.69336	6.12958e-08	9.42001e-07	7.86535	Not Sig
SLC46A3	1.75018	0.383929	6.2039	4.86181e-09	1.10648e-07	10.3029	Not Sig
ADAM19	1.7501	0.651309	4.83682	3.17281e-06	2.72022e-05	4.1437	Not Sig
GRTP1	1.74953	0.344021	4.8249	3.34212e-06	2.8412e-05	4.13096	Not Sig
EVL	1.74919	0.955848	3.2004	0.00166701	0.00698395	-1.6007	Not Sig
LOC645206	1.7486	0.350845	4.64922	7.11756e-06	5.4788e-05	3.34564	Not Sig
C2orf27A	1.74812	0.28512	5.75997	4.43568e-08	7.1259e-07	8.21648	Not Sig
DBT	1.74796	1.0277	2.63729	0.00921464	0.0308544	-2.94287	Not Sig
FUBP3	1.7479	2.10418	1.68762	0.0935093	0.202647	-4.5493	Not Sig
ADRB2	1.74766	0.213786	4.43328	1.75578e-05	0.000119318	2.46757	Not Sig
TATDN2	1.74747	0.781279	2.10044	0.0373205	0.0983979	-3.96399	Not Sig
MATL2963	1.74735	0.155947	5.21092	5.95199e-07	6.46971e-06	5.73978	Not Sig
THAP1	1.7473	0.93412	3.54315	0.000523693	0.00248735	-0.494868	Not Sig
AKT3	1.74657	1.03609	2.34785	0.0201544	0.0596264	-3.51008	Not Sig
GGA3	1.74615	0.739325	2.85162	0.00494722	0.0180398	-2.43101	Not Sig
FLNB	1.74583	0.188143	4.52966	1.17766e-05	8.42679e-05	3.03498	Not Sig
TRIM52	1.74532	0.857738	2.39242	0.0179433	0.0541356	-3.50794	Not Sig
CNTLN	1.74505	1.73453	1.923	0.0563268	0.13641	-4.27764	Not Sig
LOC100507034	1.74483	0.208073	3.82819	0.000187367	0.000992399	0.366587	Not Sig
SLC1A4	1.74418	0.538254	2.77902	0.0061318	0.0217366	-2.49707	Not Sig
PHF11	1.74398	0.318157	5.10484	9.64544e-07	9.72631e-06	5.22304	Not Sig
EDC3	1.74397	1.38533	3.23014	0.00151291	0.00642045	-1.45557	Not Sig
MON2	1.74341	1.85841	1.57711	0.116824	0.240612	-4.71844	Not Sig
VASH2	1.74319	0.0916805	6.54645	8.3006e-10	2.58462e-08	12.0017	Not Sig
BCL3	1.74311	1.26163	2.07165	0.0399664	0.103704	-3.9088	Not Sig
SYNGR2	1.74302	0.674267	2.63617	0.00924357	0.0309275	-2.81554	Not Sig
CDR2L	1.74277	0.784436	2.40732	0.0172538	0.0523201	-3.44456	Not Sig
MAML3	1.7424	0.233021	5.08611	1.04966e-06	1.04559e-05	5.14558	Not Sig
LURAP1L	1.74234	0.328871	4.13038	5.92269e-05	0.00035566	1.46759	Not Sig
LOC100289341	1.74222	0.383052	4.16073	5.25763e-05	0.000318937	1.54251	Not Sig
MSL1	1.7412	1.47593	2.08648	0.0385842	0.100918	-4.13339	Not Sig
CUBN	1.74118	0.0452369	8.97644	9.17557e-16	4.00942e-13	25.3088	Not Sig
ZNF713	1.74104	0.330021	3.77027	0.000231965	0.00120381	0.145545	Not Sig
MCM3	1.74089	1.61042	2.551	0.0117168	0.0377293	-3.16706	Not Sig
RELB	1.74053	0.754814	2.17191	0.0313933	0.0857185	-3.82278	Not Sig
PPP2R2D	1.74032	0.836299	3.21752	0.0015766	0.00665412	-1.4933	Not Sig
FANCE	1.73953	0.524866	4.16579	5.15402e-05	0.000313377	1.59158	Not Sig
ENGASE	1.73928	0.412307	3.50448	0.00059936	0.00281009	-0.679563	Not Sig
LOC648987	1.73914	1.33538	1.69347	0.0923891	0.200693	-4.54701	Not Sig
CEP112	1.73912	0.881461	3.3466	0.00102814	0.00455027	-1.24073	Not Sig
CD68	1.73879	1.51309	1.40065	0.163331	0.308918	-4.79932	Not Sig
TYW5	1.73852	0.623876	2.39609	0.0177714	0.053753	-3.53979	Not Sig
SLC25A35	1.73746	0.523312	4.65571	6.92379e-06	5.34791e-05	3.39557	Not Sig
ZNF862	1.73717	1.70075	2.23684	0.0267336	0.0752998	-3.77108	Not Sig
DHX37	1.73675	0.528669	3.17056	0.00183626	0.00759593	-1.44981	Not Sig
COX20	1.73536	3.05229	1.87367	0.0628716	0.149174	-4.13719	Not Sig
ZNF550	1.73495	0.150432	6.0088	1.29957e-08	2.52385e-07	9.35657	Not Sig
LOC100506730	1.73423	0.109474	7.96697	3.3734e-13	3.94839e-11	19.5721	Not Sig
ABCB6	1.73268	0.882512	2.47496	0.0144092	0.0448245	-3.22125	Not Sig
ZNF761	1.73176	0.592449	3.14352	0.00200322	0.00818076	-1.84323	Not Sig
HOMER2	1.73162	0.567841	2.36371	0.0193415	0.0576114	-3.37883	Not Sig
A2M	1.73159	1.2154	1.48429	0.139776	0.275083	-4.71691	Not Sig
SLC7A6	1.73148	1.11034	2.57221	0.0110511	0.0359653	-3.01764	Not Sig
ZBTB26	1.7314	0.372618	5.57003	1.10894e-07	1.52541e-06	7.29892	Not Sig
CCNB1	1.73128	1.25451	4.46499	1.54058e-05	0.00010646	2.5941	Not Sig
ETV4	1.73069	0.714784	3.2863	0.00125737	0.00545791	-1.26055	Not Sig
CCDC40	1.73054	0.1706	5.94437	1.79102e-08	3.35887e-07	9.07453	Not Sig
C5orf45	1.7298	0.692803	3.14691	0.00198155	0.00810236	-1.56873	Not Sig
SLAIN1	1.7297	1.33963	2.5065	0.013232	0.0417669	-3.20565	Not Sig
ALCAM	1.7291	1.87899	2.34169	0.020478	0.0603793	-3.50004	Not Sig
CYB5RL	1.7289	0.305255	4.69356	5.89152e-06	4.66095e-05	3.58496	Not Sig
EDARADD	1.72844	0.145145	8.07401	1.82477e-13	2.50429e-11	20.1692	Not Sig
SLC2A6	1.72837	0.408643	2.72998	0.00707235	0.0245919	-2.72482	Not Sig
CFB	1.72821	0.22267	4.17169	5.03565e-05	0.00030732	1.62547	Not Sig
PRSS27	1.72784	0.330029	4.49007	1.38859e-05	9.71344e-05	2.7345	Not Sig
XRRA1	1.72747	0.335865	3.39227	0.000881203	0.00396013	-1.19682	Not Sig
DNAH1	1.72733	0.746925	1.99969	0.0472934	0.118817	-4.1419	Not Sig
ABLIM2	1.72698	0.320299	4.86074	2.85788e-06	2.48311e-05	4.18835	Not Sig
HS1BP3	1.72655	0.569087	5.15183	7.79441e-07	8.16109e-06	5.43169	Not Sig
ZNF132	1.72638	0.21445	4.80809	3.59572e-06	3.01962e-05	4.04979	Not Sig
MCM5	1.7262	1.40379	2.29123	0.0233063	0.0673848	-3.703	Not Sig
MOSPD3	1.72577	2.07348	1.60478	0.110592	0.230779	-4.6075	Not Sig
BASP1	1.72543	0.545613	4.99341	1.59051e-06	1.50108e-05	4.75037	Not Sig
ZNF582	1.72536	0.437536	5.89676	2.26716e-08	4.03942e-07	8.81789	Not Sig
YARS2	1.72534	0.943998	2.29945	0.0228238	0.0662822	-3.66785	Not Sig
SYT7	1.7247	0.153725	6.61334	5.84335e-10	1.93925e-08	12.3847	Not Sig
SOX21	1.72466	0.476264	5.27475	4.43799e-07	5.00668e-06	5.97177	Not Sig
KIAA0232	1.72449	1.50835	2.26892	0.0246627	0.07053	-3.7053	Not Sig
XPNPEP3	1.7243	0.404033	4.00194	9.73717e-05	0.000551142	0.931343	Not Sig
COL6A1	1.72389	1.1522	1.98805	0.0485799	0.121394	-4.14643	Not Sig
LOC100287722	1.72368	0.0999871	6.33924	2.43298e-09	6.4957e-08	10.9654	Not Sig
CTSS	1.72364	0.140709	5.91254	2.09705e-08	3.79699e-07	8.94302	Not Sig
AIDA	1.72339	0.824316	2.84379	0.00506404	0.0184044	-2.46508	Not Sig
RNF220	1.7233	3.05269	1.54594	0.124173	0.251862	-4.62369	Not Sig
IQCG	1.72319	1.71137	2.03816	0.0432459	0.11053	-4.06876	Not Sig
CPVL	1.72315	0.291325	5.14342	8.09817e-07	8.42531e-06	5.45352	Not Sig
MAP3K11	1.72312	0.623109	2.60226	0.0101657	0.0335577	-2.88739	Not Sig
SLC35G1	1.72291	0.384132	4.53263	1.16313e-05	8.35022e-05	2.87078	Not Sig
DCP2	1.72288	1.75098	1.83522	0.0684026	0.15927	-4.38012	Not Sig
CRNDE	1.72168	2.32257	1.54771	0.123745	0.251266	-4.66207	Not Sig
ARAP3	1.72155	0.495432	4.91851	2.21708e-06	1.99066e-05	4.41718	Not Sig
CRTC2	1.72134	0.744166	2.59142	0.0104773	0.0343626	-3.03397	Not Sig
CENPV	1.72113	0.946472	4.8757	2.67657e-06	2.35184e-05	4.25371	Not Sig
ABCC3	1.72084	1.13237	1.66796	0.0973559	0.209014	-4.49258	Not Sig
LOC642236	1.72004	0.73318	4.81588	3.47596e-06	2.93031e-05	4.05475	Not Sig
ITSN2	1.71995	1.20914	2.37445	0.0188078	0.0563545	-3.42711	Not Sig
GLA	1.71903	1.08409	2.81434	0.00552654	0.0198541	-2.60187	Not Sig
FAM84B	1.71842	1.29434	2.42373	0.0165215	0.0505042	-3.38706	Not Sig
MAML1	1.71836	2.02795	1.63376	0.104352	0.22046	-4.64507	Not Sig
SHF	1.71824	0.199021	4.4838	1.42515e-05	9.93212e-05	2.66538	Not Sig
ZNF836	1.71818	0.209461	5.92132	2.00782e-08	3.66581e-07	8.93415	Not Sig
EFNB3	1.71802	0.330429	6.92126	1.13444e-10	5.27352e-09	13.9344	Not Sig
NOTCH3	1.71794	0.700656	3.54939	0.00051235	0.00243789	-0.383621	Not Sig
VWC2	1.71793	0.177179	6.3149	2.7572e-09	7.08708e-08	10.8514	Not Sig
LSM12	1.71789	2.0382	2.186	0.0303263	0.0834485	-3.70346	Not Sig
MINPP1	1.71778	0.954093	4.00323	9.68927e-05	0.000548905	0.962018	Not Sig
GJB2	1.71758	0.529031	4.24044	3.83432e-05	0.000241075	1.72654	Not Sig
FAM158A	1.71746	1.54142	2.13457	0.0343793	0.0922575	-3.81407	Not Sig
ING4	1.71696	1.76025	2.03734	0.0433287	0.110656	-4.1624	Not Sig
FHIT	1.71693	0.881865	4.10364	6.57471e-05	0.000388934	1.26042	Not Sig
ANKS6	1.71685	1.07669	1.92753	0.0557545	0.135299	-4.32762	Not Sig
OGDHL	1.71643	0.191572	4.76802	4.27776e-06	3.51581e-05	3.87983	Not Sig
ZNF503-AS2	1.71643	0.19868	6.16664	5.87389e-09	1.28954e-07	10.1527	Not Sig
SH3RF3	1.71636	0.103918	7.51468	4.36397e-12	3.14326e-10	17.0885	Not Sig
TMEM217	1.71595	0.188931	7.05482	5.50901e-11	2.92379e-09	14.6323	Not Sig
TEAD3	1.71589	0.456272	3.10666	0.00225348	0.00902288	-1.72351	Not Sig
SHISA6	1.71586	0.210622	5.70412	5.81851e-08	9.01594e-07	7.91587	Not Sig
OLFM1	1.71581	2.12353	2.01999	0.0451194	0.114437	-4.11423	Not Sig
LOC100131089	1.71539	0.96957	3.68417	0.000317225	0.00158903	-0.0985887	Not Sig
EFCAB4A	1.71526	0.426224	3.24696	0.00143171	0.00611544	-1.2703	Not Sig
RNF217	1.71433	0.210925	4.3921	2.07862e-05	0.000139013	2.4792	Not Sig
IPP	1.71351	0.696395	3.61513	0.000406191	0.00197432	-0.269956	Not Sig
HMGN3	1.71348	4.52106	1.47006	0.143586	0.280304	-4.70254	Not Sig
MAST2	1.71336	1.46668	2.20352	0.0290432	0.0806585	-3.78803	Not Sig
IQSEC2	1.71313	0.242451	5.5774	1.07059e-07	1.48197e-06	7.31261	Not Sig
B3GNT7	1.71313	0.4626	5.26388	4.66609e-07	5.22355e-06	5.90055	Not Sig
FAM45A	1.71313	0.121176	6.46591	1.26355e-09	3.67269e-08	11.5918	Not Sig
SH3PXD2A	1.71313	0.232714	4.70505	5.60899e-06	4.47418e-05	3.52697	Not Sig
USP32P2	1.71313	0.145736	5.82641	3.20542e-08	5.4053e-07	8.47229	Not Sig
EPHA7	1.71313	0.0916224	6.24632	3.91691e-09	9.49108e-08	10.4989	Not Sig
EXPH5	1.71313	0.38899	4.89264	2.4846e-06	2.20072e-05	4.30233	Not Sig
TTLL9	1.71313	0.0401138	7.61412	2.49897e-12	2.00976e-10	17.625	Not Sig
C7orf31	1.71313	0.0833941	7.25277	1.8661e-11	1.17609e-09	15.6738	Not Sig
FGD6	1.71313	0.108453	6.89748	1.2892e-10	5.82952e-09	13.8004	Not Sig
PIBF1	1.71285	1.22187	2.21307	0.028364	0.0792132	-3.87662	Not Sig
RHOT2	1.71273	2.68081	1.37609	0.170793	0.319208	-4.835	Not Sig
ZBTB7C	1.71213	0.108127	7.58077	3.01371e-12	2.31034e-10	17.4484	Not Sig
NIP7	1.71211	1.74459	1.50442	0.134523	0.267393	-4.732	Not Sig
VPS33A	1.71211	1.41434	2.09127	0.0381467	0.099993	-3.99145	Not Sig
UG0898H09	1.71206	0.428056	4.11118	6.38413e-05	0.000378514	1.33447	Not Sig
CADPS	1.71196	0.230779	5.7478	4.70661e-08	7.46961e-07	8.11817	Not Sig
TNFAIP1	1.71174	1.85503	1.63528	0.104033	0.220133	-4.65019	Not Sig
SYNGAP1	1.71155	0.10342	8.02453	2.42512e-13	3.11676e-11	19.8932	Not Sig
C8orf31	1.71112	0.148617	4.87354	2.70203e-06	2.36929e-05	4.26243	Not Sig
DUSP23	1.71101	0.16353	5.39073	2.58858e-07	3.17732e-06	6.47783	Not Sig
ATP9B	1.71092	1.24543	2.45061	0.0153815	0.0475219	-3.29175	Not Sig
GPR3	1.7106	0.917856	2.44038	0.0158069	0.0485616	-3.34409	Not Sig
TLE2	1.70987	0.575864	5.77771	4.06815e-08	6.59202e-07	8.25889	Not Sig
GDPD3	1.70967	0.189297	7.09528	4.42055e-11	2.42464e-09	14.851	Not Sig
DLG3	1.70963	0.259397	6.62231	5.57391e-10	1.87837e-08	12.3938	Not Sig
JMJD5	1.70947	0.0487913	8.98264	8.84235e-16	3.99705e-13	25.3473	Not Sig
TOPORS	1.70947	1.91942	1.92204	0.0564484	0.136604	-4.28416	Not Sig
C16orf95	1.70906	0.392684	4.37823	2.1997e-05	0.000145857	2.37053	Not Sig
TDRKH	1.70837	0.244153	3.60849	0.000415881	0.00201545	-0.241087	Not Sig
FNIP1	1.70817	1.92582	1.74554	0.082886	0.184694	-4.36055	Not Sig
DNAJC28	1.70793	0.174724	7.53756	3.83963e-12	2.84372e-10	17.2094	Not Sig
IQSEC1	1.70778	1.49415	2.29846	0.0228811	0.0664044	-3.59604	Not Sig
DAAM2	1.70758	0.508788	2.82292	0.00538802	0.019415	-2.63737	Not Sig
POU6F1	1.70757	1.03693	2.57477	0.0109729	0.0357555	-3.01587	Not Sig
ANKHD1-EIF4EBP3	1.70728	0.175411	6.49486	1.08676e-09	3.24519e-08	11.7457	Not Sig
HP	1.7072	0.0705199	8.66744	5.73655e-15	1.56667e-12	23.5299	Not Sig
KCNQ2	1.70654	0.971481	4.40755	1.95132e-05	0.000131179	2.36594	Not Sig
ZNF347	1.70648	0.652148	3.52004	0.000567746	0.00267527	-0.637742	Not Sig
NCAPG2	1.70635	1.52237	4.7073	5.55506e-06	4.43492e-05	3.60084	Not Sig
SYCE1L	1.70553	0.208647	6.62452	5.50924e-10	1.86617e-08	12.4069	Not Sig
NEURL2	1.7055	0.425163	5.59756	9.72159e-08	1.37033e-06	7.42163	Not Sig
ST3GAL6	1.70548	0.257973	5.73947	4.90107e-08	7.75944e-07	8.07791	Not Sig
TTLL1	1.70547	0.775426	3.75913	0.000241628	0.00124705	0.131238	Not Sig
PIRT	1.70507	0.100626	5.05629	1.20045e-06	1.17351e-05	5.01547	Not Sig
LOC338758	1.70504	2.20158	2.01055	0.0461191	0.116511	-4.07944	Not Sig
OAS1	1.70499	0.593904	4.81572	3.47831e-06	2.93041e-05	4.10123	Not Sig
LMAN2L	1.70496	1.02027	2.85057	0.00496273	0.0180813	-2.40602	Not Sig
MTIF3	1.70482	2.02345	2.2803	0.0239625	0.0688568	-3.6814	Not Sig
PPPDE1	1.70468	1.61761	1.83009	0.0691704	0.160772	-4.38411	Not Sig
PRPH	1.7043	0.136418	5.85667	2.76268e-08	4.78156e-07	8.62998	Not Sig
SNORD31	1.70424	0.114543	6.21671	4.55492e-09	1.06058e-07	10.3774	Not Sig
COLQ	1.7042	0.241307	3.56879	0.000478571	0.0022913	-0.438279	Not Sig
PATL1	1.70398	1.35253	2.11354	0.0361668	0.0960322	-3.8941	Not Sig
PRRG1	1.70369	0.536711	2.50754	0.0131946	0.041669	-3.23378	Not Sig
CMTM4	1.70369	0.533302	5.09184	1.02287e-06	1.02124e-05	5.1685	Not Sig
CDON	1.70357	0.0852622	8.07313	1.83394e-13	2.50429e-11	20.1642	Not Sig
ANKRD36BP1	1.70326	0.262118	6.76432	2.62801e-10	1.03767e-08	13.1336	Not Sig
SLC24A4	1.70324	0.158261	5.70689	5.74096e-08	8.92744e-07	7.91382	Not Sig
SEMA5B	1.70324	1.46177	2.24667	0.0260832	0.0737702	-3.84236	Not Sig
RWDD3	1.70286	1.24952	3.46296	0.000691962	0.00318613	-0.858025	Not Sig
KIAA0226L	1.70256	0.949282	3.67301	0.000330241	0.00164668	-0.231937	Not Sig
RIN2	1.70222	1.38707	2.51395	0.0129669	0.041039	-3.15518	Not Sig
WASH7P	1.7011	1.3845	2.38364	0.0183613	0.055206	-3.32929	Not Sig
ST6GAL1	1.70092	0.250575	6.10505	8.0187e-09	1.68999e-07	9.81959	Not Sig
APLN	1.70079	0.774597	1.80575	0.0729105	0.167564	-4.43592	Not Sig
STRBP	1.70072	1.62799	2.94807	0.00369625	0.0140163	-2.17111	Not Sig
SEPSECS	1.70063	0.777294	3.49077	0.000628558	0.00293335	-0.691488	Not Sig
OLFML2A	1.7006	0.121944	6.72928	3.16615e-10	1.21543e-08	12.9389	Not Sig
FAM124A	1.70027	0.126846	7.73896	1.23566e-12	1.13275e-10	18.3127	Not Sig
HR	1.69981	0.17172	6.84899	1.67223e-10	7.14248e-09	13.5578	Not Sig
PKD1	1.69941	3.09172	1.44722	0.149869	0.289129	-4.71821	Not Sig
LOC339803	1.69933	0.434147	5.55623	1.18443e-07	1.614e-06	7.24752	Not Sig
C12orf53	1.69916	0.252173	6.16935	5.79374e-09	1.27862e-07	10.1339	Not Sig
JAKMIP1	1.69909	0.259267	6.67769	4.16136e-10	1.47982e-08	12.6762	Not Sig
CDK5RAP1	1.69899	1.42006	1.44055	0.151742	0.291927	-4.86268	Not Sig
TBC1D22B	1.69888	0.559917	2.70192	0.00766772	0.0263822	-2.78457	Not Sig
CDCA5	1.6986	0.918203	6.18941	5.23324e-09	1.17431e-07	10.2321	Not Sig
MSL3	1.69845	0.384553	5.13115	8.56207e-07	8.80315e-06	5.33164	Not Sig
NR1D2	1.69828	0.421514	3.41712	0.000809752	0.00368079	-0.873206	Not Sig
LOC100216545	1.69808	1.89535	1.73608	0.0845508	0.187638	-4.36325	Not Sig
C21orf56	1.69793	0.966802	2.24168	0.0264114	0.0745698	-3.76939	Not Sig
MAP4K2	1.69791	0.0515779	8.13721	1.26766e-13	1.93229e-11	20.5227	Not Sig
L1CAM	1.69782	0.101127	5.99976	1.35953e-08	2.62862e-07	9.31206	Not Sig
NIPSNAP3B	1.69772	0.281124	5.60539	9.3635e-08	1.32412e-06	7.45607	Not Sig
ZNF768	1.69768	0.581153	3.42642	0.000784429	0.00357921	-0.831648	Not Sig
DLL1	1.69761	0.948303	4.45507	1.60501e-05	0.000110331	2.54979	Not Sig
C11orf41	1.69734	0.213477	5.24032	5.2008e-07	5.71957e-06	5.82464	Not Sig
ERRFI1	1.69719	0.885574	2.26805	0.0247167	0.0706457	-3.72953	Not Sig
FTH1P3	1.69702	0.248584	5.3719	2.82676e-07	3.43429e-06	6.50162	Not Sig
C19orf81	1.69697	0.523182	3.4202	0.000801265	0.00364968	-0.886879	Not Sig
TTC12	1.69696	0.401498	4.67486	6.38134e-06	4.99123e-05	3.41819	Not Sig
LOC100130093	1.69667	0.455578	3.06249	0.00259152	0.0102326	-2.03676	Not Sig
[truncated: 11,111 more rows]

## Sheet: SCC-CD133
SCC vs CD133
	logFC	AveExpr	t	P.Value	adj.P.Val	B	LogFC
CD44	10.1049	5.628	12.8534	3.76903e-26	4.94083e-22	46.31	Sig Up
SOD2	9.06262	4.78851	10.3329	2.43478e-19	1.06392e-15	31.6669	Sig Up
SPP1	9.01901	4.19975	9.90486	3.36343e-18	8.81825e-15	29.5598	Sig Up
CHI3L1	8.59367	4.39377	5.81305	3.42238e-08	8.3128e-07	8.09613	Sig Up
IFITM3	8.49026	4.83546	10.709	2.38818e-20	1.56533e-16	34.1121	Sig Up
FN1	8.21489	3.53496	8.20434	8.59881e-14	6.63069e-11	20.1338	Sig Up
RND3	7.97433	2.83982	9.26243	1.65479e-16	2.16927e-13	25.8832	Sig Up
FLNA	7.91585	4.5259	7.88271	5.46005e-13	2.51631e-10	18.2753	Sig Up
NAMPT	7.8157	5.84499	7.90508	4.80569e-13	2.33325e-10	17.9692	Sig Up
C8orf4	7.73439	3.26068	8.72654	4.04639e-15	3.78886e-12	23.0029	Sig Up
SERPINE1	7.70125	2.34787	8.78728	2.82449e-15	3.08552e-12	23.4094	Sig Up
PLP2	7.54983	3.58834	10.1829	6.12368e-19	2.00688e-15	31.1271	Sig Up
ADM	7.54709	2.61334	7.60057	2.69667e-12	6.93149e-10	16.9166	Sig Up
CYR61	7.46158	5.22223	6.57599	7.11005e-10	4.52455e-08	11.5146	Sig Up
S100A11	7.43075	2.84667	8.83133	2.17528e-15	2.59234e-12	23.5507	Sig Up
CLIC1	7.43027	4.81249	9.47048	4.7178e-17	8.8351e-14	27.0288	Sig Up
ANXA1	7.31197	5.9009	6.33062	2.54329e-09	1.15764e-07	10.4105	Sig Up
LGALS3	7.25021	4.01643	8.03721	2.25476e-13	1.34353e-10	19.3145	Sig Up
S100A10	6.99392	5.57723	6.49488	1.08661e-09	6.21705e-08	11.0473	Sig Up
CAV1	6.97914	2.68515	7.87759	5.6216e-13	2.51631e-10	18.4727	Sig Up
MT2A	6.97433	8.04082	6.8146	2.01001e-10	1.93744e-08	12.4305	Sig Up
PPP1R15A	6.90373	4.89786	6.86258	1.55479e-10	1.54407e-08	13.138	Sig Up
C1R	6.89369	3.70888	7.12472	3.7649e-11	5.08805e-09	14.6112	Sig Up
HLA-B	6.69257	5.76825	6.40755	1.71022e-09	8.79187e-08	10.6736	Sig Up
FAM20C	6.6885	2.89064	6.89538	1.30386e-10	1.34585e-08	13.4067	Sig Up
ICAM1	6.68295	2.08196	7.66982	1.82621e-12	5.09358e-10	17.4554	Sig Up
TNC	6.63779	6.2009	5.31615	3.66411e-07	5.10492e-06	5.94825	Sig Up
CDKN2A	6.57074	4.38009	7.02067	6.63045e-11	8.04802e-09	13.8782	Sig Up
RGS2	6.5443	3.29042	5.61603	8.89744e-08	1.77529e-06	7.39716	Sig Up
SERPING1	6.54142	3.52801	7.16666	2.99358e-11	4.51067e-09	14.8181	Sig Up
LTBP3	6.50599	4.12573	7.2561	1.83219e-11	3.07925e-09	15.2682	Sig Up
HLA-A	6.37713	6.07297	5.45495	1.91445e-07	3.13974e-06	6.50787	Sig Up
WWTR1	6.36835	3.97459	6.72719	3.20145e-10	2.7076e-08	12.5917	Sig Up
MCL1	6.28326	4.94174	6.33869	2.43988e-09	1.11444e-07	10.5835	Sig Up
SAT1	6.25736	6.2476	5.39988	2.47999e-07	3.8495e-06	6.31071	Sig Up
OSMR	6.20229	2.56918	7.54631	3.65603e-12	8.55838e-10	16.8177	Sig Up
IGFBP7	6.2004	4.70095	5.55708	1.17961e-07	2.1934e-06	7.25766	Sig Up
LOX	6.13785	1.72332	5.88378	2.41727e-08	6.41456e-07	8.70633	Sig Up
JUNB	6.12664	7.06792	5.35606	3.04357e-07	4.45789e-06	6.12847	Sig Up
AKAP12	6.09047	2.64127	5.75199	4.61146e-08	1.05618e-06	7.94594	Sig Up
TPM4	6.08104	5.09521	5.31105	3.75193e-07	5.21018e-06	5.96049	Sig Up
CXCL14	6.0716	3.31107	7.16998	2.93956e-11	4.48077e-09	14.9016	Sig Up
MT1X	6.06195	5.03825	5.68724	6.3136e-08	1.34577e-06	7.53127	Sig Up
BAALC	6.0369	5.02107	5.98914	1.43353e-08	4.36012e-07	9.09563	Sig Up
NUPR1	6.02085	2.42621	7.12038	3.85505e-11	5.15671e-09	14.6525	Sig Up
ATP1A1	5.99505	4.54428	5.78438	3.93776e-08	9.38204e-07	8.11006	Sig Up
MT1E	5.94622	3.8805	7.86114	6.17404e-13	2.61082e-10	18.4549	Sig Up
TPP1	5.94252	4.98451	5.0895	1.03374e-06	1.1321e-05	5.12032	Sig Up
LRP1	5.91047	5.77159	5.06643	1.14694e-06	1.21448e-05	5.00864	Sig Up
ACTN1	5.85006	3.97925	5.7383	4.9292e-08	1.11354e-06	7.87569	Sig Up
C3	5.83054	2.58468	5.56248	1.14961e-07	2.15598e-06	7.30546	Sig Up
ID3	5.81837	4.06332	6.54448	8.3867e-10	5.13744e-08	11.8223	Sig Up
CTSB	5.74039	6.37591	4.82767	3.30198e-06	2.79443e-05	4.03918	Sig Up
C1S	5.73938	2.51334	6.63288	5.27201e-10	3.89038e-08	12.2496	Sig Up
LAMA5	5.73258	3.01456	5.26854	4.56693e-07	6.03856e-06	5.96081	Sig Up
ENO2	5.70667	5.76675	4.5814	9.48092e-06	6.45929e-05	3.11872	Sig Up
IER2	5.70068	5.68424	5.42145	2.24135e-07	3.55283e-06	6.5532	Sig Up
PDPN	5.62249	4.24946	5.28399	4.25243e-07	5.70574e-06	5.9827	Sig Up
SLC2A1	5.57527	3.41092	4.33214	2.65271e-05	0.000146295	2.23909	Sig Up
SERPINA3	5.57402	3.47194	5.71901	5.41316e-08	1.19062e-06	7.997	Sig Up
HLA-C	5.55147	5.71054	5.42341	2.22083e-07	3.52884e-06	6.39289	Sig Up
CRYAB	5.53018	5.36333	4.43695	1.72947e-05	0.000103713	2.60248	Sig Up
TAGLN	5.48613	1.69763	5.91607	2.0607e-08	5.6991e-07	8.88345	Sig Up
PTRF	5.4025	2.53755	6.58284	6.85915e-10	4.51712e-08	12.0115	Sig Up
MET	5.38312	1.38665	7.21525	2.29351e-11	3.75138e-09	15.14	Sig Up
ELL2	5.38294	2.59737	7.30712	1.3829e-11	2.62732e-09	15.5643	Sig Up
GEM	5.37025	3.02368	4.11279	6.34428e-05	0.000290693	1.53815	Sig Up
GFPT2	5.354	2.06555	5.65846	7.25499e-08	1.49773e-06	7.71129	Sig Up
CA12	5.32512	3.42509	3.77295	0.000229697	0.000834332	0.409679	Sig Up
CA9	5.29314	1.47607	6.04671	1.07507e-08	3.58134e-07	9.40041	Sig Up
FLOT1	5.29129	4.11492	4.8107	3.5552e-06	2.96093e-05	4.08785	Sig Up
NDUFA4L2	5.28719	1.03261	7.82668	7.51215e-13	2.73547e-10	18.2877	Sig Up
MYH9	5.25411	2.08407	6.97281	8.59081e-11	9.62538e-09	13.9258	Sig Up
LOC645676	5.24497	0.688058	7.80338	8.57553e-13	2.95833e-10	18.6203	Sig Up
NDRG1	5.23899	1.42464	6.36295	2.15329e-09	1.03703e-07	10.9259	Sig Up
SEC61A1	5.23884	5.18757	4.64577	7.22246e-06	5.18506e-05	3.40418	Sig Up
VAT1	5.20257	2.78058	4.99603	1.57205e-06	1.54599e-05	4.82765	Sig Up
FAM102A	5.20043	2.24953	6.37226	2.05243e-09	1.00209e-07	11.0017	Sig Up
ITGB1	5.19004	3.30476	5.35209	3.10033e-07	4.52586e-06	6.27298	Sig Up
DPYD	5.18648	2.49326	6.67044	4.32404e-10	3.37403e-08	12.4398	Sig Up
EIF4G1	5.17705	4.02054	5.45477	1.91608e-07	3.13974e-06	6.73783	Sig Up
NFKBIA	5.16924	5.50137	4.15293	5.42137e-05	0.000257221	1.63983	Sig Up
ATF3	5.16349	3.77137	5.0629	1.16527e-06	1.22868e-05	5.14246	Sig Up
CAMK2N1	5.15771	3.19966	5.29868	3.97312e-07	5.44696e-06	6.0372	Sig Up
THBS1	5.15458	2.04829	5.27582	4.41606e-07	5.87717e-06	6.00976	Sig Up
SLC39A14	5.14813	2.91605	4.75574	4.51067e-06	3.57932e-05	3.92634	Sig Up
KIAA0415	5.14282	2.2344	6.18239	5.42291e-09	2.04867e-07	10.095	Sig Up
HSPA1B	5.14111	2.50788	6.01509	1.25937e-08	4.02659e-07	9.30552	Sig Up
UPP1	5.13379	3.29132	4.62142	8.00803e-06	5.61802e-05	3.39565	Sig Up
TAGLN2	5.1107	4.76944	4.756	4.50565e-06	3.5775e-05	3.8027	Sig Up
FCGRT	5.1009	3.43877	5.8433	2.95043e-08	7.39527e-07	8.52769	Sig Up
MTCH1	5.09799	4.51364	4.65814	6.85267e-06	4.96033e-05	3.49911	Sig Up
TGOLN2	5.07513	4.03915	5.09827	9.93584e-07	1.09453e-05	5.25387	Sig Up
MSN	5.07003	3.84878	4.55963	1.03889e-05	6.93069e-05	3.16235	Sig Up
ZDHHC9	5.0511	3.07079	5.02704	1.36865e-06	1.38975e-05	5.0287	Sig Up
CXCL2	5.04941	1.53121	5.75686	4.50354e-08	1.03756e-06	8.17317	Sig Up
HNRNPK	5.04229	6.65859	4.71478	5.37986e-06	4.12184e-05	3.63112	Sig Up
BHLHE40	5.0306	2.36683	5.29227	4.09285e-07	5.57146e-06	6.12529	Sig Up
CCL2	5.02117	2.23162	5.59602	9.79355e-08	1.90198e-06	7.46097	Sig Up
EGLN3	5.00692	1.87637	5.26444	4.65417e-07	6.10725e-06	5.99699	Sig Up
CD151	4.99561	3.37687	5.99724	1.37677e-08	4.24661e-07	9.04155	Sig Up
CAPNS1	4.97935	2.98462	5.54482	1.25059e-07	2.28647e-06	7.12158	Sig Up
GALNT2	4.96874	3.03527	5.31714	3.6473e-07	5.09727e-06	6.17746	Sig Up
ARHGEF17	4.96833	1.82046	6.23064	4.24292e-09	1.69574e-07	10.4956	Sig Up
NFKBIZ	4.9389	2.62642	5.35671	3.03437e-07	4.44939e-06	6.40988	Sig Up
ATXN2L	4.9323	3.09014	5.06429	1.15804e-06	1.22425e-05	5.08554	Sig Up
PRR24	4.92696	2.97716	5.72117	5.35674e-08	1.18019e-06	7.88045	Sig Up
SHC1	4.9265	3.77154	4.66371	6.69193e-06	4.86818e-05	3.50365	Sig Up
DUSP1	4.9119	6.7236	3.58056	0.00045912	0.00150015	-0.189639	Sig Up
TGFBI	4.90832	1.0876	7.66133	1.91572e-12	5.23191e-10	17.4387	Sig Up
NPC2	4.87299	3.03803	4.50649	1.29702e-05	8.24168e-05	2.94476	Sig Up
PTP4A2	4.86588	5.00697	4.55402	1.0636e-05	7.07036e-05	3.07356	Sig Up
SQSTM1	4.86456	6.6638	4.09246	6.86698e-05	0.000309877	1.41879	Sig Up
PTGS2	4.86102	1.12306	5.90516	2.17502e-08	5.94008e-07	8.84526	Sig Up
FAM65A	4.85405	2.46802	5.38306	2.68315e-07	4.06469e-06	6.51902	Sig Up
CAPN2	4.84562	5.05565	4.09411	6.82312e-05	0.000308203	1.43625	Sig Up
KLF6	4.83465	4.36003	3.75027	0.000249575	0.000896106	0.342864	Sig Up
PLTP	4.83154	2.9393	5.93771	1.85117e-08	5.27544e-07	8.99163	Sig Up
PLOD3	4.83071	3.66245	4.56665	1.00874e-05	6.77782e-05	3.14289	Sig Up
LGALS3BP	4.82088	4.12469	4.43437	1.74786e-05	0.000104672	2.69068	Sig Up
FTL	4.81886	9.70478	5.06375	1.16086e-06	1.22526e-05	4.94547	Sig Up
MGST1	4.81173	4.69099	4.15473	5.3833e-05	0.000256058	1.64153	Sig Up
CD59	4.8033	4.48223	4.27209	3.37856e-05	0.000176675	2.06981	Sig Up
HSPA1A	4.79505	2.67137	4.99463	1.58188e-06	1.55332e-05	4.87453	Sig Up
SERTAD3	4.79092	1.76496	6.04326	1.09381e-08	3.61177e-07	9.4784	Sig Up
ABL2	4.75529	2.20008	4.67833	6.28778e-06	4.65424e-05	3.62318	Sig Up
CSMD2	4.74914	1.87512	4.73363	4.96129e-06	3.87128e-05	3.87612	Sig Up
S100A6	4.74762	6.27714	4.70568	5.59391e-06	4.25598e-05	3.56287	Sig Up
PDLIM5	4.73212	3.70878	4.7264	5.118e-06	3.96524e-05	3.79657	Sig Up
SLC9A3R1	4.71472	0.735177	7.27747	1.62876e-11	2.84686e-09	15.8168	Sig Up
TNFRSF1A	4.71121	3.17906	5.1768	6.95663e-07	8.37415e-06	5.66644	Sig Up
VEGFA	4.71018	3.32429	4.22506	4.07641e-05	0.000206164	1.8734	Sig Up
NT5E	4.70581	2.37452	4.41351	1.90426e-05	0.000112152	2.62751	Sig Up
SPOCD1	4.69029	2.02367	5.30331	3.88895e-07	5.36225e-06	6.19888	Sig Up
RRAS	4.66066	1.60185	6.21218	4.66132e-09	1.81321e-07	10.2244	Sig Up
CTGF	4.65261	1.88421	4.04579	8.22742e-05	0.000357722	1.32588	Sig Up
ASL	4.65093	2.33193	5.88929	2.35241e-08	6.3063e-07	8.77652	Sig Up
MRC2	4.65089	2.7261	5.4553	1.91128e-07	3.13974e-06	6.85155	Sig Up
NRP1	4.64942	2.49174	3.57248	0.000472393	0.00153762	-0.200029	Sig Up
SPICE1	4.63944	1.18357	6.99979	7.42475e-11	8.63821e-09	14.3469	Sig Up
RHOC	4.63838	6.04021	4.12425	6.06645e-05	0.00028071	1.54023	Sig Up
YIPF3	4.63152	3.90457	4.71761	5.31492e-06	4.08401e-05	3.77813	Sig Up
FOSB	4.56915	4.85419	3.78916	0.00021642	0.000793802	0.458036	Sig Up
ANXA2	4.56896	5.20052	3.73146	0.000267289	0.000948021	0.280646	Sig Up
DPP7	4.56459	3.23494	4.06174	7.73575e-05	0.000340295	1.37194	Sig Up
CSRP2	4.55905	4.91129	4.24093	3.8267e-05	0.000195801	1.98309	Sig Up
GSN	4.54147	2.96392	4.15293	5.42149e-05	0.000257221	1.70417	Sig Up
TPM2	4.54095	1.76813	5.28076	4.31651e-07	5.77399e-06	6.07472	Sig Up
TXN	4.53679	6.10982	4.78567	3.96312e-06	3.22086e-05	3.86085	Sig Up
SLC39A1	4.52488	2.98613	5.14274	8.12319e-07	9.41528e-06	5.51044	Sig Up
FLNC	4.51642	2.03	4.86877	2.75909e-06	2.41072e-05	4.40786	Sig Up
ST6GALNAC6	4.51533	2.36124	5.55734	1.17814e-07	2.1934e-06	7.2944	Sig Up
WTAP	4.50477	4.77643	4.46886	1.51609e-05	9.34386e-05	2.74142	Sig Up
ID1	4.49406	1.60163	6.17768	5.55428e-09	2.08628e-07	10.2237	Sig Up
ZYX	4.49211	4.48916	4.23278	3.95308e-05	0.000201236	1.90372	Sig Up
EMP3	4.489	4.4936	4.40737	1.95274e-05	0.000114432	2.52602	Sig Up
MGLL	4.45692	2.1771	5.28569	4.21927e-07	5.68452e-06	6.12639	Sig Up
EFNA1	4.45048	2.02416	4.11381	6.31889e-05	0.000289833	1.56681	Sig Up
NRP2	4.44721	2.0564	4.91144	2.28728e-06	2.07501e-05	4.5666	Sig Up
ILK	4.44286	4.1084	4.49253	1.37448e-05	8.6459e-05	2.92855	Sig Up
C1orf109	4.43662	1.29288	7.03398	6.16898e-11	7.70183e-09	14.5409	Sig Up
CEBPB	4.41106	1.93134	5.51128	1.46671e-07	2.57047e-06	7.0787	Sig Up
HILPDA	4.41034	2.63266	3.5858	0.000450695	0.0014763	-0.159625	Sig Up
CALD1	4.40985	5.24661	3.85041	0.000172524	0.000660519	0.63717	Sig Up
FAM50A	4.39953	2.96181	4.20423	4.42787e-05	0.000219451	1.86489	Sig Up
GLUL	4.39044	7.28455	3.48391	0.000643678	0.00200713	-0.475055	Sig Up
GLIPR1	4.38612	1.92471	4.75362	4.55208e-06	3.60563e-05	3.92323	Sig Up
HOOK2	4.38012	1.37174	4.54856	1.0882e-05	7.17674e-05	3.15055	Sig Up
PLEKHM2	4.37176	1.90795	5.13165	8.54245e-07	9.78017e-06	5.47388	Sig Up
PKN1	4.37123	2.06693	6.06083	1.00158e-08	3.39451e-07	9.5562	Sig Up
LGALS1	4.36753	6.65534	4.09441	6.81509e-05	0.000308066	1.42379	Sig Up
FAM107A	4.35034	3.37895	5.31161	3.74221e-07	5.20219e-06	6.25197	Sig Up
ITGA5	4.31336	1.84016	4.63172	7.66614e-06	5.43219e-05	3.42418	Sig Up
MYCBP2	4.30945	1.91528	4.53007	1.17565e-05	7.63594e-05	3.08688	Sig Up
SH3BP2	4.304	1.63965	5.1397	8.23614e-07	9.52095e-06	5.53529	Sig Up
DNAJB1	4.29635	7.18957	3.41985	0.000802225	0.0024248	-0.659522	Sig Up
PAM	4.28338	2.99006	4.46014	1.57177e-05	9.58104e-05	2.79621	Sig Up
BET1L	4.27381	1.692	5.82079	3.29503e-08	8.07376e-07	8.54849	Sig Up
IL32	4.2685	1.06476	6.74974	2.84003e-10	2.48199e-08	12.8767	Sig Up
GBP1	4.26646	2.63222	4.6794	6.25901e-06	4.64343e-05	3.65684	Sig Up
CSF1	4.2619	2.98774	4.90645	2.33806e-06	2.1094e-05	4.55292	Sig Up
CDKN2B	4.25724	2.11135	5.45	1.95965e-07	3.19595e-06	6.8177	Sig Up
COL4A1	4.25405	1.14165	7.98478	3.0463e-13	1.68756e-10	19.6721	Sig Up
TP53RK	4.25396	1.14116	6.24271	3.9896e-09	1.62012e-07	10.5538	Sig Up
C6orf141	4.24299	1.15765	5.61257	9.04635e-08	1.79408e-06	7.54959	Sig Up
GOLGA8A	4.22515	2.11315	3.81384	0.000197589	0.000736899	0.555122	Sig Up
BST2	4.21983	2.99763	4.31113	2.88776e-05	0.000156493	2.2676	Sig Up
HIST2H2BF	4.21826	0.584648	7.45662	6.03446e-12	1.34078e-09	16.782	Sig Up
EHBP1	4.21519	1.99488	5.78408	3.94348e-08	9.38204e-07	8.38141	Sig Up
RALA	4.21251	3.75305	4.18781	4.72514e-05	0.000230696	1.80499	Sig Up
TFE3	4.21016	2.88976	4.38624	2.12901e-05	0.000122732	2.53236	Sig Up
GJA1	4.20886	3.18369	4.86219	2.83979e-06	2.46698e-05	4.37404	Sig Up
SPATS2L	4.20615	3.48368	4.1989	4.52238e-05	0.000222955	1.85549	Sig Up
ERO1L	4.19684	1.55471	4.21691	4.21059e-05	0.000211238	1.92354	Sig Up
BRD2	4.19585	4.58089	3.875	0.000157399	0.000610458	0.727031	Sig Up
GYS1	4.19303	2.07015	4.11838	6.20722e-05	0.000285811	1.58427	Sig Up
LIMK2	4.18883	0.764192	5.75176	4.61662e-08	1.05618e-06	8.21554	Sig Up
ACADVL	4.18394	5.04717	3.32341	0.00111124	0.00320371	-0.93044	Sig Up
FOSL1	4.18151	1.01295	6.75831	2.71341e-10	2.38726e-08	12.9119	Sig Up
TUBB6	4.18015	3.00655	4.95842	1.85822e-06	1.75753e-05	4.7661	Sig Up
NFASC	4.16192	2.03043	5.16308	7.40547e-07	8.78358e-06	5.61627	Sig Up
CHAC1	4.1613	0.826202	7.01374	6.8843e-11	8.20421e-09	14.4368	Sig Up
KDM4C	4.15527	1.01401	6.6618	4.52603e-10	3.48797e-08	12.6215	Sig Up
HLA-H	4.14831	2.83905	5.85369	2.80344e-08	7.08097e-07	8.46133	Sig Up
SRPX	4.13414	2.56096	4.5484	1.08891e-05	7.17674e-05	3.15703	Sig Up
UBE2I	4.13093	3.459	4.14137	5.67314e-05	0.000265699	1.64275	Sig Up
SURF4	4.12805	3.82717	3.61569	0.000405375	0.00134704	-0.0674658	Sig Up
TBC1D9B	4.11823	2.22281	4.61408	8.2604e-06	5.75681e-05	3.39862	Sig Up
AHNAK	4.10683	2.17081	5.03723	1.30765e-06	1.34131e-05	5.08238	Sig Up
ABL1	4.10388	1.57854	4.79591	3.79102e-06	3.10992e-05	4.1188	Sig Up
MAN1B1	4.10354	1.22936	6.04565	1.08076e-08	3.58676e-07	9.60764	Sig Up
MACF1	4.08539	5.84461	3.34209	0.00104382	0.00303538	-0.878679	Sig Up
TMEM120A	4.08133	2.77082	4.56209	1.02824e-05	6.8736e-05	3.20594	Sig Up
PIEZO1	4.07991	1.33217	4.9255	2.14969e-06	1.97617e-05	4.64318	Sig Up
NEAT1	4.07867	2.18973	4.32582	2.72144e-05	0.000149457	2.32498	Sig Up
NUCB1	4.07244	3.39912	4.22222	4.12275e-05	0.000208026	1.94497	Sig Up
MTHFD1	4.0593	3.32488	4.88846	2.53067e-06	2.24456e-05	4.479	Sig Up
NCSTN	4.053	3.36782	3.95391	0.000116928	0.000478848	1.02089	Sig Up
NOSIP	4.05108	2.80537	4.31416	2.85262e-05	0.000154973	2.27998	Sig Up
TREM1	4.04407	0.647256	6.35522	2.24087e-09	1.05289e-07	10.9765	Sig Up
RNH1	4.03947	4.51379	3.41547	0.000814325	0.00245684	-0.666315	Sig Up
RAB21	4.03829	2.40977	5.74281	4.82215e-08	1.09366e-06	8.10794	Sig Up
SLC3A2	4.03218	7.82492	3.38348	0.000907854	0.00269498	-0.763325	Sig Up
ARHGEF1	4.02684	1.25095	6.87058	1.48954e-10	1.50203e-08	13.6947	Sig Up
JUN	4.02584	5.74347	3.48029	0.000651783	0.00202806	-0.4799	Sig Up
GBP2	4.02577	1.95576	4.94494	1.97261e-06	1.84443e-05	4.72158	Sig Up
SPARCL1	4.02341	5.83743	3.15794	0.00191248	0.00513429	-1.38554	Not Sig
PLOD2	4.02111	3.37979	3.55939	0.000494676	0.00159862	-0.241786	Sig Up
SOCS3	4.01876	2.70179	4.39324	2.06896e-05	0.000119907	2.57369	Sig Up
ARSJ	4.01749	1.4933	5.18749	6.62521e-07	8.0583e-06	5.72507	Sig Up
ABCA1	4.01397	3.13284	4.48905	1.39446e-05	8.75477e-05	2.9011	Sig Up
TIMP1	4.01005	6.25298	3.54836	0.000514207	0.00165052	-0.286676	Sig Up
CHPF	4.0054	3.74806	3.34171	0.00104517	0.00303861	-0.87803	Sig Up
PTPN12	3.99951	2.80958	3.89175	0.000147828	0.000579508	0.806909	Sig Up
ST5	3.99817	3.23654	4.64211	7.33553e-06	5.25185e-05	3.5164	Sig Up
CDC37	3.98881	4.10697	3.69396	0.000306213	0.00105942	0.171093	Sig Up
SERTAD2	3.98786	1.41534	4.72408	5.16932e-06	3.99556e-05	3.83105	Sig Up
ZFP36L2	3.98601	5.3603	3.64622	0.000363547	0.0012286	0.0170084	Sig Up
TNFAIP2	3.98579	1.02386	6.03841	1.12071e-08	3.6913e-07	9.57216	Sig Up
ZNF395	3.97957	1.87963	3.18447	0.00175548	0.00477936	-1.3472	Sig Up
ACTN4	3.97244	2.74261	4.26294	3.50465e-05	0.000182105	2.09789	Sig Up
PTPRN	3.97222	1.28819	3.92036	0.000132746	0.000530702	0.902855	Sig Up
TKT	3.96412	2.84496	4.98828	1.62728e-06	1.58602e-05	4.89559	Sig Up
FBXO32	3.96196	2.20888	4.28345	3.22798e-05	0.000170215	2.16567	Sig Up
KLHL21	3.94672	1.43645	4.95978	1.84705e-06	1.75076e-05	4.78162	Sig Up
CNDP2	3.94669	3.1173	4.55631	1.05343e-05	7.01701e-05	3.18522	Sig Up
PDLIM7	3.94591	1.89876	4.47312	1.48966e-05	9.21437e-05	2.86979	Sig Up
CAPG	3.94457	2.11351	4.43365	1.7531e-05	0.000104938	2.7233	Sig Up
SPOCK2	3.94395	1.33812	5.10053	9.83492e-07	1.08494e-05	5.36009	Sig Up
LOC386758	3.92918	1.22981	6.23625	4.12339e-09	1.65301e-07	10.5204	Sig Up
BSG	3.92325	7.14839	3.83898	0.000180012	0.000683002	0.598312	Sig Up
TRIP6	3.91701	3.49066	4.26618	3.45954e-05	0.000180179	2.09993	Sig Up
CITED2	3.91684	1.56241	5.7367	4.9676e-08	1.11699e-06	8.0859	Sig Up
STOM	3.91238	2.09784	3.38399	0.000906278	0.00269214	-0.790282	Sig Up
PLEC	3.90187	2.55493	4.50845	1.28651e-05	8.19077e-05	3.00508	Sig Up
STEAP3	3.89785	1.91147	4.66232	6.73169e-06	4.89438e-05	3.59115	Sig Up
C4orf3	3.89392	4.7879	3.50994	0.000588084	0.00185943	-0.396468	Sig Up
LAMP2	3.88526	4.64375	3.33456	0.00107053	0.00310339	-0.898194	Sig Up
NRCAM	3.88305	6.70096	3.4	0.000858353	0.00257075	-0.715371	Sig Up
GRB10	3.87808	1.65655	3.80669	0.000202878	0.00075298	0.535865	Sig Up
SRXN1	3.86927	1.54519	4.99127	1.60571e-06	1.56967e-05	4.90975	Sig Up
PFKL	3.86828	3.78115	3.28698	0.00125453	0.00356351	-1.0332	Sig Up
GANAB	3.86576	4.81947	3.3508	0.00101373	0.00295969	-0.852177	Sig Up
PFKP	3.86506	2.40911	3.64131	0.000369998	0.00124654	0.0104475	Sig Up
TPM3	3.85782	5.79886	3.37134	0.000945896	0.00279652	-0.796938	Sig Up
RAB10	3.84759	4.01412	3.27967	0.0012853	0.00363751	-1.05397	Sig Up
CD276	3.84254	2.1371	4.31853	2.8028e-05	0.0001529	2.29503	Sig Up
GADD45B	3.84122	4.57723	3.49641	0.000616389	0.00193632	-0.430251	Sig Up
PPARD	3.84006	1.39024	5.32853	3.45959e-07	4.9151e-06	6.32316	Sig Up
CD68	3.83896	1.51309	4.19078	4.67005e-05	0.000228517	1.83879	Sig Up
VARS	3.83531	1.23403	6.2387	4.07207e-09	1.64506e-07	10.5184	Sig Up
FADS3	3.83447	1.67666	5.10222	9.76026e-07	1.08064e-05	5.32241	Sig Up
NAV2	3.8337	2.72652	3.5892	0.000445321	0.00146016	-0.149492	Sig Up
TIMP3	3.82756	2.52709	5.49	1.62238e-07	2.77285e-06	7.04435	Sig Up
PLOD1	3.82607	2.91453	2.83583	0.00518542	0.0123122	-2.23392	Not Sig
VOPP1	3.82138	4.23768	3.03466	0.00282787	0.00722342	-1.73076	Not Sig
LAMB1	3.81221	1.26957	5.29896	3.96795e-07	5.44696e-06	6.18976	Sig Up
MGAT1	3.80725	2.24653	3.96674	0.000111364	0.000460381	1.06349	Sig Up
TUBB3	3.80385	3.01282	3.81155	0.000199268	0.000742313	0.551642	Sig Up
HLA-E	3.80336	4.47252	3.21853	0.00157141	0.00434043	-1.22524	Sig Up
TRIT1	3.8019	0.810768	6.41074	1.6823e-09	8.71669e-08	11.3766	Sig Up
TTLL3	3.80014	1.22345	5.88117	2.44853e-08	6.45917e-07	8.83163	Sig Up
CSDA	3.79714	3.96076	3.41659	0.000811203	0.00244911	-0.663591	Sig Up
PNRC1	3.78338	4.6163	3.14998	0.0019621	0.00525242	-1.40554	Not Sig
ZFHX3	3.78279	1.53643	4.83927	3.13905e-06	2.67903e-05	4.29135	Sig Up
CCM2	3.78267	3.25815	4.46817	1.52047e-05	9.35329e-05	2.85183	Sig Up
TMBIM1	3.77971	2.83553	4.26245	3.51156e-05	0.000182309	2.09526	Sig Up
FOSL2	3.77953	1.39678	5.15977	7.51776e-07	8.87041e-06	5.61066	Sig Up
PSMD8	3.77905	5.41231	3.28526	0.0012617	0.00358157	-1.0374	Sig Up
PMEPA1	3.77829	2.19048	3.53217	0.0005442	0.00173575	-0.323737	Sig Up
PICALM	3.77763	1.97297	5.44079	2.04652e-07	3.29581e-06	6.82898	Sig Up
RELA	3.77762	2.57998	4.06578	7.61595e-05	0.00033638	1.40153	Sig Up
LPL	3.76235	3.12275	4.77252	4.19522e-06	3.36678e-05	4.02904	Sig Up
APBB3	3.76222	1.0901	4.63206	7.65506e-06	5.4302e-05	3.4677	Sig Up
PDE4DIP	3.75825	3.48301	3.21698	0.0015794	0.00435788	-1.23341	Sig Up
ITPR3	3.7534	0.423624	6.6597	4.57648e-10	3.48797e-08	12.6176	Sig Up
ERCC1	3.75189	3.09749	3.72393	0.000274712	0.000969367	0.270403	Sig Up
RBM33	3.75094	1.90805	5.14444	8.06052e-07	9.36729e-06	5.5368	Sig Up
PHC2	3.74723	3.39241	3.2176	0.00157618	0.00435085	-1.23725	Sig Up
KHDRBS3	3.74445	1.94826	4.46148	1.56309e-05	9.54382e-05	2.82806	Sig Up
CBFA2T3	3.74369	0.517423	8.27384	5.7468e-14	5.02232e-11	21.2882	Sig Up
MED16	3.73733	2.36551	3.3847	0.000904105	0.00268794	-0.773379	Sig Up
E2F4	3.73703	2.23919	4.85627	2.91428e-06	2.52167e-05	4.35799	Sig Up
NFKBIL1	3.73633	1.10639	4.36777	2.29551e-05	0.000129986	2.44021	Sig Up
SLC39A8	3.73334	1.72226	5.00585	1.50466e-06	1.49997e-05	4.97228	Sig Up
PPP1R11	3.73192	2.9263	3.49975	0.000609293	0.0019177	-0.418506	Sig Up
TNKS1BP1	3.72666	1.522	4.28144	3.25417e-05	0.000171339	2.16325	Sig Up
SDF4	3.72037	3.44736	3.66938	0.00033457	0.00114335	0.0970296	Sig Up
PIGM	3.71868	1.75883	4.98967	1.61718e-06	1.57834e-05	4.82068	Sig Up
UCHL3	3.71616	1.40603	5.85413	2.7974e-08	7.07936e-07	8.70728	Sig Up
HDLBP	3.71439	3.74138	3.04018	0.00277947	0.0071081	-1.70261	Not Sig
GDI1	3.71095	5.74089	3.63232	0.000382061	0.00128062	-0.0302652	Sig Up
NEDD9	3.70807	3.15148	3.92585	0.000130024	0.000521887	0.919482	Sig Up
SERTAD1	3.70615	3.71682	3.16593	0.00186385	0.0050274	-1.36864	Not Sig
BICD2	3.70532	0.998046	5.20787	6.03574e-07	7.49977e-06	5.81076	Sig Up
SUMF2	3.703	4.90467	3.25061	0.00141463	0.0039557	-1.13783	Sig Up
DHRS1	3.7001	0.751518	5.32541	3.50993e-07	4.95815e-06	6.25789	Sig Up
PRRC2B	3.6944	3.481	3.2794	0.00128644	0.00363941	-1.05752	Sig Up
ANO6	3.6924	2.1836	4.79949	3.7325e-06	3.08119e-05	4.13731	Sig Up
ARRDC3	3.68278	3.09697	3.23401	0.00149385	0.00414797	-1.17925	Sig Up
MVP	3.6726	1.6368	4.88893	2.52547e-06	2.24146e-05	4.49527	Sig Up
DENND5A	3.67236	4.63598	3.35176	0.00101045	0.00295208	-0.849459	Sig Up
SIRT7	3.66952	0.956206	4.92149	2.18808e-06	2.00095e-05	4.57956	Sig Up
CHPT1	3.6695	3.79507	3.05325	0.00266784	0.00685471	-1.67494	Not Sig
ACD	3.66833	1.5351	4.34229	2.54583e-05	0.000141712	2.37075	Sig Up
WDR83	3.66677	0.996153	6.22093	4.45817e-09	1.76031e-07	10.4417	Sig Up
BCL10	3.66654	1.48573	4.2952	3.07912e-05	0.000164016	2.21445	Sig Up
C2orf63	3.66168	0.929202	5.43905	2.06332e-07	3.31471e-06	6.77366	Sig Up
DMTF1	3.65735	3.71549	3.39348	0.00087759	0.00261878	-0.729927	Sig Up
STX4	3.65385	1.24809	5.30297	3.89508e-07	5.36351e-06	6.2205	Sig Up
EEF2	3.65373	5.17472	3.64084	0.000370614	0.0012483	-0.0073906	Sig Up
TMEM45A	3.65219	1.12599	4.37042	2.27084e-05	0.000129035	2.48952	Sig Up
TAPBP	3.652	4.38574	3.27454	0.00130728	0.00368936	-1.06693	Sig Up
CLPTM1	3.64526	3.27293	3.5242	0.000559565	0.00177913	-0.348629	Sig Up
PKD1	3.64459	3.09172	3.40246	0.000851222	0.00255289	-0.704081	Sig Up
AHR	3.64406	1.797	3.96601	0.000111675	0.00046123	1.05028	Sig Up
SP100	3.63851	1.5738	4.21625	4.22176e-05	0.000211718	1.92024	Sig Up
DDX39A	3.63715	4.10822	3.4935	0.000622635	0.00195173	-0.443044	Sig Up
PIGT	3.63444	3.41108	3.89407	0.000146545	0.000575803	0.821925	Sig Up
OGDH	3.6326	3.19589	4.54789	1.09124e-05	7.1885e-05	3.15488	Sig Up
POM121	3.63063	4.24429	3.67418	0.000328851	0.00112704	0.100963	Sig Up
SLC38A5	3.6298	0.829278	5.99301	1.40607e-08	4.30659e-07	9.29886	Sig Up
LIMK1	3.62786	1.022	5.14341	8.0986e-07	9.39509e-06	5.5487	Sig Up
PSAP	3.62741	6.75452	2.7792	0.00612867	0.0142575	-2.34135	Not Sig
ARHGAP29	3.62406	1.28498	5.879	2.47491e-08	6.51478e-07	8.81354	Sig Up
HIRIP3	3.62302	2.27876	4.30742	2.93128e-05	0.000158328	2.2309	Sig Up
NOTCH2	3.62252	4.26373	3.2358	0.00148511	0.00412639	-1.17659	Sig Up
EIF4EBP1	3.61459	3.44621	3.10136	0.0022918	0.00599546	-1.53588	Not Sig
PLBD2	3.61337	1.47984	5.28926	4.15012e-07	5.62214e-06	6.17331	Sig Up
BZW2	3.60734	2.22671	3.78071	0.000223248	0.00081588	0.433346	Sig Up
PTX3	3.60657	1.53312	3.71179	0.00028708	0.00100516	0.210927	Sig Up
MDK	3.60387	5.31869	3.15158	0.00195203	0.00522867	-1.40101	Not Sig
TESK1	3.59783	1.25056	4.58948	9.16415e-06	6.28639e-05	3.30485	Sig Up
FMN2	3.59547	1.6767	4.99652	1.56861e-06	1.54377e-05	4.9123	Sig Up
FAM114A1	3.59191	1.91866	3.44966	0.000724374	0.00222541	-0.569551	Sig Up
FAM3A	3.58822	1.90604	4.86919	2.75407e-06	2.40848e-05	4.41705	Sig Up
THBS3	3.58735	2.54341	4.59723	8.86961e-06	6.10992e-05	3.3442	Sig Up
INPPL1	3.58567	1.42808	5.48307	1.67644e-07	2.84006e-06	7.01813	Sig Up
IFI16	3.58342	3.34459	3.26734	0.00133874	0.00376922	-1.09717	Sig Up
DPYSL3	3.58224	3.23281	3.4926	0.000624592	0.00195739	-0.448744	Sig Up
SPEG	3.58179	1.79513	4.60931	8.42874e-06	5.85235e-05	3.38967	Sig Up
AGPAT5	3.58101	3.43469	3.2287	0.00152005	0.00420831	-1.2166	Sig Up
MCOLN1	3.57953	0.939975	6.51474	9.79714e-10	5.73352e-08	11.8923	Sig Up
TALDO1	3.5793	4.10046	3.11926	0.00216483	0.00571577	-1.49343	Not Sig
GTF3C5	3.57705	2.22401	4.5813	9.48519e-06	6.45929e-05	3.26969	Sig Up
CTSL1	3.57667	3.43818	4.01233	9.35716e-05	0.000398386	1.21317	Sig Up
NRN1	3.57208	2.2397	2.87076	0.00467176	0.0112268	-2.13146	Not Sig
MAN1C1	3.56579	1.40964	6.6425	5.01113e-10	3.75377e-08	12.5338	Sig Up
MGAT5	3.56552	0.468837	6.41406	1.65363e-09	8.63642e-08	11.3833	Sig Up
LOC150776	3.56483	1.5115	4.48098	1.4419e-05	8.98378e-05	2.87191	Sig Up
TNFRSF12A	3.56342	4.67613	3.01832	0.00297568	0.00755974	-1.75013	Not Sig
PLK3	3.55985	1.80818	4.21249	4.28526e-05	0.000214002	1.89635	Sig Up
IFRD1	3.55895	4.97499	2.99151	0.00323382	0.00813514	-1.81996	Not Sig
EFEMP2	3.55817	3.0496	3.49666	0.00061585	0.00193559	-0.435476	Sig Up
SLC19A2	3.55641	1.76167	3.74237	0.000256874	0.000918287	0.304947	Sig Up
ZFC3H1	3.55422	1.69428	4.14461	5.6015e-05	0.000263474	1.67324	Sig Up
LRRC41	3.55401	2.61613	4.67321	6.4265e-06	4.73553e-05	3.6379	Sig Up
PLXNB3	3.55388	1.6268	4.30475	2.96299e-05	0.000159494	2.21154	Sig Up
UAP1	3.55264	2.8574	3.40725	0.000837449	0.00251792	-0.699849	Sig Up
C9orf25	3.55096	2.18391	3.77471	0.000228222	0.000829891	0.432268	Sig Up
SYPL1	3.55024	4.02663	3.21531	0.00158802	0.00437721	-1.2394	Sig Up
PBX3	3.54793	1.33037	5.67299	6.76374e-08	1.41868e-06	7.85689	Sig Up
NNMT	3.54714	1.82324	3.87932	0.000154877	0.000602816	0.756049	Sig Up
PPP1R16A	3.54645	1.29353	5.26388	4.66608e-07	6.11676e-06	6.06014	Sig Up
FAM120A	3.54272	1.93585	5.21445	5.85637e-07	7.3025e-06	5.85266	Sig Up
GFAP	3.54067	7.17263	2.70841	0.00752602	0.0170454	-2.52583	Not Sig
FKBP2	3.53639	3.75006	3.66101	0.000344791	0.00117308	0.0691628	Sig Up
CALCOCO2	3.52654	2.02951	3.62618	0.00039052	0.00130515	-0.0641951	Sig Up
LOC100216545	3.5257	1.89535	4.93783	2.03561e-06	1.88986e-05	4.68942	Sig Up
LPAR1	3.51892	2.0241	4.67476	6.38425e-06	4.71234e-05	3.64353	Sig Up
TLN1	3.51851	3.35168	3.09754	0.00231974	0.00606129	-1.55594	Not Sig
MIR210HG	3.51808	0.662775	6.54665	8.29166e-10	5.12386e-08	12.0506	Sig Up
CDK5RAP1	3.51803	1.42006	4.1956	4.58178e-05	0.000225291	1.81484	Sig Up
SMAD9	3.51587	1.34211	4.6554	6.93296e-06	5.00188e-05	3.51097	Sig Up
FAHD1	3.51585	1.86452	3.28478	0.00126368	0.00358522	-1.08588	Sig Up
IMP3	3.51337	3.66391	3.06275	0.00258936	0.00667663	-1.6474	Not Sig
HRH1	3.51328	2.06099	4.85355	2.94919e-06	2.54348e-05	4.33035	Sig Up
CFL2	3.51066	3.22281	3.79097	0.000214982	0.000790086	0.478782	Sig Up
VPS35	3.5091	3.69199	3.16413	0.00187472	0.00505258	-1.38244	Not Sig
POLR2E	3.50882	4.54804	3.23277	0.00149992	0.00415961	-1.18308	Sig Up
SLC25A12	3.50701	1.3803	4.41357	1.90379e-05	0.000112152	2.60997	Sig Up
IRF1	3.50665	2.18621	3.33974	0.00105208	0.00305601	-0.912569	Sig Up
PLA2G15	3.50367	1.20106	5.50726	1.49499e-07	2.60263e-06	7.06594	Sig Up
RNF24	3.50009	3.01082	3.10861	0.00223961	0.0058824	-1.53573	Not Sig
HDGF	3.49804	3.41077	3.40462	0.000844989	0.00253594	-0.701395	Sig Up
GNL2	3.49729	2.19521	3.40196	0.000852658	0.00255608	-0.722995	Sig Up
PIP5K1C	3.49674	1.21129	4.99249	1.59704e-06	1.56235e-05	4.88488	Sig Up
GUSB	3.49617	2.86807	3.30914	0.00116542	0.00334153	-1.03568	Sig Up
LOXL2	3.49572	1.10472	5.11528	9.20015e-07	1.03081e-05	5.42842	Sig Up
MAP3K6	3.49305	1.338	4.10114	6.63896e-05	0.000301873	1.51228	Sig Up
ZMIZ2	3.49225	1.57801	5.62152	8.66609e-08	1.73534e-06	7.63471	Sig Up
UBR2	3.48681	2.20305	3.09548	0.00233494	0.00609492	-1.63439	Not Sig
POLD4	3.48621	2.28489	3.93806	0.000124164	0.000501437	0.966603	Sig Up
CASP4	3.48478	0.827696	7.2863	1.55134e-11	2.78584e-09	15.8679	Sig Up
CORO2B	3.4815	2.2586	3.83448	0.000183045	0.000692507	0.604374	Sig Up
MESDC2	3.48097	2.63596	3.69397	0.000306204	0.00105942	0.174549	Sig Up
TMEM54	3.48035	2.41612	3.90511	0.000140592	0.000556163	0.854042	Sig Up
TMSB10	3.47697	6.86505	3.77067	0.000231626	0.000839941	0.387515	Sig Up
TUT1	3.47667	1.03093	4.98167	1.67585e-06	1.61892e-05	4.83387	Sig Up
UCHL1	3.47419	3.06932	3.12861	0.00210117	0.00556787	-1.4801	Not Sig
FAM114A2	3.47244	1.25328	4.27931	3.28215e-05	0.000172586	2.1184	Sig Up
LMNA	3.46972	5.22836	2.79425	0.0058639	0.0137194	-2.3066	Not Sig
LOC100499467	3.4676	1.9114	3.65494	0.000352379	0.00119579	-0.0357064	Sig Up
LOC284801	3.46485	1.19571	7.19766	2.52598e-11	3.98953e-09	15.3862	Sig Up
BRCA1	3.46238	0.985308	6.34985	2.30366e-09	1.07468e-07	11.0126	Sig Up
ADAM15	3.46231	1.84185	3.76325	0.000238009	0.000860468	0.382615	Sig Up
LTF	3.46033	1.11547	4.52888	1.18149e-05	7.65985e-05	3.04562	Sig Up
TRABD	3.45889	0.802248	5.75104	4.63298e-08	1.05624e-06	8.20317	Sig Up
PROS1	3.45855	3.04296	3.38373	0.000907089	0.00269393	-0.765758	Sig Up
MYO9B	3.4529	2.35422	3.29888	0.00120593	0.00343861	-1.00808	Sig Up
CALU	3.45212	6.59679	2.89014	0.00440726	0.0106951	-2.07186	Not Sig
RPS9	3.45069	5.9433	3.7305	0.000268227	0.000950759	0.264497	Sig Up
B3GAT3	3.44983	2.64512	4.49757	1.34605e-05	8.49558e-05	2.96385	Sig Up
FPGS	3.44862	2.14303	3.52961	0.000549093	0.00174965	-0.338234	Sig Up
EHD1	3.44845	1.21946	5.27142	4.50671e-07	5.9796e-06	6.09653	Sig Up
PIM1	3.44615	2.6201	3.0413	0.00276972	0.00709006	-1.70458	Not Sig
GPRC5A	3.4396	0.612842	5.81256	3.43064e-08	8.3128e-07	8.47337	Sig Up
FAM129B	3.43868	0.676696	6.05382	1.03741e-08	3.48701e-07	9.5631	Sig Up
ACTN2	3.43708	1.69863	4.05384	7.97566e-05	0.000349208	1.33429	Sig Up
TMEM158	3.4364	2.31527	3.278	0.0012924	0.00364974	-1.05945	Sig Up
TSTA3	3.43593	1.75617	4.54168	1.12e-05	7.33737e-05	3.11712	Sig Up
VIM	3.43558	9.14548	3.09317	0.0023521	0.0061324	-1.55688	Not Sig
CD274	3.43317	0.993485	5.50848	1.48635e-07	2.59103e-06	7.084	Sig Up
STAU1	3.42984	3.10781	3.81109	0.000199609	0.000742952	0.545963	Sig Up
MSRB2	3.42646	1.30182	4.65576	6.92236e-06	4.99699e-05	3.56979	Sig Up
TAP1	3.42483	2.36691	3.79206	0.000214116	0.000788439	0.464233	Sig Up
FTSJD2	3.42317	1.08489	6.43171	1.50907e-09	8.10754e-08	11.4748	Sig Up
PLAUR	3.41694	1.2151	4.17539	4.96267e-05	0.000239351	1.76901	Sig Up
TIPARP	3.41648	2.60716	4.15954	5.28242e-05	0.000252175	1.71353	Sig Up
CDC73	3.41232	2.83746	3.41201	0.000823977	0.00248254	-0.682564	Sig Up
HUWE1	3.4121	3.88578	3.1525	0.00194623	0.00521421	-1.42153	Not Sig
IRAK1	3.41064	2.31763	3.43168	0.000770438	0.0023444	-0.6397	Sig Up
ZNF581	3.4092	1.28522	4.07015	7.48811e-05	0.000331851	1.3954	Sig Up
FSTL3	3.40702	0.645071	5.26583	4.62432e-07	6.08637e-06	6.04719	Sig Up
C10orf10	3.40484	1.54437	3.60142	0.000426456	0.00140604	-0.150602	Sig Up
NEU1	3.4046	1.98718	3.12248	0.00214271	0.00566077	-1.52067	Not Sig
ISYNA1	3.40198	0.893655	6.13967	6.73313e-09	2.42485e-07	10.0317	Sig Up
PABPC4	3.3997	2.3021	3.269	0.00133141	0.00374941	-1.08982	Sig Up
NUMBL	3.3995	1.44771	4.62037	8.04344e-06	5.63256e-05	3.43235	Sig Up
SMG5	3.39833	2.34549	3.50743	0.000593248	0.00187395	-0.402043	Sig Up
CHI3L2	3.39241	0.963372	4.09091	6.9086e-05	0.000311541	1.45667	Sig Up
CSDE1	3.39002	4.9237	2.74267	0.00681724	0.0156261	-2.43576	Not Sig
MYSM1	3.38955	1.77026	4.41657	1.88053e-05	0.000111094	2.64455	Sig Up
EFNB2	3.38936	1.33908	5.12104	8.96355e-07	1.01209e-05	5.45671	Sig Up
DDX55	3.38562	1.74567	4.14394	5.61629e-05	0.00026398	1.6344	Sig Up
LMF2	3.38288	1.44063	5.15174	7.79776e-07	9.11871e-06	5.51311	Sig Up
PCDHGC5	3.38141	0.818467	4.30619	2.94577e-05	0.000158979	2.12566	Sig Up
TUBG2	3.38112	2.58135	3.25153	0.00141034	0.00394708	-1.17291	Sig Up
CMPK1	3.37863	3.23952	3.14165	0.00201524	0.0053793	-1.43985	Not Sig
PRKAB2	3.37704	1.42978	3.94682	0.000120112	0.000489186	0.98233	Sig Up
LAPTM4A	3.37558	5.56862	2.87044	0.00467628	0.0112356	-2.12405	Not Sig
PPFIA1	3.37534	2.62175	3.80837	0.000201618	0.000749539	0.495053	Sig Up
FKBP8	3.37513	1.85265	4.2327	3.95442e-05	0.000201236	1.97992	Sig Up
ACHE	3.37481	1.42197	4.17566	4.9574e-05	0.000239185	1.75159	Sig Up
RASD1	3.37425	2.1829	3.93894	0.00012375	0.00049992	0.934332	Sig Up
CWC15	3.37172	3.58053	3.27252	0.00131605	0.00371013	-1.07524	Sig Up
PVR	3.36504	1.14759	5.28333	4.2655e-07	5.71743e-06	6.14198	Sig Up
FLII	3.36078	1.87241	3.31815	0.00113094	0.00325549	-0.974701	Sig Up
LAMP1	3.35929	1.84309	4.87337	2.70398e-06	2.371e-05	4.43282	Sig Up
AARSD1	3.35793	1.50418	5.41087	2.35543e-07	3.70509e-06	6.68459	Sig Up
CDK16	3.35164	3.98502	2.77629	0.00618111	0.0143667	-2.36173	Not Sig
ACACA	3.35082	1.3873	5.00372	1.51904e-06	1.512e-05	4.9203	Sig Up
BAG6	3.3429	1.52693	4.88473	2.5725e-06	2.27396e-05	4.47911	Sig Up
NELF	3.34165	2.28712	3.71012	0.000288822	0.00101018	0.207694	Sig Up
BHLHE41	3.34118	1.51065	3.77798	0.000225493	0.000821989	0.404728	Sig Up
APLP2	3.34112	5.43305	2.80015	0.00576284	0.0135095	-2.29201	Not Sig
CHST2	3.33882	1.74415	5.51542	1.43819e-07	2.54429e-06	7.16457	Sig Up
SLC43A3	3.33839	2.19907	3.39241	0.00088079	0.00262708	-0.80635	Sig Up
A2M	3.33676	1.2154	3.49775	0.000613522	0.00193008	-0.444831	Sig Up
CLCN6	3.33651	1.36023	3.12297	0.00213937	0.0056531	-1.60035	Not Sig
C15orf17	3.33614	2.00523	3.83864	0.000180242	0.000683482	0.62257	Sig Up
NOL3	3.3294	1.94023	2.87948	0.00455105	0.010979	-2.16967	Not Sig
ATAD3B	3.32901	0.892332	7.1391	3.48043e-11	4.95924e-09	15.0927	Sig Up
PDE4B	3.32609	2.69697	3.52021	0.000567416	0.00180147	-0.414	Sig Up
LOC645212	3.32534	1.31631	3.93516	0.000125533	0.000506032	0.893859	Sig Up
KDSR	3.32204	2.57712	3.15944	0.00190325	0.00511368	-1.40577	Not Sig
SERPINH1	3.32129	2.12413	4.29973	3.02343e-05	0.000161838	2.22798	Sig Up
NCOR2	3.31828	2.74699	3.48149	0.00064908	0.00202061	-0.481608	Sig Up
PDK1	3.31472	1.83657	3.05833	0.00262563	0.00676082	-1.6671	Not Sig
MAGED2	3.31303	4.75611	2.62558	0.00952312	0.020911	-2.71201	Not Sig
FER1L4	3.31289	0.201858	9.39429	7.47627e-17	1.22508e-13	27.7307	Sig Up
TOMM40	3.31058	2.42798	3.84344	0.000177051	0.000674698	0.645288	Sig Up
FGFR1	3.30777	2.41976	3.09985	0.00230279	0.0060218	-1.56139	Not Sig
TMEM132A	3.30763	2.49363	5.77996	4.02366e-08	9.46969e-07	8.32133	Sig Up
TSR1	3.30415	1.90387	3.71384	0.000284953	0.000998515	0.197525	Sig Up
C16orf58	3.30269	1.51422	5.22723	5.52317e-07	6.99548e-06	5.88772	Sig Up
MLXIP	3.30189	1.66121	3.8331	0.000183987	0.00069547	0.616227	Sig Up
SMARCA4	3.30185	2.17417	3.90848	0.000138821	0.000550956	0.803995	Sig Up
AARS	3.30044	3.62001	2.94638	0.00371542	0.00919838	-1.96767	Not Sig
SERPINB6	3.3	4.11603	3.63579	0.000377364	0.00126778	-0.0171598	Sig Up
MYO1E	3.2999	1.70567	3.71888	0.000279798	0.000983871	0.243656	Sig Up
STAC	3.29956	1.5314	6.16233	6.00361e-09	2.2232e-07	10.1316	Sig Up
IQGAP1	3.29884	2.88718	2.94334	0.00375002	0.00928054	-1.95487	Not Sig
SLC39A13	3.29875	1.76337	3.80585	0.00020351	0.000754897	0.493339	Sig Up
REPIN1	3.29798	2.90241	4.0227	8.99213e-05	0.000385726	1.23674	Sig Up
ITGB4	3.29712	1.5796	5.27595	4.41352e-07	5.87717e-06	6.04746	Sig Up
NFIC	3.29246	3.19899	3.94196	0.000122342	0.000495759	0.981368	Sig Up
CCDC25	3.29129	2.7555	4.04918	8.12055e-05	0.000354368	1.33981	Sig Up
BCL6	3.28735	6.05698	2.58975	0.0105262	0.0227627	-2.77881	Not Sig
MLLT1	3.28538	1.50913	6.17864	5.52706e-09	2.08202e-07	10.2361	Sig Up
RUNX1	3.28398	1.52085	3.95457	0.000116632	0.00047779	1.01714	Sig Up
PLEKHM1P	3.28279	0.451379	4.6031	8.65254e-06	5.98871e-05	3.29809	Sig Up
FAM89B	3.28204	2.31749	3.31592	0.00113938	0.00327834	-0.97752	Sig Up
EPAS1	3.28162	2.56964	2.67547	0.0082697	0.0184996	-2.59622	Not Sig
PDE8A	3.28068	1.55718	4.25226	3.65751e-05	0.000188617	1.98049	Sig Up
CARKD	3.27865	2.46072	3.35606	0.000995945	0.00292012	-0.880504	Sig Up
NFATC3	3.27837	1.49757	3.67826	0.000324055	0.00111205	0.0539038	Sig Up
HEBP2	3.27586	2.19398	4.01339	9.31927e-05	0.000397418	1.22228	Sig Up
C19orf48	3.27437	3.20787	5.06384	1.1604e-06	1.22526e-05	5.19809	Sig Up
PTPN2	3.27357	2.00895	3.72269	0.000275948	0.000972418	0.237824	Sig Up
PHLDA1	3.27163	4.29085	2.65265	0.00882336	0.0195381	-2.64263	Not Sig
SGK223	3.27141	0.432094	7.69112	1.61935e-12	4.71734e-10	18.0502	Sig Up
PREB	3.27106	1.62351	4.0213	9.04055e-05	0.00038728	1.20025	Sig Up
AHNAK2	3.27047	0.474274	6.73941	3.00027e-10	2.55393e-08	12.9279	Sig Up
HDAC6	3.27041	1.72872	3.8558	0.000169096	0.000649481	0.659071	Sig Up
ADIPOR1	3.25974	3.53843	2.60071	0.0102096	0.022177	-2.793	Not Sig
SCMH1	3.25829	1.95724	4.53788	1.1379e-05	7.43153e-05	3.08848	Sig Up
SPARC	3.25794	6.8341	2.83287	0.00523125	0.0124098	-2.21432	Not Sig
LRP10	3.2548	2.59406	3.87706	0.00015619	0.000606843	0.735658	Sig Up
BAG3	3.2541	2.41571	3.60613	0.000419383	0.00138446	-0.123444	Sig Up
MIB2	3.25071	1.28922	5.23881	5.23689e-07	6.7015e-06	5.94537	Sig Up
KDM2A	3.24914	1.71526	4.14826	5.5219e-05	0.000260923	1.66743	Sig Up
HIVEP2	3.24889	1.87761	4.20596	4.39769e-05	0.000218286	1.87631	Sig Up
NCAPD3	3.24768	1.47039	6.07662	9.25199e-09	3.20576e-07	9.74059	Sig Up
ITGA3	3.24193	1.32998	4.03437	8.59764e-05	0.000371723	1.2804	Sig Up
TRAF6	3.24082	1.18673	4.14929	5.49948e-05	0.000260262	1.67048	Sig Up
ST3GAL5	3.24	1.81123	4.38868	2.10787e-05	0.000121781	2.52763	Sig Up
PPFIBP1	3.23962	1.43434	4.65242	7.02122e-06	5.05721e-05	3.5569	Sig Up
GBA	3.23639	2.33058	3.67039	0.000333369	0.00114073	0.0721016	Sig Up
ATF6B	3.23574	2.26577	3.11358	0.00220441	0.00580739	-1.59614	Not Sig
IGFBP3	3.23098	1.20316	2.87745	0.00457883	0.0110318	-2.13712	Not Sig
ZNF692	3.23017	1.08256	4.63192	7.65974e-06	5.43058e-05	3.458	Sig Up
TGFB2	3.22997	2.98191	3.04923	0.00270169	0.00693218	-1.73942	Not Sig
HERC6	3.22984	0.573746	5.59643	9.77427e-08	1.90105e-06	7.4649	Sig Up
BMP1	3.22896	1.13526	5.44303	2.02507e-07	3.26526e-06	6.82086	Sig Up
SORT1	3.2281	3.51278	4.3409	2.56027e-05	0.000142268	2.3685	Sig Up
DYNLT3	3.22695	2.57082	2.99038	0.00324523	0.00815922	-1.84855	Not Sig
GPC1	3.22177	1.94702	3.46118	0.000696226	0.00214799	-0.558216	Sig Up
RELT	3.21997	0.902574	6.78144	2.39905e-10	2.21473e-08	13.2392	Sig Up
IL6ST	3.2198	3.89833	2.78282	0.00606399	0.0141195	-2.34289	Not Sig
CTSF	3.2134	1.36622	4.27455	3.34538e-05	0.000175489	2.13094	Sig Up
PSPH	3.21235	4.48783	3.16601	0.0018634	0.00502722	-1.36733	Not Sig
TMED5	3.21106	3.7471	2.88847	0.00442955	0.0107432	-2.08491	Not Sig
HSPA4	3.20903	2.9875	2.84608	0.00502961	0.0119813	-2.21095	Not Sig
EPHA2	3.20659	0.351525	7.75862	1.10544e-12	3.47382e-10	18.4231	Sig Up
ITM2B	3.20169	6.03163	2.70944	0.00750386	0.0169981	-2.50697	Not Sig
BCOR	3.19977	1.20878	4.76435	4.34605e-06	3.46758e-05	3.89605	Sig Up
SPTBN4	3.19829	0.431501	6.58194	6.89164e-10	4.51712e-08	12.1919	Sig Up
CXCR4	3.19736	1.73959	3.38643	0.000898832	0.00267365	-0.810913	Sig Up
CTSA	3.1972	3.55838	2.84752	0.00500801	0.0119364	-2.20503	Not Sig
ABCC3	3.19615	1.13237	4.06346	7.68456e-05	0.000338953	1.38293	Sig Up
ZDHHC6	3.19603	1.34637	4.81546	3.48225e-06	2.90757e-05	4.1514	Sig Up
SREBF1	3.19601	1.58704	3.94631	0.000120346	0.000489792	0.957197	Sig Up
ADAMTS1	3.19435	0.845477	4.42998	1.77974e-05	0.000106062	2.7063	Sig Up
SSU72	3.19298	5.04932	2.62579	0.0095175	0.0209021	-2.70061	Not Sig
SMOX	3.19262	3.97468	2.90329	0.00423562	0.0103417	-2.08348	Not Sig
GPR108	3.19034	1.99903	4.1418	5.66366e-05	0.000265462	1.60866	Sig Up
MYADM	3.18695	2.89148	3.0784	0.00246466	0.00638901	-1.5996	Not Sig
VKORC1	3.18409	3.96272	2.56875	0.0111574	0.0239303	-2.83138	Not Sig
EPB41L4A	3.18308	1.02511	3.94822	0.000119478	0.000487167	0.93655	Sig Up
LOC284454	3.17753	1.30174	3.84669	0.000174928	0.000667385	0.638389	Sig Up
SULF1	3.17713	1.03494	3.89193	0.000147727	0.000579286	0.708971	Sig Up
WDR18	3.17453	1.96764	3.57695	0.000465005	0.00151485	-0.284133	Sig Up
C7orf42	3.17272	4.45268	2.81229	0.00556017	0.0130812	-2.2719	Not Sig
ALDH3B1	3.17251	0.408729	8.23772	7.0867e-14	5.80622e-11	21.0864	Sig Up
CRNDE	3.1721	2.32257	3.81703	0.000195272	0.000730542	0.537304	Sig Up
G3BP2	3.17006	2.47268	3.26014	0.00137092	0.00384745	-1.12997	Sig Up
NXF1	3.16884	3.01585	2.74805	0.00671158	0.0154084	-2.45895	Not Sig
CLK2	3.16729	1.42254	4.131	5.90846e-05	0.00027466	1.5821	Sig Up
CHD3	3.16406	1.19593	4.2422	3.80752e-05	0.000194972	1.93641	Sig Up
ST7	3.16228	2.88629	3.23478	0.00149009	0.00413847	-1.25331	Sig Up
PHLDA3	3.15823	1.60161	3.84286	0.000177436	0.000675897	0.623178	Sig Up
ANGPTL4	3.157	0.778554	4.41373	1.90251e-05	0.000112152	2.63809	Sig Up
MBNL1	3.15595	2.85429	3.82431	0.000190077	0.0007156	0.576776	Sig Up
TMEM14C	3.15583	4.48891	2.83668	0.00517242	0.0122836	-2.21354	Not Sig
ZGPAT	3.15302	0.961694	5.95821	1.67209e-08	4.84942e-07	9.10187	Sig Up
LDHA	3.1526	7.82157	2.53531	0.0122323	0.0259681	-2.90348	Not Sig
MFSD12	3.15026	0.958584	5.23757	5.26687e-07	6.71714e-06	5.85286	Sig Up
MAP2K1	3.14978	1.79436	3.24547	0.00143873	0.00401455	-1.18225	Sig Up
TSPYL4	3.14638	3.65325	2.68588	0.00802777	0.0180229	-2.63411	Not Sig
UTP3	3.14548	0.460674	5.93125	1.91151e-08	5.41208e-07	8.97579	Sig Up
PCBP1	3.1443	5.76242	3.05145	0.00268299	0.00688957	-1.66382	Not Sig
NHLRC3	3.14323	1.25614	5.94546	1.78141e-08	5.10626e-07	9.11633	Sig Up
GBE1	3.13979	2.08847	2.79243	0.0058953	0.0137757	-2.34814	Not Sig
MKRN1	3.13596	3.64533	2.85647	0.00487603	0.0116738	-2.19186	Not Sig
TMEM223	3.13478	1.63591	4.99287	1.59433e-06	1.56203e-05	4.8814	Sig Up
USP53	3.13395	0.673069	7.2698	1.69902e-11	2.93059e-09	15.7815	Sig Up
C11orf96	3.12771	3.39874	2.66093	0.00861873	0.0191659	-2.65027	Not Sig
TMEM5	3.12658	1.77471	3.26253	0.00136017	0.00382053	-1.16723	Sig Up
PCSK7	3.12647	1.82538	3.59828	0.000431228	0.00141892	-0.152825	Sig Up
SMAGP	3.12351	0.396608	6.86908	1.50153e-10	1.50256e-08	13.6684	Sig Up
MAN2C1	3.12313	1.61004	3.21354	0.00159719	0.00439865	-1.29376	Sig Up
WDR44	3.12274	0.971047	3.715	0.000283764	0.000995188	0.163641	Sig Up
AGPAT6	3.11984	1.87239	3.61943	0.000400016	0.00133227	-0.0681439	Sig Up
MT1F	3.11908	1.2809	6.35641	2.2272e-09	1.05023e-07	11.1093	Sig Up
IL1R1	3.1185	0.36677	8.7394	3.75012e-15	3.78156e-12	23.9118	Sig Up
GDF15	3.11755	0.422371	6.71148	3.47967e-10	2.90541e-08	12.8511	Sig Up
CCDC124	3.11135	4.13391	2.83226	0.00524074	0.01243	-2.21944	Not Sig
SIGMAR1	3.10976	3.56883	2.9425	0.00375969	0.00930271	-1.99368	Not Sig
FAM134B	3.10822	1.37205	4.18752	4.73055e-05	0.000230874	1.79862	Sig Up
GAB2	3.10674	1.70392	3.81389	0.000197554	0.000736899	0.53225	Sig Up
C16orf42	3.10548	3.17006	3.0167	0.00299073	0.00759209	-1.79362	Not Sig
UPF1	3.10231	2.17181	3.35551	0.000997771	0.0029238	-0.875152	Sig Up
CAMSAP1	3.09825	0.834009	5.25263	4.91442e-07	6.36592e-06	5.96853	Sig Up
EZR	3.09783	4.39584	2.75718	0.00653568	0.0150626	-2.42308	Not Sig
S100PBP	3.095	1.37998	4.60603	8.54626e-06	5.9214e-05	3.35678	Sig Up
MT1L	3.09331	1.21147	4.60704	8.50987e-06	5.8993e-05	3.37679	Sig Up
PRUNE2	3.09322	2.50739	3.17233	0.00182578	0.00493794	-1.38872	Sig Up
CCDC107	3.0916	2.435	3.74386	0.000255486	0.000914573	0.328482	Sig Up
EHD2	3.09061	2.17685	4.19699	4.55679e-05	0.000224333	1.83736	Sig Up
PARP2	3.09056	1.66897	2.90716	0.0041863	0.0102308	-2.17823	Not Sig
KCTD3	3.08945	2.603	4.60238	8.67875e-06	6.00051e-05	3.33041	Sig Up
PINK1	3.08863	3.02399	2.71627	0.00735786	0.0167136	-2.52381	Not Sig
CFLAR	3.08563	2.77333	3.27865	0.00128962	0.00364425	-1.06647	Sig Up
NCDN	3.0849	1.79686	4.54183	1.11927e-05	7.33626e-05	3.12877	Sig Up
CCND3	3.08446	2.18874	3.41848	0.000806006	0.00243511	-0.74432	Sig Up
GPATCH2	3.08415	1.28896	4.46188	1.56046e-05	9.53221e-05	2.80773	Sig Up
LMAN1	3.08381	3.26638	2.40668	0.0172827	0.0350168	-3.20333	Not Sig
AGFG2	3.08268	1.27588	5.73616	4.98068e-08	1.11801e-06	8.11481	Sig Up
FAM129A	3.08089	1.56068	3.97305	0.000108723	0.000451316	1.06755	Sig Up
YWHAG	3.07946	2.90045	3.15522	0.00192933	0.00517527	-1.39979	Not Sig
RSU1	3.07856	2.02509	3.84995	0.000172819	0.000661252	0.645113	Sig Up
RANBP3	3.07838	1.38136	4.21074	4.31513e-05	0.000215084	1.86831	Sig Up
PPP1R18	3.07838	1.52366	4.29883	3.0344e-05	0.000162243	2.21872	Sig Up
METTL22	3.0782	1.36802	3.9319	0.00012709	0.000511834	0.909037	Sig Up
PKM2	3.07797	7.68655	3.17839	0.00179034	0.00485309	-1.32907	Sig Up
ESYT1	3.0772	1.32756	3.86953	0.000160648	0.000621953	0.687253	Sig Up
OAF	3.07367	0.602165	6.50289	1.0422e-09	6.0721e-08	11.8011	Sig Up
MRPL18	3.07322	3.42848	3.33135	0.00108209	0.00313207	-0.930572	Sig Up
CCDC90A	3.07273	2.60169	4.61443	8.24834e-06	5.75452e-05	3.3964	Sig Up
NBPF1	3.07265	2.34397	4.09366	6.83496e-05	0.000308538	1.47693	Sig Up
KIAA0100	3.07203	1.27399	5.41435	2.31735e-07	3.66444e-06	6.60553	Sig Up
TNPO3	3.07035	2.83532	3.74169	0.00025751	0.000920059	0.295303	Sig Up
DBNL	3.06838	2.86402	3.37633	0.000930104	0.00275791	-0.82463	Sig Up
SERPINE2	3.06765	3.84321	2.65989	0.00864421	0.019203	-2.67905	Not Sig
LOC100379224	3.06714	0.529255	7.95595	3.59319e-13	1.88412e-10	19.5108	Sig Up
ABCF2	3.06704	3.09651	2.99337	0.00321529	0.00809628	-1.86793	Not Sig
CNST	3.06686	0.642929	5.57335	1.09149e-07	2.06469e-06	7.38128	Sig Up
MYOF	3.06586	1.07074	4.69111	5.95362e-06	4.45226e-05	3.70591	Sig Up
POLE4	3.06473	2.94938	4.03302	8.64225e-05	0.000373283	1.26973	Sig Up
C4orf47	3.06362	0.488338	6.00877	1.29974e-08	4.12549e-07	9.38271	Sig Up
FBXL6	3.06267	0.661996	6.35841	2.20435e-09	1.0432e-07	11.0738	Sig Up
PYGL	3.06164	3.28994	2.49485	0.0136567	0.0285709	-2.99917	Not Sig
FRMD6-AS1	3.06093	0.299114	7.92414	4.31011e-13	2.17312e-10	19.3333	Sig Up
ARHGAP35	3.06052	2.3263	3.47235	0.000669926	0.0020753	-0.537399	Sig Up
GOLIM4	3.06031	2.74346	4.01193	9.37135e-05	0.000398755	1.17279	Sig Up
ADAM12	3.05996	0.787826	6.39042	1.86867e-09	9.31422e-08	11.2591	Sig Up
CTSD	3.05489	4.56692	2.47008	0.0145997	0.030192	-3.04417	Not Sig
MTG1	3.05448	1.52658	4.87444	2.69139e-06	2.3647e-05	4.37235	Sig Up
RGS17	3.04894	0.984259	4.19428	4.6059e-05	0.000226053	1.8256	Sig Up
MYC	3.04774	2.75961	2.39984	0.0175972	0.0355223	-3.21058	Not Sig
LOC100126784	3.04718	1.48487	4.77488	4.15256e-06	3.34373e-05	4.03061	Sig Up
LZTR1	3.04532	0.836382	5.97044	1.57344e-08	4.6247e-07	9.23065	Sig Up
PRDX5	3.03967	5.38238	2.71388	0.00740863	0.0168173	-2.49544	Not Sig
CSRNP1	3.03921	3.38228	2.94991	0.0036754	0.00911479	-1.9522	Not Sig
NOTCH2NL	3.03622	4.16822	2.7558	0.00656203	0.015118	-2.43061	Not Sig
DIXDC1	3.03415	1.44263	3.90641	0.000139907	0.000554283	0.838985	Sig Up
RNF19B	3.03309	0.652721	3.9165	0.000134692	0.000537335	0.730663	Sig Up
CUL4A	3.03285	2.25632	3.05201	0.0026783	0.00687889	-1.71158	Not Sig
EPOR	3.03082	0.280339	5.97704	1.5226e-08	4.51579e-07	9.21405	Sig Up
HSD3B7	3.02968	1.13303	4.55375	1.0648e-05	7.07113e-05	3.11544	Sig Up
APLP1	3.02877	2.67223	4.0077	9.52478e-05	0.000404209	1.15698	Sig Up
TCIRG1	3.02832	1.38155	4.68552	6.09751e-06	4.54161e-05	3.68256	Sig Up
MEGF9	3.02571	1.58101	6.14667	6.49878e-09	2.3599e-07	10.0486	Sig Up
IL8	3.02536	0.453545	7.23213	2.09036e-11	3.46868e-09	15.5612	Sig Up
SEPN1	3.02525	2.86406	3.61096	0.000412257	0.00136472	-0.121707	Sig Up
AEBP1	3.02488	2.61793	2.77168	0.00626497	0.0145256	-2.42396	Not Sig
KIFC3	3.02263	1.15143	4.13685	5.77454e-05	0.000269609	1.63813	Sig Up
FKBP5	3.02164	2.82205	3.02699	0.00289639	0.00738117	-1.85695	Not Sig
ALKBH7	3.02021	1.95724	3.36613	0.000962698	0.0028379	-0.860185	Sig Up
CEP70	3.01977	1.49631	3.50444	0.000599446	0.00189039	-0.474249	Sig Up
C9orf114	3.0169	1.28173	3.48374	0.000644057	0.00200736	-0.540331	Sig Up
GAR1	3.01663	0.860902	5.21658	5.79948e-07	7.2682e-06	5.85573	Sig Up
UGP2	3.01647	2.18191	3.2165	0.00158185	0.00436282	-1.26777	Sig Up
CHSY1	3.01517	0.996955	4.83879	3.14574e-06	2.68298e-05	4.21748	Sig Up
PPP1R3C	3.01234	0.786641	5.07392	1.10893e-06	1.18673e-05	5.12937	Sig Up
ZNF335	3.00886	1.5425	3.69373	0.00030647	0.00106003	0.115527	Sig Up
COL1A2	3.00868	1.27427	4.95861	1.85664e-06	1.75731e-05	4.70708	Sig Up
SDHAP2	3.00677	1.99446	2.79683	0.00581944	0.0136227	-2.40241	Not Sig
RNASEH1	3.00666	1.32785	3.5822	0.000456472	0.00149262	-0.265777	Sig Up
CTSC	3.00575	1.09231	5.36985	2.85388e-07	4.24648e-06	6.52353	Sig Up
TMEM205	3.00466	5.15046	2.56762	0.0111922	0.0239854	-2.83512	Not Sig
SLC27A4	3.00436	0.535746	5.86139	2.69921e-08	6.95167e-07	8.67005	Sig Up
ACER3	3.00367	1.60586	4.98643	1.64069e-06	1.59199e-05	4.7843	Sig Up
TNFAIP3	3.00354	1.43458	2.46062	0.0149747	0.0308751	-3.12788	Not Sig
IFNGR1	3.00331	2.25058	4.19563	4.58124e-05	0.000225291	1.84531	Sig Up
DKK3	3.00222	2.97792	2.9993	0.00315681	0.00796432	-1.87912	Not Sig
TBP	3.00096	1.35956	4.93477	2.06338e-06	1.91023e-05	4.6417	Sig Up
SP3	2.9971	1.99588	3.04776	0.00271422	0.00696201	-1.77629	Not Sig
GABBR1	2.99562	2.00785	3.4949	0.000619619	0.0019446	-0.534177	Sig Up
GNL1	2.99493	1.80098	4.24705	3.73446e-05	0.000191905	2.00877	Sig Up
ACLY	2.99184	3.10518	2.74343	0.00680213	0.0155999	-2.46638	Not Sig
IFITM2	2.9907	1.56923	3.84984	0.000172889	0.000661252	0.602527	Sig Up
SIDT2	2.9899	0.622595	5.94721	1.76597e-08	5.08793e-07	9.04778	Sig Up
COX7A2L	2.98881	2.87721	3.00954	0.00305806	0.00774501	-1.81078	Not Sig
WDR13	2.98726	2.58694	2.78639	0.00600078	0.0139922	-2.37794	Not Sig
ATP11A	2.98556	1.58272	4.72945	5.05136e-06	3.92876e-05	3.84276	Sig Up
RGS4	2.98547	0.578876	6.64081	5.056e-10	3.76586e-08	12.5095	Sig Up
EFEMP1	2.98536	2.42963	2.71147	0.00746009	0.0169107	-2.55694	Not Sig
ANO10	2.98272	0.868905	5.64674	7.6763e-08	1.56987e-06	7.71387	Sig Up
GOLGA1	2.98035	1.69448	4.6302	7.71563e-06	5.45252e-05	3.43729	Sig Up
2022-03-02	2.98027	1.27686	5.36659	2.89761e-07	4.29207e-06	6.48191	Sig Up
BCLAF1	2.97876	4.26974	2.62456	0.00955057	0.0209572	-2.72318	Not Sig
RAB24	2.97803	2.01025	3.74866	0.00025105	0.000900802	0.293636	Sig Up
LOC100129387	2.97725	1.38298	3.04379	0.00274821	0.00704188	-1.75379	Not Sig
AMBRA1	2.97509	0.915443	6.06629	9.74496e-09	3.33542e-07	9.62414	Sig Up
SYNCRIP	2.97363	3.71478	2.99295	0.0032195	0.00810378	-1.86191	Not Sig
ATF4	2.97201	4.20431	2.56393	0.0113068	0.0242072	-2.83973	Not Sig
TMEM189	2.972	1.2809	5.33459	3.3635e-07	4.79784e-06	6.34717	Sig Up
EFHD2	2.97183	2.01994	3.63863	0.00037355	0.00125722	-0.0940744	Sig Up
RRAD	2.96939	0.536933	5.43643	2.08898e-07	3.35183e-06	6.81329	Sig Up
KHNYN	2.96622	1.61462	3.96136	0.000113663	0.000467822	0.987432	Sig Up
PLEKHM1	2.9658	0.792096	5.78442	3.93695e-08	9.38204e-07	8.34192	Sig Up
HEATR5A	2.96575	1.71939	3.09334	0.00235085	0.00613158	-1.6085	Not Sig
SNORD35B	2.96509	0.666929	7.34456	1.12434e-11	2.26753e-09	16.1812	Sig Up
PRNP	2.96495	4.71564	2.50354	0.0133389	0.0279999	-2.98662	Not Sig
CLCF1	2.96473	0.998069	4.66932	6.53393e-06	4.78959e-05	3.60577	Sig Up
BLVRB	2.96215	3.62951	2.41137	0.0170705	0.0346137	-3.16892	Not Sig
FNBP4	2.96154	3.46413	2.66777	0.0084529	0.0188515	-2.63484	Not Sig
PRKRIR	2.96101	1.11198	5.41071	2.35719e-07	3.70509e-06	6.63609	Sig Up
SLIT2	2.96084	0.599119	7.09147	4.51306e-11	5.91617e-09	14.8416	Sig Up
MFSD10	2.95921	2.37438	3.03126	0.00285802	0.0072919	-1.76265	Not Sig
SLC20A2	2.95766	2.44296	5.44327	2.02279e-07	3.26526e-06	6.76843	Sig Up
KIAA0825	2.95723	0.630379	4.86087	2.85625e-06	2.478e-05	4.21061	Sig Up
PUS1	2.95555	0.694288	4.91478	2.25385e-06	2.05036e-05	4.53815	Sig Up
GEMIN5	2.9538	0.780817	6.27693	3.34968e-09	1.41193e-07	10.6837	Sig Up
SGMS2	2.95348	0.785101	4.9019	2.38546e-06	2.14479e-05	4.54748	Sig Up
NT5DC3	2.95321	2.07182	3.21132	0.00160881	0.00442693	-1.3131	Sig Up
CTTN	2.95262	3.57319	3.05797	0.00262858	0.0067671	-1.6521	Not Sig
CDC16	2.95103	1.98204	4.06681	7.58547e-05	0.000335712	1.35012	Sig Up
IFNGR2	2.95057	3.45025	2.75405	0.00659553	0.0151845	-2.4449	Not Sig
ZCCHC11	2.94991	2.99008	3.19502	0.00169642	0.00463692	-1.33963	Sig Up
SSFA2	2.94934	2.92132	3.37369	0.000938439	0.0027776	-0.841882	Sig Up
IGFBP6	2.94892	0.944966	5.38289	2.6852e-07	4.06469e-06	6.539	Sig Up
SCD	2.94823	3.41012	2.35517	0.0197755	0.0392844	-3.29715	Not Sig
TRIP10	2.94787	0.969404	5.39976	2.48137e-07	3.8495e-06	6.65191	Sig Up
FHL2	2.94776	0.608122	6.32598	2.60467e-09	1.1774e-07	10.9471	Sig Up
RNF216	2.94739	3.06515	2.6591	0.00866348	0.0192279	-2.67021	Not Sig
MOSPD3	2.947	2.07348	3.80087	0.000207279	0.000767577	0.457867	Sig Up
DNM2	2.94595	1.00257	5.84037	2.99325e-08	7.47399e-07	8.58184	Sig Up
RNF41	2.94413	1.68459	3.6681	0.000336123	0.00114776	0.0371856	Sig Up
C1orf43	2.94346	5.28092	2.3697	0.019042	0.0380289	-3.25427	Not Sig
AP2A1	2.94311	1.59168	5.67634	6.65529e-08	1.4066e-06	7.84041	Sig Up
GNAI1	2.94218	0.519358	5.76901	4.2444e-08	9.90032e-07	8.23894	Sig Up
SAMD9L	2.93695	1.48283	4.98708	1.63594e-06	1.58867e-05	4.84184	Sig Up
SMAD1	2.9362	2.77279	3.06493	0.00257162	0.0066348	-1.72482	Not Sig
GLT25D1	2.93508	1.73305	3.40098	0.000855497	0.00256336	-0.754829	Sig Up
FGFRL1	2.93472	1.43829	5.66867	6.90625e-08	1.44163e-06	7.8125	Sig Up
SDC2	2.93472	2.05107	3.60192	0.000425701	0.0014039	-0.16144	Sig Up
UBA6	2.92707	2.06709	3.16406	0.00187515	0.0050527	-1.42526	Not Sig
HIVEP3	2.92439	1.96964	2.84642	0.00502445	0.0119712	-2.27457	Not Sig
RRP8	2.92337	1.20357	5.04543	1.26043e-06	1.30411e-05	5.1149	Sig Up
SOAT1	2.92331	1.52866	4.11478	6.29501e-05	0.000289041	1.53009	Sig Up
MAFF	2.92317	1.87555	3.09641	0.00232806	0.00607819	-1.61212	Not Sig
ARL4C	2.92178	3.08271	2.38825	0.0181408	0.036468	-3.23186	Not Sig
TMEM43	2.92021	2.29457	3.61232	0.000410271	0.00135917	-0.125965	Sig Up
LOC642361	2.91927	0.534695	7.34904	1.09684e-11	2.24664e-09	16.2044	Sig Up
COBRA1	2.91926	1.36036	5.45182	1.94294e-07	3.1758e-06	6.81096	Sig Up
IRF9	2.91853	3.38572	2.59103	0.0104889	0.0227007	-2.84139	Not Sig
MRPS16	2.91832	2.54516	3.66171	0.000343926	0.00117104	0.026989	Sig Up
YY1AP1	2.91764	2.55941	2.95108	0.00366231	0.00908922	-1.98766	Not Sig
PSMB9	2.91763	2.49952	4.26686	3.45015e-05	0.000179762	2.01899	Sig Up
TM9SF1	2.91564	3.07178	2.61736	0.00974524	0.0213212	-2.76704	Not Sig
ALKBH5	2.91548	2.35751	3.58775	0.000447606	0.00146695	-0.180369	Sig Up
BCL3	2.91528	1.26163	4.80623	3.6249e-06	3.00943e-05	4.14719	Sig Up
HOMER2	2.91498	0.567841	6.52916	9.08623e-10	5.38965e-08	11.9581	Sig Up
PRDM2	2.91359	1.87041	2.99936	0.00315626	0.00796432	-1.96663	Not Sig
CEP350	2.91172	2.80868	3.00433	0.00310792	0.00785913	-1.83176	Not Sig
XIAP	2.91026	2.21552	3.91353	0.000136207	0.000542222	0.84061	Sig Up
HNRNPM	2.90988	4.42091	2.80547	0.00567326	0.0133162	-2.30269	Not Sig
PDRG1	2.9094	1.98562	3.12518	0.00212434	0.00562375	-1.53276	Not Sig
MGAT4B	2.90806	1.45979	4.85568	2.92185e-06	2.52489e-05	4.29839	Sig Up
TRAPPC12	2.90779	1.1892	5.89663	2.26865e-08	6.1488e-07	8.88731	Sig Up
SGTA	2.90684	2.9046	2.91637	0.00407104	0.00997333	-2.09111	Not Sig
OGFRL1	2.90665	1.74372	4.08527	7.06158e-05	0.000317055	1.41114	Sig Up
ABLIM3	2.90587	0.712343	5.73194	5.08394e-08	1.13343e-06	8.07771	Sig Up
OR7E12P	2.90537	0.250012	7.39426	8.53602e-12	1.80482e-09	16.4321	Sig Up
PDP1	2.90442	1.53687	3.03691	0.00280804	0.00717556	-1.77837	Not Sig
MUS81	2.90223	1.7048	3.50967	0.000588632	0.00186026	-0.469185	Sig Up
RHOB	2.90179	3.77804	3.02915	0.00287695	0.00733448	-1.77329	Not Sig
TPRA1	2.90148	1.3264	3.66124	0.000344506	0.00117272	0.013791	Sig Up
AP1S2	2.90087	3.12132	2.87621	0.00459598	0.011067	-2.15674	Not Sig
SUPT6H	2.90034	1.76558	3.72143	0.000277213	0.000976352	0.221326	Sig Up
TMEM184B	2.90027	0.660664	6.40111	1.76819e-09	9.01913e-08	11.268	Sig Up
ARHGEF2	2.89933	1.11693	5.76444	4.34017e-08	1.00878e-06	8.24874	Sig Up
AKD1	2.89803	0.51589	5.34735	3.16955e-07	4.59112e-06	6.37719	Sig Up
ITM2C	2.89561	4.14233	2.91011	0.00414915	0.0101457	-2.07689	Not Sig
METRN	2.89498	3.67197	3.51431	0.000579192	0.00183485	-0.440065	Sig Up
HINT3	2.89414	1.03285	5.72276	5.31557e-08	1.17309e-06	8.056	Sig Up
SLC7A1	2.89306	1.43161	3.55789	0.000497296	0.00160528	-0.31616	Sig Up
FAN1	2.89182	1.0806	3.37373	0.000938298	0.0027776	-0.968384	Sig Up
SOS1	2.89035	1.59787	3.12331	0.00213706	0.00564813	-1.53325	Not Sig
MED15	2.88993	1.83675	3.1255	0.00212218	0.00562014	-1.54627	Not Sig
CCDC130	2.8894	2.53269	2.97106	0.00344447	0.00860397	-1.95414	Not Sig
HNRNPA0	2.88669	1.97193	4.33214	2.65264e-05	0.000146295	2.33466	Sig Up
ESRRA	2.88523	0.90187	5.34209	3.24812e-07	4.67908e-06	6.40213	Sig Up
P4HA1	2.88459	2.56696	2.27818	0.0240915	0.0464301	-3.44888	Not Sig
ABCA2	2.8836	1.80096	4.4685	1.51836e-05	9.34935e-05	2.80453	Sig Up
MED27	2.88326	2.38979	3.70284	0.000296545	0.00103244	0.118234	Sig Up
C15orf39	2.88202	0.92439	4.91314	2.27016e-06	2.0609e-05	4.50244	Sig Up
PCGF1	2.88176	0.816601	5.92897	1.93319e-08	5.46168e-07	9.03169	Sig Up
KCNN4	2.88151	1.15265	5.02199	1.39993e-06	1.41582e-05	4.95438	Sig Up
RIC8A	2.8812	2.0569	3.61713	0.000403305	0.0013422	-0.114513	Sig Up
SPNS1	2.88088	2.13074	4.18102	4.85368e-05	0.000235568	1.72188	Sig Up
ARHGDIA	2.88053	2.96177	3.55806	0.000496989	0.0016052	-0.248255	Sig Up
PLIN2	2.8805	1.26462	3.17133	0.00183169	0.00495086	-1.4257	Sig Up
RAI14	2.87993	1.08895	4.79283	3.84192e-06	3.14773e-05	4.08022	Sig Up
C1orf55	2.87918	0.917254	3.36929	0.000952482	0.00281345	-0.908653	Sig Up
GALK1	2.87886	1.86447	4.63494	7.56223e-06	5.38183e-05	3.38113	Sig Up
KIAA0930	2.8763	0.573828	4.91077	2.29401e-06	2.07811e-05	4.44232	Sig Up
F13A1	2.87544	0.629561	4.83499	3.1983e-06	2.71897e-05	4.26811	Sig Up
RGL2	2.87245	1.96892	4.15936	5.2861e-05	0.000252259	1.67922	Sig Up
RDH10	2.87219	1.54949	4.66182	6.74603e-06	4.90209e-05	3.57061	Sig Up
PTGDS	2.8709	0.756083	3.4236	0.000792036	0.00240009	-0.77764	Sig Up
BCAM	2.86937	0.412854	7.2863	1.55135e-11	2.78584e-09	15.8656	Sig Up
SMS	2.86918	3.38767	2.50472	0.0132961	0.0279274	-3.04312	Not Sig
GRAMD3	2.8684	3.59229	3.40555	0.000842318	0.00253024	-0.831169	Sig Up
UBL4A	2.86826	1.90212	4.53056	1.17324e-05	7.62517e-05	3.0257	Sig Up
CHD6	2.86816	2.14965	4.40984	1.93311e-05	0.000113383	2.56713	Sig Up
ADAM9	2.86732	3.46462	2.65715	0.00871151	0.0193263	-2.66703	Not Sig
CHRD	2.86653	0.368587	6.77365	2.50074e-10	2.26982e-08	13.1652	Sig Up
SLC25A22	2.86587	1.24711	4.84295	3.08902e-06	2.64359e-05	4.23434	Sig Up
C1RL	2.8636	1.01916	5.1567	7.62365e-07	8.97919e-06	5.57972	Sig Up
ESYT2	2.86343	1.62208	3.35646	0.00099458	0.00291721	-0.878014	Sig Up
TUBA4A	2.85945	1.61252	4.13105	5.90721e-05	0.00027466	1.595	Sig Up
STAG3L2	2.8574	2.02203	3.49447	0.000620559	0.00194615	-0.527502	Sig Up
HIST2H2BE	2.85618	1.01242	4.25395	3.63294e-05	0.00018755	1.89036	Sig Up
CYFIP2	2.85502	1.61269	2.79572	0.0058386	0.0136626	-2.43251	Not Sig
SLC35A1	2.85501	1.55003	4.09982	6.67328e-05	0.000302973	1.43765	Sig Up
SPG21	2.85501	3.36965	2.48734	0.0139365	0.029034	-3.05171	Not Sig
TMEM168	2.85423	1.33896	5.86163	2.6961e-08	6.95167e-07	8.72955	Sig Up
AMPD2	2.85389	1.64589	2.78411	0.00604111	0.0140737	-2.42357	Not Sig
EPB41L2	2.85378	1.17875	5.40203	2.45507e-07	3.82227e-06	6.61217	Sig Up
PHRF1	2.85309	1.16429	4.88794	2.53645e-06	2.24665e-05	4.42804	Sig Up
ATG2B	2.8528	0.684234	5.32092	3.5839e-07	5.03552e-06	6.17081	Sig Up
MBD3	2.85274	2.34847	5.19563	6.38329e-07	7.85517e-06	5.6976	Sig Up
MYLIP	2.85263	0.426579	6.13907	6.75345e-09	2.42489e-07	10.0287	Sig Up
CRABP2	2.85233	0.326148	7.77423	1.01182e-12	3.40103e-10	18.5076	Sig Up
TXNIP	2.85217	1.83903	3.61359	0.000408424	0.00135408	-0.186411	Sig Up
HADHA	2.85083	3.8719	2.55175	0.0116927	0.0249299	-2.91052	Not Sig
MRPS10	2.84962	2.30779	3.14275	0.00200813	0.00536251	-1.48783	Not Sig
SLC35F5	2.84777	1.95765	3.71557	0.000283176	0.00099415	0.187217	Sig Up
PLCD3	2.84678	1.03825	4.14819	5.52339e-05	0.000260923	1.61554	Sig Up
MXD1	2.84522	1.13845	3.4432	0.000740629	0.00226632	-0.674537	Sig Up
RHOT2	2.84438	2.68081	2.49755	0.0135572	0.0283848	-3.03679	Not Sig
NOP16	2.84303	2.4944	3.03167	0.00285438	0.00728546	-1.79687	Not Sig
EIF4H	2.84299	5.58573	2.33514	0.0208272	0.0410686	-3.32358	Not Sig
BRMS1	2.84217	2.07098	2.98426	0.0033071	0.00830514	-1.91102	Not Sig
CIAO1	2.84055	3.28552	2.59525	0.0103663	0.0224652	-2.82402	Not Sig
RNF187	2.83919	4.04966	2.5111	0.0130677	0.0275011	-2.97079	Not Sig
ZNF436	2.83875	1.11711	6.0379	1.12359e-08	3.6915e-07	9.50878	Sig Up
ZDHHC5	2.83811	0.475128	6.90467	1.24035e-10	1.29046e-08	13.8532	Sig Up
C20orf111	2.8381	2.62072	2.41014	0.0171258	0.0347096	-3.22605	Not Sig
APOL2	2.83648	1.08737	5.07526	1.10227e-06	1.18343e-05	5.21223	Sig Up
PPIP5K1	2.83597	0.41663	5.50986	1.47662e-07	2.58254e-06	7.0585	Sig Up
H1FX	2.8351	2.0785	3.56321	0.00048808	0.0015802	-0.296902	Sig Up
PVRL2	2.83077	1.50221	4.52826	1.18458e-05	7.67603e-05	3.03755	Sig Up
SH2B3	2.82969	0.406019	6.42648	1.55055e-09	8.26264e-08	11.3955	Sig Up
SIRT6	2.82954	1.02789	6.13096	7.03585e-09	2.49278e-07	9.97495	Sig Up
KLC2	2.82821	0.971222	4.74896	4.64442e-06	3.66991e-05	3.81006	Sig Up
SLC25A39	2.8281	3.13412	2.57037	0.0111075	0.023839	-2.90625	Not Sig
VASN	2.82393	0.548177	6.6009	6.23836e-10	4.28525e-08	12.3238	Sig Up
CSTB	2.82325	4.51945	2.63784	0.0092002	0.0202766	-2.67157	Not Sig
ODZ4	2.82206	1.2589	3.88377	0.000152316	0.000594435	0.652691	Sig Up
ITGA2	2.82159	1.17872	3.95688	0.000115614	0.000474211	0.926089	Sig Up
TYK2	2.82098	1.13622	4.83677	3.17358e-06	2.6997e-05	4.25953	Sig Up
C16orf53	2.82089	1.84522	4.19248	4.63875e-05	0.00022741	1.75302	Sig Up
SNHG1	2.82069	2.5599	3.42049	0.00080049	0.00242067	-0.783655	Sig Up
MTX2	2.82011	1.72631	3.41792	0.000807523	0.00243857	-0.732354	Sig Up
ABHD2	2.81851	2.52567	3.0815	0.00244064	0.00633425	-1.66436	Not Sig
ABHD16A	2.81795	1.83065	5.32807	3.46689e-07	4.91855e-06	6.20622	Sig Up
PADI2	2.81592	0.83406	3.88678	0.000150608	0.000589133	0.786415	Sig Up
NUMA1	2.81481	2.77839	2.77347	0.00623232	0.014465	-2.43908	Not Sig
FAM160A2	2.81354	1.40705	3.24895	0.00142234	0.00397389	-1.26196	Sig Up
CNN2	2.81296	0.767425	4.77047	4.23263e-06	3.38533e-05	4.02118	Sig Up
DRG2	2.81183	1.35788	4.63005	7.72056e-06	5.45306e-05	3.33388	Sig Up
ST3GAL1	2.81128	0.46994	6.304	2.9158e-09	1.26149e-07	10.7824	Sig Up
GAA	2.8098	1.53858	3.73104	0.0002677	0.000949225	0.227118	Sig Up
ASAP3	2.80877	1.10996	6.49094	1.10916e-09	6.29438e-08	11.7667	Sig Up
B4GALT7	2.80853	1.02266	4.45927	1.57739e-05	9.60425e-05	2.79026	Sig Up
MICAL1	2.80846	0.391158	6.54012	8.58021e-10	5.20731e-08	11.9777	Sig Up
C6orf48	2.80746	3.86	2.68214	0.00811403	0.0181917	-2.60074	Not Sig
IFT140	2.80688	1.05149	2.79258	0.00589265	0.0137744	-2.50774	Not Sig
SLC39A9	2.80453	2.31337	2.62459	0.00954973	0.0209572	-2.76021	Not Sig
PKD1P1	2.80351	2.72301	3.08176	0.00243863	0.00633155	-1.606	Not Sig
RAB1B	2.8019	4.245	2.72424	0.00719074	0.0163846	-2.4981	Not Sig
BEST1	2.80022	0.489553	6.25813	3.6876e-09	1.52934e-07	10.5897	Sig Up
ACSL4	2.80017	0.841031	6.42112	1.59421e-09	8.42844e-08	11.4159	Sig Up
COL18A1	2.79965	0.246777	7.31242	1.34307e-11	2.58916e-09	16.0075	Sig Up
CGNL1	2.79812	0.143962	7.83775	7.05372e-13	2.71963e-10	18.8544	Sig Up
NRBP1	2.79716	2.88273	2.58449	0.0106813	0.0230525	-2.85774	Not Sig
AKAP11	2.7969	1.35101	2.84706	0.00501491	0.0119506	-2.31969	Not Sig
ACIN1	2.79625	2.58769	3.11754	0.00217676	0.00574379	-1.55661	Not Sig
ARHGAP24	2.79592	0.153084	7.36461	1.00619e-11	2.09368e-09	16.2689	Sig Up
HSD17B14	2.79508	1.15761	3.20859	0.00162318	0.00446087	-1.37009	Sig Up
MLEC	2.79285	4.05194	2.2167	0.0281099	0.0530587	-3.57673	Not Sig
ENDOG	2.79274	1.37376	3.79148	0.000214578	0.000789478	0.389567	Sig Up
PSMC6	2.79248	2.82558	2.72723	0.00712888	0.0162668	-2.52748	Not Sig
TWIST1	2.79158	0.958867	5.15504	7.68148e-07	9.03108e-06	5.58419	Sig Up
COQ6	2.79147	1.46945	2.95127	0.0036602	0.0090857	-2.07134	Not Sig
PITPNM1	2.79111	0.746642	4.58064	9.51157e-06	6.46718e-05	3.18668	Sig Up
SUGP1	2.7904	1.00619	4.5782	9.60943e-06	6.51877e-05	3.15435	Sig Up
PML	2.78951	1.17748	5.9958	1.38665e-08	4.26705e-07	9.35105	Sig Up
HK2	2.7883	1.3118	2.92392	0.0039787	0.00978552	-2.0577	Not Sig
FBLIM1	2.78797	0.892567	4.37711	2.20984e-05	0.000126225	2.50558	Sig Up
FAM63B	2.78793	2.23782	3.44072	0.000746946	0.00228298	-0.681735	Sig Up
TRAF3IP2	2.78792	1.91517	4.28333	3.22954e-05	0.00017023	2.09447	Sig Up
SNIP1	2.78789	0.843294	4.84772	3.02528e-06	2.60226e-05	4.26219	Sig Up
ZNF426	2.78542	1.40217	3.23915	0.00146887	0.00408908	-1.33419	Sig Up
FKRP	2.78516	0.628511	6.32007	2.68499e-09	1.20351e-07	10.8839	Sig Up
TUFT1	2.78451	0.458646	5.87201	2.56164e-08	6.68251e-07	8.73754	Sig Up
CAP1	2.7845	4.91845	2.30988	0.0222234	0.043365	-3.37412	Not Sig
PAPOLA	2.7825	3.81676	2.63541	0.00926354	0.0203991	-2.71326	Not Sig
GLTSCR2	2.78151	2.35227	3.3076	0.00117143	0.00335436	-1.03356	Sig Up
CAD	2.78145	1.24211	4.60756	8.49119e-06	5.88947e-05	3.26452	Sig Up
ID4	2.78026	4.6007	2.2759	0.0242314	0.0466446	-3.4577	Not Sig
CRAT	2.77964	1.86614	3.74175	0.000257458	0.000920059	0.217676	Sig Up
TMEM129	2.77857	1.91544	3.80059	0.000207493	0.000767739	0.407909	Sig Up
PARP3	2.77743	1.29369	5.21466	5.85075e-07	7.3025e-06	5.6898	Sig Up
NENF	2.77692	4.63502	2.47474	0.0144178	0.029896	-3.04101	Not Sig
GNAI2	2.77674	4.90855	2.46437	0.0148252	0.0305908	-3.06337	Not Sig
MAGOHB	2.77659	2.20626	5.14468	8.05205e-07	9.36596e-06	5.49731	Sig Up
ARF3	2.776	2.67269	3.18235	0.00176754	0.00480391	-1.38913	Sig Up
CAMLG	2.77347	3.46637	2.60111	0.0101985	0.0221565	-2.78312	Not Sig
THSD7A	2.77076	1.69823	3.31213	0.00115388	0.0033159	-1.15272	Sig Up
PCBP4	2.7696	2.47306	2.87319	0.00463783	0.0111575	-2.18955	Not Sig
SYS1	2.76936	1.54092	4.79659	3.77986e-06	3.1027e-05	4.07672	Sig Up
MORC2	2.76905	0.612006	5.53971	1.28137e-07	2.32651e-06	7.24089	Sig Up
EVC2	2.76823	0.404918	6.00574	1.31958e-08	4.15825e-07	9.35308	Sig Up
NR1H2	2.767	2.64969	3.38365	0.000907334	0.00269405	-0.837401	Sig Up
ANKH	2.76697	1.35323	3.23823	0.00147333	0.00409713	-1.25115	Sig Up
MIR21	2.76478	0.859179	5.05143	1.22692e-06	1.27851e-05	5.13046	Sig Up
NUDCD3	2.76478	3.31958	2.53261	0.012323	0.026131	-3.00103	Not Sig
SESN2	2.76465	0.989587	5.31641	3.65973e-07	5.10492e-06	6.23998	Sig Up
LOC254128	2.76465	0.456144	4.95531	1.88397e-06	1.77548e-05	4.6587	Sig Up
TAF10	2.7632	2.71576	2.88058	0.00453599	0.0109467	-2.15602	Not Sig
LDLR	2.76208	1.62203	2.61558	0.00979419	0.0214094	-2.82709	Not Sig
GSDMD	2.76165	1.17673	5.49401	1.59186e-07	2.73495e-06	7.01041	Sig Up
DCAF4	2.76113	0.468656	7.1481	3.31351e-11	4.77328e-09	15.1379	Sig Up
ZNF621	2.7598	1.62237	2.6921	0.00788638	0.017745	-2.65746	Not Sig
IMP4	2.75766	2.41131	2.64375	0.00904812	0.0199818	-2.73116	Not Sig
CLIC4	2.75725	6.78331	2.42195	0.0165994	0.0338206	-3.1426	Not Sig
TSPYL2	2.75696	1.09305	3.77194	0.000230548	0.000836727	0.277868	Sig Up
APOLD1	2.75652	0.781615	6.62301	5.5533e-10	4.022e-08	12.3876	Sig Up
CRTC2	2.75605	0.744166	5.1206	8.98117e-07	1.0132e-05	5.37683	Sig Up
RC3H2	2.75488	0.962112	3.22454	0.00154085	0.0042632	-1.40654	Sig Up
DHPS	2.75403	2.41095	2.8189	0.00545261	0.012872	-2.34566	Not Sig
MEF2A	2.75293	1.55914	4.4765	1.46895e-05	9.13059e-05	2.84071	Sig Up
UBXN11	2.75218	1.1748	4.94066	2.01032e-06	1.87117e-05	4.53224	Sig Up
CPSF2	2.75182	1.70035	4.22062	4.149e-05	0.000208948	1.90794	Sig Up
ATP6V1B2	2.75138	2.37721	2.68026	0.00815772	0.0182678	-2.63988	Not Sig
IPO13	2.75118	1.68559	3.23831	0.00147291	0.00409682	-1.33779	Sig Up
AZI1	2.74947	0.504031	5.76354	4.35924e-08	1.01142e-06	8.22774	Sig Up
LSS	2.74916	1.585	3.30409	0.0011852	0.00338862	-1.11175	Sig Up
CCDC97	2.749	1.01587	5.2029	6.17444e-07	7.63592e-06	5.73225	Sig Up
SGSH	2.74833	1.22498	4.17896	4.89325e-05	0.000237049	1.62711	Sig Up
RRAGD	2.74706	1.80489	2.91526	0.00408482	0.0100052	-2.06448	Not Sig
LETMD1	2.7454	1.29254	5.05994	1.18092e-06	1.24143e-05	5.12381	Sig Up
SESTD1	2.74452	2.20839	2.86522	0.00475006	0.0113961	-2.29298	Not Sig
C19orf29	2.74192	0.672743	5.97547	1.53451e-08	4.53509e-07	9.19227	Sig Up
ZCCHC6	2.74003	1.05676	5.3754	2.78094e-07	4.16156e-06	6.48881	Sig Up
ZNF441	2.73993	0.617925	4.878	2.64966e-06	2.3343e-05	4.29216	Sig Up
ZNF529	2.73782	1.67246	3.91524	0.000135333	0.000539069	0.829664	Sig Up
APLN	2.73705	0.774597	4.42294	1.83198e-05	0.000108667	2.56246	Sig Up
MTSS1L	2.73669	3.19591	2.94719	0.00370622	0.00918255	-2.06844	Not Sig
TMED4	2.73632	5.47672	2.30813	0.0223233	0.0435405	-3.38289	Not Sig
NAPA	2.73626	4.0139	2.5166	0.0128737	0.0271452	-2.96307	Not Sig
ARPC2	2.73505	5.30187	2.29526	0.0230687	0.0447813	-3.40281	Not Sig
DYNC1LI2	2.73477	4.30919	2.82946	0.00528452	0.0125203	-2.26836	Not Sig
DIDO1	2.73447	1.72063	3.89931	0.000143694	0.000565841	0.697141	Sig Up
TNFAIP6	2.73421	1.83437	3.46401	0.000689473	0.00212866	-0.619556	Sig Up
SDC1	2.73263	0.580887	6.36057	2.17986e-09	1.03912e-07	11.0839	Sig Up
TBC1D17	2.73141	1.70177	2.9629	0.0035319	0.00880557	-1.99886	Not Sig
MAZ	2.73136	2.38336	3.71966	0.000279	0.000981329	0.199026	Sig Up
SAMD4A	2.73092	1.48995	3.75378	0.0002464	0.000886404	0.289643	Sig Up
TGFB1I1	2.73054	1.64434	2.9028	0.00424198	0.0103553	-2.16327	Not Sig
RNASE4	2.72948	0.978511	4.29296	3.10699e-05	0.000165116	2.15604	Sig Up
EDNRA	2.72822	0.531239	6.19928	4.97726e-09	1.9134e-07	10.3426	Sig Up
LRIG1	2.72703	3.93029	2.46104	0.0149579	0.0308501	-3.15304	Not Sig
PEA15	2.72506	6.57458	2.91709	0.00406221	0.00995357	-2.00483	Not Sig
HEXA	2.72465	2.66297	2.35464	0.0198026	0.0393262	-3.32814	Not Sig
CEBPD	2.72299	5.89401	2.16477	0.0319463	0.0591419	-3.65682	Not Sig
CCNT1	2.72261	0.750743	5.52019	1.40602e-07	2.50088e-06	7.14732	Sig Up
TATDN2	2.72201	0.781279	5.73673	4.96695e-08	1.11699e-06	8.06626	Sig Up
NR2F6	2.72131	1.20353	4.4876	1.40289e-05	8.78669e-05	2.81388	Sig Up
OPHN1	2.72084	1.05053	4.9106	2.29572e-06	2.07811e-05	4.42434	Sig Up
MMP14	2.72032	0.812357	5.97841	1.51223e-08	4.49519e-07	9.26684	Sig Up
OPA3	2.72008	0.904096	3.57961	0.00046067	0.00150334	-0.278936	Sig Up
TRIOBP	2.71981	1.58441	3.2889	0.00124655	0.00354239	-1.0848	Sig Up
RREB1	2.71845	0.550037	6.57843	7.01955e-10	4.52373e-08	12.204	Sig Up
CLDN12	2.71806	3.13724	3.09099	0.00236843	0.00616517	-1.65773	Not Sig
MVD	2.7164	1.12398	4.71636	5.34354e-06	4.0988e-05	3.72625	Sig Up
ZNF528	2.71625	0.979325	4.36728	2.30009e-05	0.00013019	2.38215	Sig Up
GSTT2	2.71614	0.404085	6.21024	4.70751e-09	1.82576e-07	10.3528	Sig Up
MTMR2	2.71542	1.89278	3.23699	0.00147932	0.00411204	-1.23562	Sig Up
FRMD6	2.7142	0.859524	5.10997	9.42409e-07	1.0523e-05	5.40189	Sig Up
COL4A5	2.71382	1.08416	5.46496	1.82621e-07	3.0342e-06	6.82525	Sig Up
ANGPTL2	2.71308	0.760037	5.19218	6.48493e-07	7.93012e-06	5.65494	Sig Up
SLC5A6	2.71216	1.22796	5.66057	7.18163e-08	1.48492e-06	7.6996	Sig Up
SARS	2.71204	4.90977	2.13261	0.0345424	0.0632602	-3.71986	Not Sig
HERC4	2.71168	0.403521	6.34183	2.4008e-09	1.10788e-07	10.9766	Sig Up
YAP1	2.70961	1.7259	3.27921	0.00128723	0.00363985	-1.15568	Sig Up
SEPT7P2	2.70833	2.70366	3.10572	0.00226022	0.00592704	-1.5842	Not Sig
SAE1	2.70791	3.32425	3.95359	0.00011707	0.000479124	0.875753	Sig Up
CCDC86	2.70752	1.40987	4.44745	1.65623e-05	0.000100003	2.73809	Sig Up
RPUSD1	2.70708	0.940615	5.64228	7.84297e-08	1.59648e-06	7.62097	Sig Up
ANGEL2	2.7064	1.49084	3.0739	0.00249996	0.00646774	-1.73363	Not Sig
ZNF513	2.70586	1.06441	4.54079	1.12417e-05	7.36104e-05	3.0042	Sig Up
MICA	2.70585	0.873432	4.98755	1.63255e-06	1.58851e-05	4.83973	Sig Up
MAP3K12	2.70459	0.322296	5.37691	2.76134e-07	4.14643e-06	6.44501	Sig Up
SURF6	2.70389	1.39004	4.27656	3.31858e-05	0.000174292	2.09749	Sig Up
NANS	2.7021	1.47801	3.12969	0.00209394	0.00554982	-1.547	Not Sig
SLC35B3	2.70104	0.824936	6.00246	1.34139e-08	4.20676e-07	9.35002	Sig Up
CUX1	2.70056	3.80016	2.43844	0.0158887	0.0325243	-3.16859	Not Sig
AXL	2.69966	1.32994	5.2512	4.94681e-07	6.39524e-06	5.97914	Sig Up
ANKRD27	2.69949	0.721017	5.05367	1.21465e-06	1.26875e-05	5.04797	Sig Up
HSF1	2.6994	2.46452	2.72534	0.00716786	0.0163462	-2.53561	Not Sig
PROSC	2.69825	2.10695	3.51891	0.000569996	0.00180791	-0.438882	Sig Up
BIN1	2.6975	1.01836	3.30799	0.00116991	0.00335146	-1.15056	Sig Up
LOC647979	2.69691	3.09367	2.69439	0.00783495	0.0176475	-2.58236	Not Sig
PHC1	2.69605	1.28825	5.18744	6.62663e-07	8.0583e-06	5.61734	Sig Up
SUMO3	2.69604	4.33288	2.45911	0.0150357	0.0309861	-3.08335	Not Sig
KAT2A	2.69455	1.37982	3.39738	0.000866034	0.00258979	-0.91383	Sig Up
GRPEL1	2.69313	1.88958	2.99527	0.00319647	0.00805198	-1.90831	Not Sig
SPHK1	2.69307	1.11403	4.54649	1.09769e-05	7.22548e-05	3.11706	Sig Up
UBE3B	2.69295	2.06197	2.75463	0.00658451	0.0151618	-2.54541	Not Sig
DNAJB9	2.69196	2.55331	2.60712	0.0100286	0.0218308	-2.80142	Not Sig
PRIC285	2.69166	0.305597	7.21332	2.31796e-11	3.75138e-09	15.4661	Sig Up
YOD1	2.69092	0.619235	4.56641	1.00976e-05	6.78119e-05	3.16642	Sig Up
USP46	2.68981	0.898901	4.19174	4.65234e-05	0.000227821	1.69438	Sig Up
YTHDC1	2.68963	3.02764	2.9227	0.00399355	0.00981652	-2.02124	Not Sig
WWC1	2.68962	0.751172	5.64829	7.61933e-08	1.56065e-06	7.66773	Sig Up
ACAD8	2.68824	1.45546	5.08499	1.05496e-06	1.14863e-05	5.23587	Sig Up
LASP1	2.6882	1.00015	4.53657	1.14414e-05	7.46196e-05	2.99428	Sig Up
GRAMD1A	2.68776	1.95157	3.05642	0.00264146	0.00679492	-1.78012	Not Sig
MAFG	2.68774	1.73083	3.35287	0.0010067	0.00294441	-0.918299	Sig Up
DHX36	2.68698	2.77531	3.07028	0.00252864	0.0065342	-1.6641	Not Sig
SYNGR2	2.68683	0.674267	6.68891	3.92168e-10	3.20146e-08	12.7468	Sig Up
MAPKAP1	2.68584	2.36291	2.78225	0.0060741	0.014138	-2.41679	Not Sig
ATG14	2.68453	1.12294	3.76053	0.00024039	0.000867402	0.298197	Sig Up
LOC648987	2.68436	1.33538	3.36257	0.000974325	0.00286699	-0.950597	Sig Up
DDR2	2.68387	0.902819	4.57324	9.81209e-06	6.62683e-05	3.22958	Sig Up
HLA-J	2.68274	0.410665	6.61529	5.78367e-10	4.16583e-08	12.3845	Sig Up
COL8A1	2.68188	1.61524	5.3572	3.02745e-07	4.44422e-06	6.39161	Sig Up
RFK	2.68166	2.02999	2.52116	0.0127144	0.0268482	-3.0139	Not Sig
IGF2R	2.68135	1.04744	3.64803	0.000361199	0.00122161	-0.049482	Sig Up
ALKBH2	2.68105	2.55113	3.17582	0.00180527	0.0048865	-1.41458	Sig Up
TMEM176B	2.67983	1.8338	3.97843	0.000106516	0.000444178	1.00581	Sig Up
PLA2G4C	2.67981	0.590828	6.22011	4.47688e-09	1.76238e-07	10.4295	Sig Up
TNFRSF10B	2.67886	1.5782	2.35238	0.0199188	0.0395331	-3.36985	Not Sig
PKD2	2.67847	1.67884	2.83834	0.00514695	0.0122319	-2.29092	Not Sig
PSMG2	2.67805	3.15082	2.62967	0.00941428	0.0206928	-2.73181	Not Sig
GCLM	2.67765	1.79597	3.94148	0.000122568	0.000496367	0.928296	Sig Up
C9orf3	2.67748	1.37161	5.52259	1.39008e-07	2.49107e-06	7.14846	Sig Up
G6PD	2.6766	0.529043	7.19037	2.62896e-11	4.10275e-09	15.3413	Sig Up
LRRC37A3	2.67617	0.73265	5.06478	1.15548e-06	1.22253e-05	5.13567	Sig Up
TGFBR2	2.67616	0.371816	6.53461	8.83084e-10	5.28601e-08	11.9479	Sig Up
FAM73A	2.67573	1.24865	5.19589	6.37586e-07	7.85517e-06	5.64725	Sig Up
SNUPN	2.67555	1.60411	3.77562	0.000227456	0.000827796	0.353111	Sig Up
BGN	2.67374	2.86488	2.35045	0.0200189	0.0397137	-3.37016	Not Sig
MFN2	2.67305	1.34892	4.62862	7.76738e-06	5.48317e-05	3.2988	Sig Up
CD2AP	2.67302	0.858111	5.37	2.8519e-07	4.24648e-06	6.51671	Sig Up
CD58	2.67271	1.32684	4.52999	1.17606e-05	7.63594e-05	3.0227	Sig Up
PPP2CB	2.67265	3.44804	2.55727	0.0115166	0.0245841	-2.89551	Not Sig
TRAF1	2.67168	0.460475	5.82031	3.30291e-08	8.07795e-07	8.5044	Sig Up
BCKDK	2.67146	3.09263	2.17675	0.0310234	0.0577186	-3.68113	Not Sig
DEXI	2.67027	1.43192	4.80767	3.60234e-06	2.99354e-05	4.06466	Sig Up
SNX12	2.67004	0.674723	6.37189	2.05631e-09	1.00209e-07	11.1334	Sig Up
IL6	2.6689	0.384413	6.34052	2.41707e-09	1.10788e-07	11.0148	Sig Up
NUDT8	2.66813	0.348012	6.38536	1.91818e-09	9.5248e-08	11.1974	Sig Up
PITX1	2.66738	0.739926	5.53723	1.29659e-07	2.35089e-06	7.22055	Sig Up
ZNF83	2.66606	2.53781	2.81671	0.00548798	0.0129369	-2.37582	Not Sig
DDX23	2.66469	2.48533	3.72369	0.000274952	0.000969954	0.163895	Sig Up
C1orf63	2.66354	2.96006	2.19505	0.0296573	0.0555257	-3.62659	Not Sig
HOXA4	2.66284	0.980164	3.8567	0.000168525	0.000647857	0.656578	Sig Up
LINC00471	2.66242	0.362378	6.94312	1.0084e-10	1.10159e-08	14.0294	Sig Up
LOC100132247	2.66183	1.1872	5.2682	4.57418e-07	6.03856e-06	6.07936	Sig Up
PHKA1	2.66102	0.984545	6.02706	1.1862e-08	3.83949e-07	9.45527	Sig Up
MIDN	2.6607	2.1383	3.26205	0.00136231	0.00382574	-1.17956	Sig Up
LINC00115	2.66017	0.46439	5.70331	5.84127e-08	1.25943e-06	7.98547	Sig Up
THBS2	2.66001	2.56855	3.35156	0.00101112	0.00295338	-0.974817	Sig Up
TMEM38B	2.65722	1.29614	5.49952	1.5508e-07	2.68198e-06	7.04609	Sig Up
LOC654433	2.65598	1.34451	4.26178	3.52093e-05	0.000182578	2.04933	Sig Up
PGM2L1	2.65585	2.26085	2.57452	0.0109805	0.0235933	-2.88604	Not Sig
PDCD10	2.65465	1.93154	3.68849	0.000312325	0.00107687	0.0368911	Sig Up
CD83	2.6537	1.03301	3.6724	0.000330967	0.00113369	-0.0830575	Sig Up
DCTN5	2.65353	1.38919	3.83757	0.000180958	0.0006856	0.583968	Sig Up
FUS	2.65349	4.30087	2.68846	0.00796891	0.0179031	-2.56635	Not Sig
ADORA1	2.652	1.36904	4.82297	3.37024e-06	2.83754e-05	4.14818	Sig Up
PI4K2A	2.65192	0.722405	5.96463	1.61957e-08	4.73905e-07	9.1285	Sig Up
TMEM194A	2.65104	1.44026	4.6974	5.79563e-06	4.36709e-05	3.68982	Sig Up
PTPRJ	2.65041	1.02281	5.37513	2.78444e-07	4.16205e-06	6.46442	Sig Up
ANKRD37	2.64962	0.994556	3.07136	0.00252007	0.00651647	-1.69305	Not Sig
STK39	2.64891	1.3715	4.30047	3.01451e-05	0.000161558	2.17426	Sig Up
OPTN	2.64847	1.06583	5.13127	8.55726e-07	9.78858e-06	5.48438	Sig Up
CAST	2.64839	3.35471	2.2883	0.0234811	0.0454337	-3.44062	Not Sig
LAMC1	2.64779	2.93443	2.55374	0.011629	0.024812	-2.94837	Not Sig
ADAMTS9	2.6477	1.59337	5.12179	8.9331e-07	1.00952e-05	5.36633	Sig Up
CYTH2	2.64639	2.22446	2.63723	0.00921599	0.0203012	-2.76133	Not Sig
ZNF610	2.64607	0.672747	5.39255	2.56661e-07	3.95367e-06	6.4841	Sig Up
APEH	2.6459	1.99669	2.89283	0.00437161	0.0106223	-2.17872	Not Sig
PIGN	2.64585	0.823567	5.88155	2.44401e-08	6.45917e-07	8.75083	Sig Up
UNC93B1	2.64377	0.857405	4.92141	2.18884e-06	2.00095e-05	4.49142	Sig Up
MAN2A1	2.64312	1.43326	5.55999	1.16337e-07	2.17555e-06	7.31631	Sig Up
CLEC2B	2.64242	0.341161	6.77602	2.4694e-10	2.26373e-08	13.1942	Sig Up
DAAM1	2.64237	1.50827	3.60775	0.000416977	0.00137791	-0.240039	Sig Up
FLYWCH2	2.63988	1.79081	3.67246	0.000330892	0.00113369	-0.00753184	Sig Up
LOC100131564	2.63754	1.8241	2.37149	0.0189533	0.0378806	-3.34645	Not Sig
SFI1	2.63681	0.418294	6.08044	9.07587e-09	3.15585e-07	9.67002	Sig Up
UBA1	2.6363	4.53138	2.16653	0.0318088	0.0589374	-3.66107	Not Sig
CAMK1	2.63572	1.7708	3.23539	0.00148709	0.00413101	-1.24993	Sig Up
IFI27L1	2.6357	2.31333	3.28464	0.00126431	0.00358522	-1.14264	Sig Up
OSTM1	2.63512	1.59967	4.47291	1.49092e-05	9.21476e-05	2.77063	Sig Up
EAPP	2.63416	1.97791	3.1785	0.00178971	0.00485286	-1.52357	Sig Up
AIM1	2.63341	0.410125	5.98785	1.44273e-08	4.37795e-07	9.24926	Sig Up
YKT6	2.6319	3.82524	2.77335	0.00623448	0.0144651	-2.39177	Not Sig
C3orf19	2.63149	1.44337	3.84762	0.000174322	0.00066546	0.532267	Sig Up
STAM	2.63128	0.812305	5.22051	5.69591e-07	7.15893e-06	5.81669	Sig Up
COG7	2.62975	0.874528	5.10101	9.8138e-07	1.08473e-05	5.21537	Sig Up
SNRNP70	2.62806	2.75461	2.95986	0.00356505	0.00887641	-1.94038	Not Sig
CYP27A1	2.62767	1.25436	4.10495	6.54121e-05	0.000298257	1.42622	Sig Up
STK25	2.62696	2.41962	2.94073	0.00378003	0.00934599	-2.05477	Not Sig
TINF2	2.62696	2.39152	3.08335	0.00242643	0.00630237	-1.70385	Not Sig
NRAS	2.625	2.87155	2.56195	0.0113688	0.0243146	-2.91268	Not Sig
PKNOX2	2.62256	0.574266	5.30077	3.93498e-07	5.41277e-06	6.07012	Sig Up
TADA1	2.6223	2.32537	2.31134	0.0221404	0.0432289	-3.51832	Not Sig
IGFBP2	2.62176	6.44185	2.18172	0.0306472	0.0571242	-3.62847	Not Sig
C17orf63	2.62034	1.74854	3.79059	0.000215279	0.000790502	0.300504	Sig Up
RBM15B	2.61912	1.81583	3.90504	0.000140631	0.000556163	0.750241	Sig Up
HIST1H2BG	2.61883	0.137454	7.07221	5.01206e-11	6.50526e-09	14.6979	Sig Up
DPP9	2.61878	0.980256	5.04055	1.2883e-06	1.32659e-05	5.04244	Sig Up
NCAPH2	2.61858	1.84873	3.00609	0.00309104	0.00782097	-1.88912	Not Sig
TYW1	2.618	2.03153	2.97419	0.00341142	0.00853093	-1.97122	Not Sig
CD163L1	2.61711	0.576117	5.87294	2.54996e-08	6.68119e-07	8.78232	Sig Up
QSOX1	2.6167	1.02379	4.03506	8.57478e-05	0.00037098	1.25823	Sig Up
MGC2752	2.61632	1.87533	3.33007	0.00108675	0.00314303	-1.01847	Sig Up
DHRS3	2.61503	1.70495	4.43883	1.71613e-05	0.000103158	2.69897	Sig Up
KLF3	2.61454	2.85374	3.4462	0.000733026	0.0022499	-0.672843	Sig Up
VAMP1	2.61421	0.327237	6.04646	1.0764e-08	3.58134e-07	9.52109	Sig Up
SLC2A4RG	2.61329	0.851176	5.85899	2.73126e-08	7.02042e-07	8.70308	Sig Up
SEC31A	2.61212	3.59128	2.20669	0.0288167	0.0541977	-3.59701	Not Sig
SLC16A4	2.61089	0.175376	7.56607	3.27293e-12	7.80087e-10	17.3641	Sig Up
TPD52L2	2.61079	2.52973	2.24839	0.0259714	0.0495646	-3.55168	Not Sig
MRPL9	2.61075	2.81542	2.68966	0.00794167	0.017848	-2.65936	Not Sig
DBNDD1	2.61004	1.88381	2.87229	0.00465035	0.0111835	-2.22613	Not Sig
LOC100506990	2.60947	0.721116	3.92894	0.000128519	0.00051671	0.817997	Sig Up
QPCTL	2.60905	0.295517	7.84901	6.61578e-13	2.71019e-10	18.9186	Sig Up
ILF3	2.60867	4.72456	2.0791	0.0392664	0.0706677	-3.8208	Not Sig
TRIM56	2.60807	1.06946	4.40267	1.99074e-05	0.000116295	2.55271	Sig Up
CC2D1B	2.60805	0.408272	5.95366	1.71031e-08	4.94932e-07	9.09653	Sig Up
ARSA	2.60767	1.08233	4.16808	5.10782e-05	0.000245295	1.45599	Sig Up
WDR77	2.60763	1.54476	4.3125	2.87183e-05	0.000155823	2.10845	Sig Up
ZNF688	2.60735	0.936103	5.55649	1.18296e-07	2.19652e-06	7.2312	Sig Up
ARRDC4	2.60591	1.92818	3.37328	0.000939735	0.0027804	-0.897997	Sig Up
ST20	2.60521	0.811179	5.86141	2.69892e-08	6.95167e-07	8.71005	Sig Up
MX1	2.60441	1.29761	5.00883	1.48476e-06	1.48414e-05	4.79278	Sig Up
PIGO	2.60326	1.26144	4.41538	1.88968e-05	0.000111585	2.52154	Sig Up
ETS1	2.60238	0.627128	5.11123	9.37036e-07	1.0472e-05	5.41178	Sig Up
PRSS23	2.60226	1.48788	3.94524	0.000120835	0.000490866	0.879138	Sig Up
MTHFR	2.60165	0.511497	4.85874	2.88296e-06	2.49952e-05	4.22078	Sig Up
MRPL14	2.60156	2.71424	2.78031	0.00610881	0.0142138	-2.45689	Not Sig
REXO1	2.59973	0.424117	6.63144	5.31221e-10	3.89038e-08	12.4431	Sig Up
RALGDS	2.59798	2.28813	4.39879	2.02258e-05	0.000117788	2.42706	Sig Up
FLJ43663	2.59759	2.407	2.71905	0.00729913	0.0166061	-2.57073	Not Sig
CLIP1	2.59737	2.48647	2.7057	0.00758479	0.0171607	-2.64067	Not Sig
CD82	2.597	2.76611	2.46609	0.0147568	0.0304785	-3.15903	Not Sig
TNFAIP1	2.59663	1.85503	3.43551	0.0007604	0.00231654	-0.781135	Sig Up
ZNF358	2.59655	1.35174	4.1604	5.26449e-05	0.000251536	1.57326	Sig Up
ZFHX4	2.5963	2.12485	4.40138	2.00127e-05	0.000116858	2.52531	Sig Up
CYP51A1	2.59601	4.22972	2.6415	0.00910569	0.020092	-2.69852	Not Sig
COL27A1	2.5954	0.447949	7.27779	1.62581e-11	2.84686e-09	15.8232	Sig Up
CHERP	2.59357	2.17959	3.00308	0.00312005	0.00788523	-1.90306	Not Sig
C12orf76	2.59355	1.09017	3.16498	0.00186958	0.00504079	-1.60371	Not Sig
SMAD3	2.5929	1.32112	3.65256	0.000355389	0.00120445	-0.0762371	Sig Up
FAS	2.5923	0.852942	6.16847	5.81983e-09	2.16739e-07	10.1555	Sig Up
SBDSP1	2.59173	4.2514	2.19816	0.0294308	0.0552022	-3.60974	Not Sig
CCNI	2.59067	4.12126	2.33369	0.020905	0.0411787	-3.33397	Not Sig
GAP43	2.58973	6.27306	2.16846	0.0316591	0.0587015	-3.64957	Not Sig
REXO2	2.58964	3.39616	2.46499	0.0148006	0.0305448	-3.09334	Not Sig
NFKB1	2.58895	1.06656	3.25434	0.00139738	0.00391248	-1.28498	Sig Up
MAPK8IP3	2.58836	0.820795	5.09212	1.02155e-06	1.12157e-05	5.26365	Sig Up
IL6R	2.58822	0.632091	6.4642	1.27479e-09	7.08105e-08	11.6375	Sig Up
ICK	2.58742	0.616731	4.91889	2.21328e-06	2.02047e-05	4.4861	Sig Up
PPP2R5B	2.58712	1.15648	4.01278	9.34084e-05	0.000398079	1.1334	Sig Up
C19orf6	2.58646	2.46409	2.59035	0.0105087	0.0227323	-2.82653	Not Sig
DAPK3	2.58424	0.858623	3.77654	0.000226689	0.000825463	0.406932	Sig Up
RIF1	2.58349	2.65357	2.6474	0.0089554	0.019797	-2.73065	Not Sig
FAM108A1	2.58287	1.45013	5.86367	2.66907e-08	6.92824e-07	8.7448	Sig Up
SNAPC1	2.58265	1.46883	3.58194	0.000456885	0.00149322	-0.304639	Sig Up
TMEM70	2.58255	2.8368	2.33104	0.0210484	0.0413802	-3.38921	Not Sig
EIF2B4	2.58231	1.91099	2.80837	0.00562486	0.0132191	-2.38806	Not Sig
CX3CL1	2.57974	1.18014	4.53823	1.13624e-05	7.42519e-05	2.95753	Sig Up
GIGYF1	2.57968	1.34757	4.01468	9.27329e-05	0.000395715	1.16287	Sig Up
BTG2	2.57955	3.10851	2.46942	0.0146254	0.0302357	-3.18945	Not Sig
FAT1	2.5793	1.32064	3.99549	9.98019e-05	0.000420406	1.03984	Sig Up
SPAG16	2.57791	2.77295	4.01693	9.19338e-05	0.000392879	1.15769	Sig Up
POLD1	2.57763	0.650854	5.52694	1.36161e-07	2.45858e-06	7.07818	Sig Up
MCAM	2.57712	1.04032	3.32534	0.00110408	0.00318451	-1.13141	Sig Up
MFGE8	2.57679	1.37728	2.81681	0.00548633	0.0129369	-2.39985	Not Sig
HOMER3	2.57667	1.46261	3.79067	0.000215218	0.000790498	0.409331	Sig Up
PAK2	2.57643	2.93327	3.06378	0.00258096	0.00665757	-1.71836	Not Sig
MAPK3	2.57625	1.14388	5.00035	1.54203e-06	1.52872e-05	4.87612	Sig Up
MED29	2.57568	2.53347	2.61731	0.0097467	0.0213212	-2.82191	Not Sig
RPP21	2.57547	2.11739	3.1797	0.00178276	0.00483656	-1.36	Sig Up
ANKRD13A	2.57533	1.68174	3.40041	0.000857152	0.00256774	-0.857766	Sig Up
SCML1	2.57452	1.00992	3.72108	0.000277573	0.000977094	0.057667	Sig Up
IKBKAP	2.57409	2.74378	2.46982	0.0146099	0.0302083	-3.13233	Not Sig
MKNK2	2.57401	1.88655	2.72569	0.00716068	0.0163365	-2.53927	Not Sig
PRPF39	2.57263	1.56058	5.03291	1.33317e-06	1.3611e-05	4.99767	Sig Up
SAV1	2.57248	1.08308	5.56523	1.13466e-07	2.13099e-06	7.26265	Sig Up
C12orf51	2.57126	2.44674	2.29123	0.0233066	0.0451694	-3.49202	Not Sig
C4orf46	2.56806	1.04209	3.52421	0.00055955	0.00177913	-0.558457	Sig Up
RNF25	2.56801	1.217	4.35911	2.37785e-05	0.000133725	2.30293	Sig Up
FZD1	2.56797	0.998709	5.62472	8.53388e-08	1.71844e-06	7.63504	Sig Up
ARNT	2.56625	1.3631	3.6005	0.000427839	0.00140953	-0.209803	Sig Up
PEX3	2.56542	1.50725	3.12009	0.00215914	0.00570189	-1.59376	Not Sig
TMEM104	2.56526	0.841231	4.66923	6.53641e-06	4.78959e-05	3.47627	Sig Up
UBE2S	2.56444	2.71383	3.28545	0.00126089	0.00358004	-1.09368	Sig Up
LMBRD1	2.56395	2.54009	3.03979	0.00278286	0.00711537	-1.83681	Not Sig
KIF13A	2.56313	0.402549	6.07627	9.26832e-09	3.20576e-07	9.65398	Sig Up
EIF1AD	2.56302	1.23386	3.35241	0.00100823	0.00294757	-1.00448	Sig Up
YRDC	2.56277	1.94621	4.06194	7.72981e-05	0.000340262	1.2984	Sig Up
PTOV1	2.56238	3.96999	2.28414	0.0237301	0.0458479	-3.47621	Not Sig
CD97	2.56226	1.16758	4.84432	3.07066e-06	2.63265e-05	4.16521	Sig Up
IRF2BP1	2.5621	0.61791	5.80162	3.61943e-08	8.72189e-07	8.39616	Sig Up
LRP3	2.56133	0.62807	6.0068	1.31263e-08	4.14633e-07	9.34271	Sig Up
GOLGA4	2.5612	3.88469	2.21794	0.0280236	0.0529359	-3.5925	Not Sig
SNX9	2.56082	1.11207	3.13433	0.00206304	0.00547902	-1.59615	Not Sig
ABI1	2.56047	2.13957	3.73182	0.000266945	0.000947781	0.188853	Sig Up
PCYT1A	2.55933	0.594857	6.03637	1.13222e-08	3.71057e-07	9.48329	Sig Up
FBXW5	2.55922	2.17927	3.59831	0.000431185	0.00141892	-0.213264	Sig Up
ASXL1	2.55861	1.49518	3.1491	0.00196763	0.00526523	-1.50014	Not Sig
CDIPT	2.55844	2.00319	3.37032	0.000949172	0.0028043	-0.90911	Sig Up
LOC441242	2.55753	0.634526	6.10748	7.92082e-09	2.78376e-07	9.86362	Sig Up
DDX41	2.5566	3.02585	2.21218	0.0284268	0.0535798	-3.64488	Not Sig
PYCR2	2.55629	2.24786	3.26476	0.00135018	0.00379818	-1.15217	Sig Up
IER5L	2.55607	0.694766	4.94799	1.94609e-06	1.82485e-05	4.70186	Sig Up
ZNF470	2.55587	0.63657	5.67299	6.76386e-08	1.41868e-06	7.84852	Sig Up
STC1	2.55426	0.311672	7.87337	5.75858e-13	2.51631e-10	18.985	Sig Up
HSPA6	2.55322	0.369965	5.0782	1.08775e-06	1.17168e-05	5.13812	Sig Up
AKT2	2.55273	2.0381	2.8105	0.00558971	0.013146	-2.35133	Not Sig
SNHG7	2.55149	1.76901	2.8718	0.00465723	0.011196	-2.22648	Not Sig
ERBB4	2.5513	1.15183	6.05257	1.04393e-08	3.49997e-07	9.52308	Sig Up
SLC38A7	2.55092	0.455427	4.57498	9.74034e-06	6.59762e-05	3.07803	Sig Up
SGK1	2.549	3.87616	1.88618	0.061154	0.103521	-4.18026	Not Sig
TCERG1	2.54824	3.52906	2.37231	0.0189129	0.0378055	-3.29732	Not Sig
CCDC85B	2.5481	3.3153	2.27698	0.0241651	0.0465375	-3.47699	Not Sig
LAYN	2.54644	0.603137	4.95161	1.91514e-06	1.79968e-05	4.7177	Sig Up
FAM13A	2.54623	1.77438	2.61991	0.00967592	0.0211897	-2.78895	Not Sig
RASAL2	2.54539	1.40172	2.96815	0.00347545	0.00867473	-1.96203	Not Sig
CHD1L	2.54536	2.52052	2.31164	0.0221234	0.0432022	-3.42551	Not Sig
NQO2	2.54473	1.76421	2.66972	0.00840634	0.0187651	-2.73474	Not Sig
NPAS2	2.54459	0.872559	3.4783	0.000656298	0.00203969	-0.538763	Sig Up
C5orf62	2.54441	2.53281	2.04807	0.0422522	0.0752559	-3.91285	Not Sig
GPAA1	2.5441	3.83959	3.16655	0.00186017	0.00501955	-1.49713	Not Sig
CERS2	2.54408	2.91496	2.36004	0.0195267	0.0388489	-3.33992	Not Sig
GLRX	2.54317	2.02659	2.2369	0.0267297	0.0508268	-3.60373	Not Sig
ACOX1	2.54306	1.50707	3.06987	0.00253193	0.00654139	-1.81503	Not Sig
TMEM147	2.54236	5.45121	2.20073	0.0292445	0.0548764	-3.59708	Not Sig
LOC728730	2.54217	0.716825	6.36238	2.15965e-09	1.03703e-07	11.1147	Sig Up
TADA2B	2.54189	0.481873	6.29538	3.04756e-09	1.30985e-07	10.7441	Sig Up
GALNTL2	2.54188	0.909509	4.72371	5.17749e-06	3.99607e-05	3.81786	Sig Up
CACNA2D1	2.54165	0.903956	3.92398	0.000130949	0.000524797	0.876617	Sig Up
MAP4K5	2.54138	2.28396	2.59826	0.0102797	0.0222959	-2.86628	Not Sig
CAB39	2.54126	1.61299	4.7207	5.2449e-06	4.04206e-05	3.74504	Sig Up
PEX2	2.54096	2.68743	2.58885	0.0105527	0.0228126	-2.90807	Not Sig
TAF6L	2.54028	1.25869	5.59227	9.97062e-08	1.91372e-06	7.39999	Sig Up
DAGLB	2.54023	1.68901	4.29063	3.13627e-05	0.000166182	2.08235	Sig Up
GMDS	2.54002	0.616259	5.71174	5.60742e-08	1.22309e-06	7.97142	Sig Up
PPP2R3C	2.53976	2.10739	2.85401	0.00491195	0.0117416	-2.31688	Not Sig
KIF1C	2.53904	1.31788	5.10369	9.6957e-07	1.0753e-05	5.32528	Sig Up
TMEM30A	2.53855	2.49703	2.77075	0.00628214	0.0145628	-2.46646	Not Sig
CAPZB	2.5384	4.48416	2.69272	0.00787234	0.0177165	-2.5984	Not Sig
RFTN1	2.53794	0.903223	5.06764	1.14069e-06	1.21079e-05	5.142	Sig Up
IL13RA1	2.53519	1.06766	5.80752	3.51643e-08	8.50496e-07	8.40391	Sig Up
ABHD12	2.53453	2.16536	2.61691	0.00975767	0.0213402	-2.85026	Not Sig
SEMA4B	2.53369	0.834347	5.50945	1.47951e-07	2.58254e-06	7.00585	Sig Up
MAP3K5	2.53364	1.0953	5.53997	1.27977e-07	2.32651e-06	7.1921	Sig Up
FDX1L	2.53272	1.60473	3.6442	0.000366185	0.00123592	-0.0731186	Sig Up
ABCA13	2.53264	1.10983	4.45945	1.57622e-05	9.60163e-05	2.70201	Sig Up
TMEM126B	2.53244	2.48723	4.80874	3.58558e-06	2.98434e-05	4.09594	Sig Up
TRADD	2.53231	0.80437	5.1848	6.70716e-07	8.1336e-06	5.6889	Sig Up
CD99L2	2.53211	1.44253	5.3881	2.62056e-07	4.01788e-06	6.4643	Sig Up
PTHLH	2.53171	0.696101	5.7513	4.62704e-08	1.05624e-06	8.14234	Sig Up
TBRG1	2.53164	4.2468	2.13155	0.0346311	0.0633961	-3.72854	Not Sig
SLC25A14	2.53157	1.24608	3.3102	0.00116131	0.00333193	-1.14766	Sig Up
HTT	2.53086	1.55342	2.58084	0.01079	0.0232337	-2.90047	Not Sig
FADS1	2.52995	2.83318	2.68379	0.00807584	0.0181154	-2.68178	Not Sig
DCBLD2	2.52964	1.83612	3.63054	0.000384494	0.00128744	-0.106885	Sig Up
RFNG	2.52951	0.869339	5.04238	1.27777e-06	1.31752e-05	5.05892	Sig Up
MRPS18B	2.529	2.86096	2.45464	0.0152167	0.0312952	-3.19996	Not Sig
ZFAND3	2.52846	1.53166	3.96172	0.00011351	0.000467484	1.01561	Sig Up
SNORD76	2.52693	0.199913	9.34494	1.00686e-16	1.46655e-13	27.4464	Sig Up
KAZN	2.52681	1.69895	3.40187	0.000852933	0.00255626	-0.859155	Sig Up
LOC286467	2.526	0.508452	4.98035	1.68574e-06	1.62608e-05	4.78147	Sig Up
NIP7	2.52531	1.74459	2.49007	0.0138342	0.0288593	-3.11272	Not Sig
XAF1	2.52505	0.97822	5.2985	3.97646e-07	5.44696e-06	6.10655	Sig Up
NADSYN1	2.52496	1.00691	4.13667	5.77872e-05	0.000269681	1.52165	Sig Up
TNK2	2.52225	1.61077	3.2044	0.00164545	0.00451544	-1.38001	Sig Up
TNFRSF21	2.52182	1.82398	4.89655	2.44223e-06	2.17643e-05	4.35627	Sig Up
ZNF295	2.52172	1.16867	3.24594	0.00143652	0.00401007	-1.2877	Sig Up
TP73-AS1	2.5215	0.929903	4.6733	6.42402e-06	4.73553e-05	3.58343	Sig Up
TRAK2	2.52094	0.986567	4.30275	2.98693e-05	0.000160408	1.97389	Sig Up
PPP2R5D	2.52063	2.57355	3.98792	0.000102729	0.000430857	0.993781	Sig Up
C2orf18	2.52051	3.45792	2.71704	0.0073414	0.0166878	-2.5793	Not Sig
LRRCC1	2.51962	2.23477	3.41482	0.00081611	0.00246166	-0.86742	Sig Up
MBD1	2.51872	1.56322	4.32054	2.78014e-05	0.000151928	2.20596	Sig Up
ITSN2	2.51849	1.20914	4.74266	4.77229e-06	3.7551e-05	3.82116	Sig Up
ECE1	2.51848	2.04858	2.81674	0.00548744	0.0129369	-2.37371	Not Sig
OSBP	2.51776	1.24993	4.62772	7.79716e-06	5.50124e-05	3.31122	Sig Up
HSPA8	2.51766	8.59514	2.32019	0.0216441	0.0424178	-3.35634	Not Sig
H2AFX	2.51748	3.20803	3.85967	0.000166672	0.00064243	0.665871	Sig Up
OCIAD2	2.51683	2.97746	2.70451	0.00761092	0.0172168	-2.60689	Not Sig
XPO5	2.5154	1.5144	5.20089	6.23164e-07	7.6994e-06	5.68503	Sig Up
ARL2	2.51499	2.78624	2.82444	0.00536385	0.012683	-2.33063	Not Sig
C12orf52	2.5144	0.783563	2.65342	0.00880413	0.0195071	-2.91302	Not Sig
SRRT	2.51426	2.96697	2.26664	0.0248051	0.0476441	-3.50362	Not Sig
AMPD3	2.5142	0.276871	6.25776	3.69465e-09	1.52934e-07	10.6155	Sig Up
MRPL55	2.51389	3.84501	2.0885	0.0383986	0.069316	-3.81785	Not Sig
MAVS	2.51328	1.68422	3.57789	0.000463464	0.00151133	-0.325119	Sig Up
CARS2	2.51286	1.21848	4.67201	6.45958e-06	4.75189e-05	3.53266	Sig Up
NPR2	2.51189	0.686175	5.51399	1.44802e-07	2.55552e-06	7.05315	Sig Up
UTP20	2.51177	1.47131	3.50631	0.000595559	0.00187989	-0.550945	Sig Up
SSNA1	2.51167	3.01252	2.61315	0.009861	0.0215303	-2.82115	Not Sig
SLC27A3	2.5115	1.18841	4.28927	3.15342e-05	0.000166956	1.97651	Sig Up
FBXL20	2.51017	1.19624	2.7253	0.00716869	0.0163462	-2.64491	Not Sig
C11orf30	2.50957	1.03262	4.57418	9.77334e-06	6.61087e-05	3.11291	Sig Up
TATDN1	2.50925	1.43902	3.18678	0.00174236	0.00475054	-1.43721	Sig Up
C1orf9	2.50796	1.81952	2.33761	0.0206951	0.0408265	-3.39983	Not Sig
ARL8A	2.50718	2.25588	3.98064	0.000105624	0.000440965	1.03837	Sig Up
MOXD1	2.50672	2.35973	4.19189	4.6496e-05	0.000227771	1.70928	Sig Up
C9orf86	2.50598	1.25264	4.64251	7.32314e-06	5.24585e-05	3.4572	Sig Up
ANTXR1	2.5058	1.60012	3.90863	0.000138746	0.000550824	0.701344	Sig Up
CYP4F24P	2.50491	0.620336	4.79182	3.85881e-06	3.15566e-05	3.94877	Sig Up
FGGY	2.50463	1.03263	5.37732	2.75601e-07	4.14319e-06	6.42923	Sig Up
RCC1	2.50438	0.563776	6.80423	2.12446e-10	2.03281e-08	13.3427	Sig Up
INTS9	2.50412	1.00236	2.80757	0.00563826	0.0132459	-2.42613	Not Sig
POLR2J3	2.50401	2.36257	4.14969	5.49086e-05	0.000260042	1.68895	Sig Up
IMMP2L	2.5038	2.12147	2.34357	0.0203787	0.0403298	-3.40364	Not Sig
NMI	2.50284	1.20538	4.99268	1.59565e-06	1.56217e-05	4.82646	Sig Up
CAPN1	2.5024	1.84766	2.5444	0.0119315	0.0253829	-3.00114	Not Sig
PLD3	2.50235	3.20264	2.31694	0.0218253	0.0427282	-3.4394	Not Sig
PRRC2A	2.50232	3.10302	2.89448	0.00434992	0.010583	-2.12861	Not Sig
PTPN14	2.50212	1.71811	5.00237	1.5282e-06	1.51766e-05	4.84917	Sig Up
CEBPG	2.50189	3.48823	2.0205	0.0450652	0.0795636	-3.94211	Not Sig
DYNC2H1	2.5018	1.89016	2.34217	0.0204524	0.0404493	-3.49464	Not Sig
NPNT	2.50144	1.57542	4.40074	2.0065e-05	0.000117007	2.46952	Sig Up
NFYA	2.50128	1.11615	4.96679	1.7904e-06	1.71067e-05	4.65833	Sig Up
BICD1	2.50086	1.80186	3.87006	0.000160334	0.000621106	0.629299	Sig Up
AGPAT2	2.50021	0.499	5.52508	1.37372e-07	2.47363e-06	7.20065	Sig Up
RBM38	2.49883	1.02931	3.73159	0.000267163	0.00094783	0.243333	Sig Up
ST6GALNAC4	2.49833	1.20382	5.45548	1.9097e-07	3.13974e-06	6.84898	Sig Up
RAB13	2.4983	3.74065	2.20183	0.0291653	0.0547512	-3.6104	Not Sig
PILRB	2.4979	2.45048	3.63938	0.00037255	0.00125417	-0.163303	Sig Up
SSBP2	2.49737	2.74628	3.567	0.000481612	0.00156273	-0.34086	Sig Up
DAXX	2.49731	2.76637	2.27413	0.0243402	0.0468334	-3.52246	Not Sig
GGA1	2.49537	0.550041	5.0801	1.07849e-06	1.16661e-05	5.16087	Sig Up
E2F3	2.4947	0.782172	5.19188	6.49372e-07	7.93348e-06	5.70804	Sig Up
TPD52	2.49439	2.31171	2.49982	0.0134738	0.028238	-3.07087	Not Sig
TRIM28	2.4941	3.68495	2.45255	0.0153017	0.0314307	-3.12621	Not Sig
VAMP3	2.49391	2.1705	3.4054	0.000842752	0.00253096	-0.814563	Sig Up
DDX60L	2.49301	0.623796	4.77181	4.2082e-06	3.37196e-05	3.80588	Sig Up
KIAA1324	2.49301	0.283617	6.26825	3.50171e-09	1.46191e-07	10.5776	Sig Up
DTX3L	2.49289	1.28712	5.18543	6.68781e-07	8.11764e-06	5.66114	Sig Up
AUP1	2.49195	5.35867	2.12748	0.0349731	0.0639686	-3.73563	Not Sig
ACTA2	2.49139	0.406175	5.90056	2.22507e-08	6.05178e-07	8.8733	Sig Up
ZBTB38	2.49056	2.57318	2.53669	0.0121863	0.025883	-3.02095	Not Sig
CPEB1	2.49013	0.215253	6.63243	5.28452e-10	3.89038e-08	12.4502	Sig Up
AMDHD2	2.48993	0.711245	4.50244	1.31906e-05	8.34535e-05	2.84872	Sig Up
LOC100505549	2.4898	0.349721	5.99884	1.36581e-08	4.22274e-07	9.29759	Sig Up
TARDBP	2.4898	3.39468	2.50467	0.013298	0.0279274	-3.05892	Not Sig
C9orf69	2.48976	0.703709	5.26635	4.61327e-07	6.07793e-06	5.99898	Sig Up
RGMA	2.48753	2.46706	4.11364	6.32318e-05	0.000289928	1.41595	Sig Up
ENDOD1	2.48399	2.00192	4.92478	2.15652e-06	1.98079e-05	4.50565	Sig Up
SERPINB8	2.48355	0.900446	3.97515	0.000107855	0.000448527	1.05183	Sig Up
SIKE1	2.48256	1.68651	4.11536	6.28082e-05	0.000288592	1.45807	Sig Up
ARAP2	2.48251	2.37378	1.90177	0.0590686	0.10051	-4.2461	Not Sig
PDXK	2.48244	2.47255	3.25001	0.00141743	0.00396184	-1.25943	Sig Up
DSTN	2.48186	5.84633	2.22196	0.0277445	0.0524949	-3.54874	Not Sig
MRPL17	2.48106	2.22149	2.81402	0.00553183	0.0130262	-2.36683	Not Sig
MAP1S	2.4804	1.43432	4.65999	6.79886e-06	4.92955e-05	3.50291	Sig Up
CHURC1	2.48039	3.14336	2.75471	0.00658283	0.0151606	-2.48905	Not Sig
FOXRED1	2.47968	1.75029	3.78371	0.000220798	0.000807599	0.305107	Sig Up
ZNF397	2.47956	0.828994	4.5609	1.03338e-05	6.90095e-05	3.08084	Sig Up
CP	2.4784	0.318832	4.86534	2.80085e-06	2.43801e-05	4.30604	Sig Up
ATRIP	2.47831	0.649533	5.3516	3.10741e-07	4.53116e-06	6.33939	Sig Up
GNB1	2.478	5.28487	2.13701	0.0341773	0.0626703	-3.70943	Not Sig
EXOC8	2.47634	0.864022	4.23451	3.92602e-05	0.000200258	1.81199	Sig Up
PHPT1	2.47624	6.19447	2.52594	0.0125499	0.0265307	-2.91948	Not Sig
SNX21	2.47547	1.23728	4.16798	5.1098e-05	0.000245295	1.6282	Sig Up
CNPY3	2.47518	2.21304	3.18244	0.00176706	0.00480391	-1.46673	Sig Up
FAM158A	2.47513	1.54142	4.14227	5.65313e-05	0.000265141	1.596	Sig Up
SEC14L2	2.47403	1.43164	2.72424	0.00719072	0.0163846	-2.65001	Not Sig
FADD	2.47365	1.40517	3.87131	0.000159583	0.000618562	0.62559	Sig Up
MECR	2.47356	1.09563	3.87909	0.000155011	0.000603137	0.657992	Sig Up
CERS5	2.47323	2.32731	2.34511	0.0202974	0.0402114	-3.36699	Not Sig
ZBTB47	2.47301	0.67207	6.158	6.13666e-09	2.26607e-07	10.0772	Sig Up
MAN2B2	2.47172	0.449949	5.46422	1.83256e-07	3.04089e-06	6.83244	Sig Up
RASSF8	2.47152	1.29845	4.2114	4.30375e-05	0.000214598	1.85005	Sig Up
PIGP	2.47132	1.16188	3.66973	0.00033416	0.00114254	-0.0667136	Sig Up
STK35	2.47117	0.848305	3.78031	0.000223571	0.000816832	0.310344	Sig Up
POMT2	2.47107	1.40685	4.56619	1.01068e-05	6.78391e-05	3.08834	Sig Up
FAM210A	2.47085	1.4189	2.4863	0.0139757	0.0291036	-3.1089	Not Sig
ASH2L	2.47062	1.34739	4.20245	4.45927e-05	0.000220425	1.70461	Sig Up
RRN3P1	2.47031	0.849181	4.07203	7.43389e-05	0.000330007	1.24147	Sig Up
DNHD1	2.47023	0.836049	5.455	1.91405e-07	3.13974e-06	6.77596	Sig Up
YARS	2.47016	3.45193	2.07924	0.0392536	0.0706544	-3.85242	Not Sig
FANCM	2.46946	0.472359	5.66416	7.05812e-08	1.46632e-06	7.68895	Sig Up
MON2	2.46848	1.85841	2.70953	0.0075018	0.0169964	-2.71472	Not Sig
FGFR1OP	2.46847	1.2908	5.28919	4.15152e-07	5.62214e-06	6.02707	Sig Up
LOC100288778	2.4679	0.933535	5.78656	3.89609e-08	9.32005e-07	8.36552	Sig Up
FAM20A	2.46774	0.299808	7.29698	1.46253e-11	2.73105e-09	15.9211	Sig Up
KIAA1683	2.46739	0.961804	5.01672	1.43336e-06	1.44094e-05	4.90059	Sig Up
STX6	2.46735	2.05333	2.52781	0.0124858	0.0264038	-3.0023	Not Sig
HPS5	2.46728	0.969331	5.46947	1.78772e-07	2.993e-06	6.8778	Sig Up
SPAG4	2.46712	0.415666	5.16788	7.24527e-07	8.65011e-06	5.61794	Sig Up
ADCY8	2.46549	1.57831	2.37895	0.018588	0.0372699	-3.35309	Not Sig
LY6E	2.46539	2.06734	3.35305	0.00100608	0.00294324	-0.951394	Sig Up
ZFAND5	2.46534	7.06333	2.14241	0.0337332	0.061986	-3.69866	Not Sig
RRP12	2.46495	1.07021	3.73579	0.000263111	0.000935736	0.172751	Sig Up
FNTA	2.46468	3.06873	2.2493	0.0259121	0.049473	-3.54387	Not Sig
PRKD2	2.46391	0.719442	5.48565	1.65611e-07	2.82314e-06	6.85575	Sig Up
ATF6	2.46375	2.55776	2.6327	0.00933443	0.020531	-2.7636	Not Sig
PLAA	2.46359	1.41852	4.15509	5.37563e-05	0.000255786	1.55601	Sig Up
RNF103	2.46348	1.32497	2.6182	0.00972233	0.0212807	-2.94451	Not Sig
PARVA	2.46257	0.985852	3.74846	0.000251234	0.000900802	0.183912	Sig Up
EFNA3	2.46254	0.44302	6.39832	1.79393e-09	9.11495e-08	11.2676	Sig Up
RING1	2.46247	0.723371	5.2948	4.04511e-07	5.51793e-06	6.07266	Sig Up
CYB561	2.46232	0.784707	5.19496	6.40301e-07	7.86664e-06	5.64821	Sig Up
HERC2P2	2.46124	2.56421	2.97508	0.00340208	0.00850942	-1.95756	Not Sig
C19orf63	2.46021	1.00578	4.2724	3.37442e-05	0.000176659	2.00378	Sig Up
VAMP5	2.46018	1.72395	4.89591	2.44919e-06	2.18114e-05	4.45096	Sig Up
EPN1	2.46015	1.15558	3.07522	0.00248959	0.00644426	-1.67836	Not Sig
CA5B	2.45946	0.517129	5.07627	1.09723e-06	1.17995e-05	5.13535	Sig Up
FBXL4	2.45875	0.759539	5.36565	2.91044e-07	4.30514e-06	6.36982	Sig Up
ZBTB45	2.45768	0.658012	5.38446	2.66559e-07	4.05374e-06	6.45371	Sig Up
PIH1D1	2.45764	2.22253	2.59546	0.0103602	0.0224557	-2.87325	Not Sig
ZNF35	2.45724	0.526851	4.55505	1.05902e-05	7.04706e-05	2.98431	Sig Up
TBC1D15	2.45721	1.88502	2.43909	0.0158609	0.0324774	-3.22148	Not Sig
HTRA2	2.45709	1.59965	3.19939	0.00167253	0.00458207	-1.3844	Sig Up
ABCB8	2.45687	1.84186	3.47774	0.000657549	0.00204261	-0.685899	Sig Up
UBE2Z	2.45665	1.42018	3.19108	0.00171825	0.00469164	-1.45493	Sig Up
PDAP1	2.45654	4.19782	2.65104	0.00886375	0.0196143	-2.66588	Not Sig
LAT	2.4564	0.317529	4.77688	4.11695e-06	3.31914e-05	3.91993	Sig Up
VPS16	2.45573	1.1638	4.5122	1.26659e-05	8.09935e-05	2.9183	Sig Up
TEAD3	2.45561	0.456272	5.6623	7.12182e-08	1.47488e-06	7.75498	Sig Up
PORCN	2.4547	0.675435	3.71548	0.000283263	0.000994188	0.016579	Sig Up
TTF1	2.45264	1.22857	4.44785	1.65349e-05	9.99337e-05	2.68262	Sig Up
RAVER1	2.45229	2.10091	2.7881	0.00597082	0.0139347	-2.41929	Not Sig
MAP3K11	2.45172	0.623109	5.69925	5.95724e-08	1.2763e-06	7.94725	Sig Up
SMC6	2.4517	1.57102	3.02592	0.00290604	0.00740001	-2.00581	Not Sig
NFE2L1	2.45098	1.57776	2.95612	0.00360624	0.00896534	-1.98076	Not Sig
C14orf149	2.45048	1.63966	4.69167	5.9394e-06	4.44846e-05	3.6208	Sig Up
NSFL1C	2.45012	2.60334	2.25109	0.0257957	0.0493011	-3.54637	Not Sig
METTL12	2.45006	0.401619	5.68168	6.48565e-08	1.37819e-06	7.85186	Sig Up
SLC25A43	2.44971	0.658034	4.28778	3.17237e-05	0.000167688	1.97501	Sig Up
APPL2	2.4494	1.6257	3.19582	0.00169204	0.00462778	-1.52671	Sig Up
TOM1	2.44822	0.953188	3.44382	0.000739043	0.00226252	-0.698867	Sig Up
ROBO3	2.44772	2.55516	3.01061	0.00304797	0.00772392	-1.93187	Not Sig
RHOQ	2.44731	1.01941	4.05823	7.84149e-05	0.000344138	1.2775	Sig Up
LYSMD2	2.44684	1.21064	4.7052	5.60527e-06	4.25968e-05	3.57191	Sig Up
FAM54B	2.44247	2.62204	2.43793	0.0159101	0.0325628	-3.24298	Not Sig
STK11	2.44087	1.30039	3.88793	0.000149958	0.00058698	0.719931	Sig Up
HNRNPAB	2.44084	4.41241	2.22744	0.0273681	0.0519277	-3.5821	Not Sig
LEPREL1	2.43829	0.737216	5.50676	1.49852e-07	2.60532e-06	7.02357	Sig Up
CPT1A	2.4382	0.923534	5.16028	7.50031e-07	8.85779e-06	5.48419	Sig Up
ISG20	2.43747	0.586307	5.56075	1.15916e-07	2.17078e-06	7.35266	Sig Up
SORBS1	2.43734	4.01249	2.50452	0.0133035	0.0279345	-3.09132	Not Sig
RDBP	2.43647	3.73898	2.24744	0.0260332	0.0496752	-3.58172	Not Sig
SLC25A25	2.4361	1.92333	4.12624	6.01946e-05	0.000278831	1.45651	Sig Up
TOE1	2.43596	0.826318	3.76137	0.000239653	0.000865507	0.149915	Sig Up
NOA1	2.43548	1.00125	4.66837	6.56053e-06	4.8019e-05	3.48737	Sig Up
MYL9	2.43493	0.548962	6.54588	8.32545e-10	5.12386e-08	12.0479	Sig Up
LDOC1	2.4349	1.21036	4.07729	7.28362e-05	0.000324544	1.24874	Sig Up
PSMC3	2.4346	4.43946	2.21598	0.02816	0.0531303	-3.61462	Not Sig
ACTR10	2.43236	2.72934	2.19767	0.0294665	0.0552297	-3.63802	Not Sig
SLC39A7	2.43227	1.06579	4.56819	1.00222e-05	6.73976e-05	3.05528	Sig Up
ZNF8	2.43165	0.261187	5.67609	6.66336e-08	1.4066e-06	7.74326	Sig Up
BTBD6	2.43095	1.30198	5.05795	1.19149e-06	1.24954e-05	5.1117	Sig Up
KIF3C	2.43072	1.18534	4.29742	3.05169e-05	0.000162885	2.02187	Sig Up
STARD3	2.42967	1.31507	4.29835	3.04035e-05	0.000162346	2.04078	Sig Up
STK3	2.42955	1.33511	2.75935	0.0064946	0.0149785	-2.60211	Not Sig
BCL2L1	2.42921	1.93134	3.96211	0.000113343	0.000467235	0.932932	Sig Up
MSTO2P	2.42904	0.815506	4.11984	6.17189e-05	0.000284503	1.34937	Sig Up
CRELD1	2.42829	1.48542	4.44384	1.68106e-05	0.00010126	2.64446	Sig Up
SLC7A5P2	2.42743	0.975886	3.70457	0.000294685	0.00102686	0.0964349	Sig Up
PCYOX1	2.42726	1.02141	4.54993	1.08195e-05	7.15276e-05	3.06474	Sig Up
NR2C1	2.42692	1.11196	4.62352	7.93695e-06	5.58184e-05	3.30308	Sig Up
MIR614	2.42652	0.407881	5.70524	5.787e-08	1.24978e-06	8.00663	Sig Up
UBR4	2.42596	2.74548	2.00007	0.0472514	0.0827546	-4.02562	Not Sig
NADK	2.42411	2.17983	2.48978	0.0138451	0.0288687	-3.16204	Not Sig
PRRG1	2.4236	0.536711	5.16456	7.35579e-07	8.74753e-06	5.48205	Sig Up
SRRM2	2.42351	5.6599	2.14851	0.0332371	0.0611774	-3.68715	Not Sig
CORO1B	2.42309	1.94971	4.08987	6.93642e-05	0.000312688	1.32575	Sig Up
TMEM8A	2.42251	1.15293	4.84404	3.07437e-06	2.63411e-05	4.17708	Sig Up
TMEM55B	2.42244	1.36791	3.09873	0.00231103	0.00604094	-1.67098	Not Sig
NPIP	2.42241	3.51211	2.40496	0.0173612	0.0351192	-3.18968	Not Sig
AP2A2	2.42161	1.58639	3.38947	0.000889598	0.0026504	-0.799528	Sig Up
ARFRP1	2.42141	2.19377	3.08095	0.00244494	0.00634416	-1.79657	Not Sig
ARFGEF2	2.4207	2.52875	2.19807	0.0294374	0.0552027	-3.70565	Not Sig
CIRH1A	2.42069	2.58342	2.5493	0.0117719	0.025075	-3.04129	Not Sig
RBMS1	2.42032	1.442	4.67229	6.45187e-06	4.74997e-05	3.52525	Sig Up
CD81	2.4202	4.87277	2.18832	0.0301535	0.0563241	-3.64912	Not Sig
UBN2	2.41862	1.84379	2.59685	0.0103204	0.022373	-2.85242	Not Sig
STAP2	2.41857	0.540757	5.28243	4.28338e-07	5.73553e-06	6.07607	Sig Up
DDX10	2.41794	1.14358	4.2027	4.45484e-05	0.000220415	1.74348	Sig Up
RBM15	2.41783	0.855702	4.06293	7.70038e-05	0.000339423	1.27537	Sig Up
UBAC1	2.4171	1.85341	4.34837	2.48379e-05	0.000138671	2.28048	Sig Up
R3HDM1	2.41478	1.38501	4.76621	4.3113e-06	3.44195e-05	3.85009	Sig Up
SEMA4A	2.41384	0.217436	5.97527	1.53603e-08	4.53509e-07	9.16245	Sig Up
RNF149	2.41344	1.86824	2.5482	0.0118074	0.0251394	-3.02616	Not Sig
CIB1	2.41332	3.02893	2.0594	0.0411403	0.073528	-3.8835	Not Sig
ADAMTSL4	2.4128	0.228089	7.0164	6.78582e-11	8.16103e-09	14.4284	Sig Up
ZNF701	2.41252	0.446969	5.513	1.45482e-07	2.56334e-06	7.05465	Sig Up
HIPK3	2.41243	0.612906	5.59842	9.68143e-08	1.8886e-06	7.43071	Sig Up
GYG1	2.41188	1.34505	3.88385	0.000152269	0.000594428	0.59831	Sig Up
PTPN13	2.41053	1.76378	3.17996	0.00178126	0.00483348	-1.54783	Sig Up
PPP2R4	2.40979	2.97347	2.45238	0.0153088	0.0314362	-3.14999	Not Sig
BNIP3L	2.40907	4.63016	1.87408	0.0628149	0.105922	-4.17529	Not Sig
F8	2.40866	0.752049	3.26296	0.00135825	0.00381745	-1.45244	Sig Up
POLR1A	2.40696	0.813497	4.49471	1.36208e-05	8.5844e-05	2.85361	Sig Up
CYLD	2.40679	1.39019	3.06546	0.00256733	0.00662633	-1.79614	Not Sig
ABCC1	2.40672	0.844602	4.37817	2.2003e-05	0.0001259	2.36543	Sig Up
SLC4A1AP	2.40667	2.03992	2.99107	0.00323829	0.00814481	-1.94948	Not Sig
C1GALT1C1	2.40596	1.19445	3.99851	9.86584e-05	0.000416124	0.992319	Sig Up
DDAH2	2.40548	2.39179	2.57006	0.011117	0.0238555	-2.91614	Not Sig
SPATA2	2.40423	0.623489	5.00019	1.54312e-06	1.52872e-05	4.81033	Sig Up
SLC35F2	2.40382	0.999459	4.40611	1.96283e-05	0.000114921	2.43329	Sig Up
MAP7D1	2.40358	2.51675	2.58838	0.0105664	0.0228383	-2.89513	Not Sig
NOMO1	2.40299	1.75877	2.70055	0.00769783	0.0173834	-2.71718	Not Sig
DCTN1	2.40175	2.52957	2.00226	0.0470128	0.0823905	-4.01514	Not Sig
LMO3	2.40171	1.35591	5.08738	1.04367e-06	1.13727e-05	5.11211	Sig Up
MYBPH	2.40133	0.396855	4.9156	2.24564e-06	2.04573e-05	4.50632	Sig Up
TMEM115	2.4012	2.00264	3.33814	0.00105774	0.00307176	-1.06943	Sig Up
ILVBL	2.40097	1.45454	2.76988	0.00629801	0.0145953	-2.50767	Not Sig
POU3F2	2.40031	2.14877	3.20265	0.00165487	0.00453844	-1.42398	Sig Up
PTRH1	2.39958	0.857332	4.79736	3.76725e-06	3.09687e-05	4.00548	Sig Up
SNX14	2.39905	1.60445	3.71493	0.000283829	0.000995188	0.0131226	Sig Up
CLCN7	2.39675	1.30685	2.66766	0.00845566	0.0188544	-2.85969	Not Sig
DAB2	2.39657	0.773078	6.40114	1.76797e-09	9.01913e-08	11.2962	Sig Up
TRMT61B	2.3964	1.7309	3.00256	0.00312512	0.00789652	-2.02391	Not Sig
PPIL3	2.3956	1.8074	3.16235	0.00188552	0.00507437	-1.52572	Not Sig
TMEM38A	2.39499	0.440287	4.94056	2.0112e-06	1.87117e-05	4.52823	Sig Up
PPWD1	2.39421	1.33269	5.10226	9.75843e-07	1.08064e-05	5.21901	Sig Up
EMD	2.39337	2.33719	2.84472	0.00505011	0.0120258	-2.28268	Not Sig
SLC25A40	2.39081	1.00956	4.52049	1.2236e-05	7.88215e-05	2.82977	Sig Up
PPP1R12B	2.39056	0.772281	5.45282	1.93375e-07	3.16473e-06	6.72787	Sig Up
ZFP36	2.39014	6.41619	1.81114	0.0720692	0.118972	-4.28176	Not Sig
ABHD4	2.38834	2.04851	4.22265	4.11565e-05	0.000207748	1.80837	Sig Up
CREBL2	2.38787	1.07971	5.12511	8.79981e-07	9.99624e-06	5.33811	Sig Up
IQCE	2.38762	1.48126	4.3016	3.00081e-05	0.000160956	2.03965	Sig Up
ZNF767	2.38748	0.853783	4.94179	2.00027e-06	1.86534e-05	4.63378	Sig Up
TRNT1	2.38684	1.40945	3.69353	0.000306691	0.00106052	0.0107058	Sig Up
UXT	2.38659	3.10865	2.30149	0.0227054	0.0442004	-3.43876	Not Sig
EXOC7	2.38615	2.05749	2.1995	0.0293338	0.055036	-3.72203	Not Sig
CHST3	2.38586	1.48159	3.74852	0.000251179	0.000900802	0.103823	Sig Up
TXNDC12	2.38542	3.47373	2.36301	0.0193765	0.0386145	-3.35763	Not Sig
CHCHD7	2.38463	1.35933	3.22442	0.00154145	0.00426361	-1.2921	Sig Up
FTH1	2.38461	11.1238	4.4441	1.67926e-05	0.000101211	2.65234	Sig Up
WDR46	2.3846	1.21563	3.88104	0.000153881	0.000599474	0.702395	Sig Up
NXPH4	2.38433	0.377759	6.44846	1.38346e-09	7.5882e-08	11.5631	Sig Up
SH3BP5L	2.38428	0.333867	6.02533	1.19649e-08	3.86303e-07	9.43567	Sig Up
GAK	2.3841	1.25986	3.04965	0.00269816	0.00692447	-1.81248	Not Sig
LOC653513	2.38389	0.53061	6.20947	4.72603e-09	1.82754e-07	10.3417	Sig Up
MLC1	2.38351	3.70124	3.09052	0.00237196	0.0061719	-1.82384	Not Sig
CDKN1A	2.38174	3.15066	2.05974	0.0411079	0.0734874	-3.93687	Not Sig
ATG12	2.38121	3.29319	2.40221	0.0174875	0.0353449	-3.2717	Not Sig
SFXN5	2.38056	1.88354	5.23733	5.27267e-07	6.71714e-06	5.84039	Sig Up
SYNPO	2.37928	1.10984	2.87614	0.00459698	0.0110674	-2.21341	Not Sig
TBC1D22B	2.37921	0.559917	5.47654	1.72901e-07	2.91331e-06	6.85335	Sig Up
LOC642846	2.37908	0.68589	5.98162	1.4882e-08	4.46426e-07	9.21569	Sig Up
POMT1	2.37898	1.71045	4.1493	5.49927e-05	0.000260262	1.52889	Sig Up
ZBTB24	2.37889	0.656542	5.17555	6.99628e-07	8.40644e-06	5.64181	Sig Up
GADD45A	2.37889	5.85114	1.82408	0.0700796	0.116258	-4.25464	Not Sig
ULBP2	2.37799	0.473015	4.37058	2.26942e-05	0.00012901	2.38312	Sig Up
SHB	2.37757	0.980644	4.38165	2.16928e-05	0.000124451	2.40961	Sig Up
LINC00493	2.3774	3.43001	2.43911	0.0158604	0.0324774	-3.14244	Not Sig
WDR55	2.37737	0.72212	5.38636	2.64198e-07	4.03656e-06	6.51925	Sig Up
DNAJB4	2.37682	1.78761	2.41872	0.016742	0.0340424	-3.26092	Not Sig
KIAA0355	2.37574	1.39496	4.99909	1.5507e-06	1.53419e-05	4.86622	Sig Up
ZNF205	2.37524	0.730998	5.12824	8.67554e-07	9.88936e-06	5.36566	Sig Up
GON4L	2.3748	2.81959	2.50302	0.0133577	0.028017	-3.0984	Not Sig
MUL1	2.37441	2.31052	2.29538	0.0230618	0.044781	-3.50786	Not Sig
PTP4A1	2.37349	4.18773	1.93607	0.0546908	0.0940375	-4.08586	Not Sig
IARS	2.37294	3.62368	2.05166	0.0418968	0.0746867	-3.90184	Not Sig
TRAPPC9	2.37257	0.670673	4.08005	7.20609e-05	0.000322185	1.09224	Sig Up
CLOCK	2.37245	0.733579	5.88115	2.44886e-08	6.45917e-07	8.74907	Sig Up
SDC4	2.37194	1.45107	2.87257	0.00464652	0.0111764	-2.29282	Not Sig
C14orf109	2.37019	1.55851	2.43589	0.0159965	0.0327244	-3.30473	Not Sig
RAB11FIP3	2.36991	0.499581	5.14188	8.15513e-07	9.44396e-06	5.46634	Sig Up
C19orf66	2.36954	1.76785	2.19903	0.0293676	0.0550915	-3.72148	Not Sig
FTO	2.36954	2.41922	2.14285	0.0336969	0.0619281	-3.79233	Not Sig
TRPC4AP	2.36916	2.06913	2.58755	0.0105909	0.0228763	-2.90107	Not Sig
DAK	2.36883	1.06909	2.83804	0.00515142	0.0122403	-2.55794	Not Sig
C6orf106	2.36721	0.800788	3.99533	9.98639e-05	0.000420532	1.01177	Sig Up
CCNG2	2.36709	0.565429	5.12468	8.81701e-07	1.00071e-05	5.40914	Sig Up
EIF2AK1	2.36705	3.77549	2.24442	0.026231	0.0499945	-3.60387	Not Sig
LSG1	2.3661	2.05324	2.60487	0.0100919	0.0219504	-2.89371	Not Sig
MBOAT7	2.36562	2.49755	2.42479	0.0164751	0.0335935	-3.31476	Not Sig
PPP1R12C	2.36537	1.05126	4.36847	2.28896e-05	0.000129702	2.35766	Sig Up
NRD1	2.36514	3.96272	2.06761	0.0403502	0.0723796	-3.86915	Not Sig
PDK4	2.36357	1.08737	4.25012	3.68895e-05	0.000189939	1.88903	Sig Up
LOC401321	2.36328	1.03819	4.23692	3.88848e-05	0.000198575	1.83539	Sig Up
LENG8	2.36301	2.09599	2.55776	0.011501	0.0245547	-2.93738	Not Sig
PHLDB1	2.36296	2.34642	3.72665	0.000272007	0.000961116	0.117304	Sig Up
AP1B1	2.36269	1.52654	3.45095	0.000721172	0.00221661	-0.734474	Sig Up
MOSPD2	2.3606	1.1856	4.70627	5.57967e-06	4.25082e-05	3.58443	Sig Up
POLR3C	2.36036	1.32612	3.82075	0.000192599	0.000723019	0.411804	Sig Up
COPB2	2.35995	3.29729	2.39652	0.0177512	0.0357835	-3.33407	Not Sig
WDTC1	2.35943	0.677351	3.93041	0.000127805	0.000514455	0.843058	Sig Up
LARS2	2.35906	1.34654	5.20675	6.06676e-07	7.53116e-06	5.60492	Sig Up
CELSR3	2.35841	0.61465	4.67558	6.36179e-06	4.69841e-05	3.39619	Sig Up
GORAB	2.35807	0.922613	4.03461	8.58952e-05	0.000371495	1.00503	Sig Up
C17orf57	2.35768	0.355406	5.78753	3.87763e-08	9.29284e-07	8.30396	Sig Up
AAMP	2.35766	3.36347	2.38035	0.0185201	0.0371393	-3.37764	Not Sig
CHST1	2.35705	0.775689	5.10164	9.78581e-07	1.08255e-05	5.19241	Sig Up
RAB40C	2.35669	0.864169	3.92025	0.0001328	0.000530702	0.690762	Sig Up
RPS6KB2	2.35595	1.57055	3.83216	0.000184629	0.000697293	0.472125	Sig Up
MYLK	2.35566	1.10399	4.46609	1.53357e-05	9.41178e-05	2.7303	Sig Up
BIN3	2.35529	1.3417	4.33149	2.65972e-05	0.00014662	2.16816	Sig Up
SNORD80	2.35387	0.396825	6.15087	6.36213e-09	2.32316e-07	10.0847	Sig Up
ZMYND19	2.3536	1.44976	3.98606	0.000103461	0.000433176	0.988054	Sig Up
ZNF398	2.35264	1.27935	2.76308	0.00642437	0.0148358	-2.53422	Not Sig
TPST1	2.35259	4.96356	1.92565	0.0559919	0.0959223	-4.10879	Not Sig
PACS1	2.35202	1.63082	3.23388	0.00149446	0.00414797	-1.37793	Sig Up
MEGF8	2.35188	1.14097	3.30581	0.00117843	0.00337173	-1.09578	Sig Up
NBPF15	2.35125	0.584621	5.73201	5.08213e-08	1.13343e-06	8.05523	Sig Up
ZMYM4	2.35104	2.10421	2.99611	0.00318821	0.00803444	-1.94079	Not Sig
MORN1	2.35027	0.354492	5.934	1.88555e-08	5.35015e-07	9.02373	Sig Up
SND1	2.35004	2.9429	2.36287	0.0193839	0.0386234	-3.38226	Not Sig
LRPAP1	2.34843	3.39871	1.91736	0.0570449	0.0975096	-4.14174	Not Sig
IFFO1	2.34804	1.34243	4.00662	9.56402e-05	0.000405481	1.01341	Sig Up
HGS	2.34703	3.74477	1.91682	0.0571138	0.0976147	-4.12197	Not Sig
ITPKB	2.34698	2.07765	3.28462	0.00126436	0.00358522	-1.32338	Sig Up
RUFY3	2.3467	3.28256	2.42755	0.016355	0.0333745	-3.22044	Not Sig
CFDP1	2.34627	2.78744	2.2265	0.0274327	0.0520127	-3.58745	Not Sig
BMPR1B	2.344	2.08196	3.04166	0.00276655	0.00708333	-2.00353	Not Sig
RNF126	2.3439	1.9142	2.76228	0.00643933	0.0148641	-2.56107	Not Sig
MMD	2.34387	1.05441	4.60454	8.60031e-06	5.9557e-05	3.22011	Sig Up
NPIPL3	2.34361	0.94858	6.2384	4.07846e-09	1.64506e-07	10.5018	Sig Up
SLC2A11	2.34256	0.779452	3.73873	0.000260303	0.000928522	0.192635	Sig Up
COG4	2.3423	2.46916	2.65502	0.00876431	0.019427	-2.8062	Not Sig
BSDC1	2.34104	2.19193	3.55092	0.000509622	0.00163861	-0.419282	Sig Up
AK3	2.34076	2.5122	3.31074	0.00115923	0.00332793	-1.12322	Sig Up
FAM86FP	2.3406	0.325465	6.06569	9.77423e-09	3.33673e-07	9.58052	Sig Up
SLC35B2	2.34	1.93097	4.55334	1.06661e-05	7.07599e-05	3.05805	Sig Up
CYBASC3	2.33991	0.878191	4.0262	8.87188e-05	0.000381692	1.0218	Sig Up
ABHD6	2.3392	1.03682	4.41971	1.85641e-05	0.000109928	2.53627	Sig Up
TSHZ2	2.33898	0.555917	5.21224	5.91615e-07	7.36513e-06	5.71142	Sig Up
NTNG1	2.33782	1.33187	4.61146	8.35248e-06	5.8148e-05	3.21378	Sig Up
UCHL5	2.33733	2.33857	2.46389	0.0148441	0.030625	-3.14778	Not Sig
TEP1	2.33717	0.688974	5.84238	2.96376e-08	7.41449e-07	8.56924	Sig Up
AHCTF1	2.33684	1.75134	3.96505	0.000112083	0.000462477	0.894982	Sig Up
SNTB2	2.33649	1.36769	5.28476	4.23739e-07	5.69723e-06	6.07069	Sig Up
NRXN2	2.33621	0.854447	4.55178	1.07364e-05	7.11187e-05	3.0112	Sig Up
CD320	2.33584	3.52645	1.98928	0.0484419	0.0846212	-4.03071	Not Sig
RAB3GAP2	2.33571	3.05605	2.25002	0.0258653	0.0494053	-3.54216	Not Sig
SIK1	2.33521	0.619181	4.90128	2.39192e-06	2.14618e-05	4.44689	Sig Up
RB1CC1	2.33479	2.77981	3.00032	0.00314683	0.00794373	-1.96648	Not Sig
TOR1B	2.33436	1.74351	3.20905	0.00162078	0.00445612	-1.52825	Sig Up
PLCD1	2.334	1.6009	4.05216	8.02748e-05	0.000351125	1.11452	Sig Up
HDAC7	2.33393	1.09387	4.6337	7.60195e-06	5.4013e-05	3.36757	Sig Up
POT1	2.33352	2.23529	3.10257	0.00228303	0.00597966	-1.71694	Not Sig
UACA	2.33345	1.05485	3.03227	0.00284906	0.00727328	-2.12885	Not Sig
PLS3	2.33287	2.99767	2.03754	0.043309	0.0769292	-3.96586	Not Sig
FAM185A	2.33281	0.746121	5.16623	7.30001e-07	8.69172e-06	5.44282	Sig Up
TADA3	2.33267	3.24046	2.38221	0.0184303	0.0369705	-3.34839	Not Sig
ERBB2	2.33229	1.03503	3.84129	0.000178473	0.000678538	0.473394	Sig Up
SERBP1	2.33201	5.46549	2.13092	0.0346838	0.0634748	-3.72486	Not Sig
GPER	2.33139	0.177551	6.2274	4.31367e-09	1.71878e-07	10.3959	Sig Up
ANKRD36B	2.33098	3.70739	2.40341	0.0174323	0.0352491	-3.25518	Not Sig
IFT172	2.3286	0.885856	3.87684	0.000156321	0.000607009	0.408934	Sig Up
APOE	2.32745	1.86341	3.89281	0.000147244	0.000577736	0.592133	Sig Up
ZNF782	2.326	0.865087	5.21757	5.77335e-07	7.24238e-06	5.66691	Sig Up
MTRF1L	2.3253	1.52894	2.95759	0.00358998	0.00893168	-2.06149	Not Sig
SETD1B	2.32514	0.440284	6.5292	9.08413e-10	5.38965e-08	11.8992	Sig Up
ANKRD32	2.32506	1.2045	4.56463	1.01734e-05	6.82161e-05	2.94918	Sig Up
SPTLC3	2.32377	0.341486	5.99018	1.42609e-08	4.34758e-07	9.23127	Sig Up
EIF2C3	2.32364	0.820637	3.94933	0.000118973	0.00048541	0.765421	Sig Up
SLC16A1	2.32328	3.25739	2.00414	0.046809	0.0820785	-3.98934	Not Sig
CNOT7	2.32324	4.23457	2.02974	0.0441058	0.0780695	-3.92489	Not Sig
RNF220	2.32294	3.05269	2.21857	0.0279794	0.0528733	-3.61469	Not Sig
UBXN1	2.32291	2.79979	2.39367	0.0178845	0.0360189	-3.32265	Not Sig
CCDC137	2.32275	1.55368	3.17646	0.00180158	0.00487751	-1.53594	Sig Up
CAMSAP2	2.32231	2.4928	2.31686	0.0218299	0.0427308	-3.45078	Not Sig
NAT14	2.32164	1.18241	5.62109	8.68399e-08	1.73534e-06	7.49485	Sig Up
NSUN5	2.32153	1.7091	2.61151	0.00990619	0.0216074	-3.02719	Not Sig
PMVK	2.32128	2.26529	3.79166	0.000214431	0.000789155	0.337216	Sig Up
SH3RF1	2.32126	1.05094	3.50545	0.000597345	0.00188462	-0.54209	Sig Up
NCAM1	2.32126	4.1426	2.20314	0.0290709	0.0545974	-3.69041	Not Sig
MTF1	2.32106	1.03918	4.51815	1.23557e-05	7.94636e-05	2.90296	Sig Up
ZNF343	2.32105	0.742409	4.58623	9.29034e-06	6.36296e-05	3.04453	Sig Up
ARSE	2.32101	0.822	4.67186	6.46358e-06	4.75216e-05	3.44505	Sig Up
YIPF6	2.32098	2.60636	2.15031	0.0330916	0.0609953	-3.76088	Not Sig
RAB11FIP5	2.32071	0.467412	6.31407	2.76897e-09	1.2263e-07	10.8962	Sig Up
SECISBP2	2.32045	2.42229	2.21567	0.0281815	0.0531556	-3.75691	Not Sig
ECHDC2	2.32038	1.66204	4.08182	7.15683e-05	0.000320529	1.24135	Sig Up
ZNF142	2.31983	1.07471	3.23239	0.00150179	0.00416392	-1.43408	Sig Up
XPO1	2.31978	3.49386	2.3174	0.0217993	0.04269	-3.47409	Not Sig
DHFRL1	2.31967	0.8298	4.28986	3.14593e-05	0.000166626	1.98188	Sig Up
FAM46B	2.31947	0.345449	7.12712	3.71577e-11	5.08805e-09	15.0129	Sig Up
RALBP1	2.3194	3.16174	2.19044	0.0299966	0.0560868	-3.673	Not Sig
CNKSR2	2.31885	0.912109	4.16669	5.13575e-05	0.000246339	1.41496	Sig Up
[truncated: 11,386 more rows]

## Sheet: SCC-ITGB8
SCC vs ITGB8
[truncated: 13,110 more rows]

## Sheet: SCC-PTPRZ1
SCC vs PTPRZ1
[truncated: 13,110 more rows]

[truncated: 1 more sheets: SCC-SOX2]
